# Supplementary material for: Transcriptomes of testis and pituitary from male Nile tilapia (O. niloticus L.) in the context of social status
Source: PLoS One. 2022 May 11;17(5):e0268140. doi: 10.1371/journal.pone.0268140 (PMC9094562; doi:10.1371/journal.pone.0268140)
Supplement: S1 Table — (XLSX) [file pone.0268140.s002.xlsx]

## Sheet: Sheet1
ENTREZ IDs used for DAVID pathway enrichment analysis
Testis	Pituitary
100697892	100708753
100704248	100691495
100695051	100710628
100705856	100705106
100702538	100692393
100702806	100693168
100708035	100697694
100689842	100702517
100712095	100708579
100696299	100709657
100702994	100702011
100693382	100690201
100710090	100702614
100703292	100699638
100700506	100710705
100695218	100707165
100696764	100699645
100694060	100690537
100698500	100690988
100701964	100702344
100706462	100704062
100693255	100707269
100695603	100534501
100696602	100693926
100699395	100706334
100694600	100694465
100692469	100701980
100696305	100696380
100702958	100712174
100690646	100704982
100710936	100702354
100702726	100697583
100707064	100696550
100696126	100707871
100699285	102083054
100702784	100710139
102076323	100693940
100700053	100711194
100696392	100709506
100702834	100711741
100711732	100534508
100690200	100708697
100705330	100704842
100698167	100702092
100711543	100690737
100707639	100709836
100705640	100710103
100699471	100694031
100710553	100698850
100702216	100702130
100707184	100693346
100707864	100703895
100689732	100704165
100709730	100696180
100709182	100690381
100689837	100693082
102083099	100691568
100698421	100701374
100698213	100695325
100702165	100704783
100705002	100710417
100705836	100702693
100711949	100699133
100702893	100690350
100710273	100710059
100695100	100711482
100697443	100706829
100711066	100710837
100697156	100696413
100700684	100695568
100702434	100709439
100692197	100690567
100695429	100691644
100697285	100709740
100695691	100710275
100690248	100710071
102082499	100705856
100689761	100710932
100694485	100707261
100698708	100698216
100712579	100691096
100695820	100709321
100712490	100708180
100690465	100711096
100708737	100711550
100708068	100701746
100702334	100703941
100691709	100694411
100705348	100710723
100699105	100698870
100701076	100709944
100705853	100696313
100696078	100534500
100705772	100691524
100704961	100698284
100693635	100704175
100703331	100709008
100534455	102079250
100705843	100697065
100693870	100698001
100705565	100711399
100691994	100698683
100692701	100698954
100693356	100700025
100704649	100700296
100707260	100698259
100692809	100690934
100701684	100691199
100692247	100692006
100693792	100705732
100702614	100690686
100700817	100694188
100699584	100699146
100701823	100705439
100706144	100710622
100693608	100708027
100710122	100697897
100709256	100706792
100709924	100707060
100689973	100705450
100705613	100703971
100691823	100709595
100534534	100691863
100704522	100710188
100696378	100694363
100698956	100705917
100691841	100705640
100692737	100698425
100707475	100710956
100711438	100695317
100534470	100695583
100693101	100696905
100699108	100706143
100703974	100708363
100699345	100709328
100699746	100697329
100710478	100711757
100708652	100694406
100693722	102080817
100709338	100696766
100704302	100704961
100696522	100691623
100691029	100534396
100706681	100704748
100692897	100694676
100707764	100690909
100707919	100694852
100697706	100698131
100711278	100700552
100708687	102079789
100701080	100700816
100699853	100702254
100706405	100702271
100692894	100711290
100711607	102078792
100702490	100712096
100534429	100708010
100708518	100694968
100694494	100696292
100692001	100705685
100709588	100691021
100706313	100691557
100708578	100694449
100694532	102076135
100705953	100702125
100710404	100708129
100711582	100711368
100698624	100703353
100703439	100696767
100696615	100709319
100702246	100699440
100693685	100690719
100709545	100694645
100697537	100696225
100699742	100690097
100692403	100697247
100693291	100690813
100692676	100704071
100701560	100702788
100703963	100692226
100534413	100697961
100696315	100700384
100696555	100696446
100700846	100701744
100701554	100692452
100694904	100697513
100694395	100704934
100710397	100698828
100703209	100696396
100699698	100698701
100702670	100701010
100691724	100705038
100704624	102080071
100691188	102081817
100704989	100700975
100695216	100711614
100693424	102081201
100705524	100712038
100690009	100698618
100690851	100696398
100702089	100695389
100698831	102081539
100534550	100698540
100708029	100708192
100697180	102078426
100695708	100699484
100712449	100690303
100700571	100703814
100695063	100704163
100697384	100699840
100697107	100711275
100702908	100704429
100689763	100710411
100708615	100694846
100702370	100708436
100702107	100697260
100697636	100706421
102076878	100689964
100694095	100699132
100704897	100696421
100690471	100695759
100696639	100707158
100698581	100699635
100692083	100706223
100709421	100707828
100712014	100710720
100705958	100692724
100706183	100699966
100692726	100701390
100706348	100703457
100708604	102079375
100693543	100702655
100701564	100704977
100700172	100706035
100703903	100707302
100703400	100708987
100711634	100706927
100709589	100690395
100696665	100693277
100701377	100712573
100697251	100691834
102083064	100700683
100700535	100708111
100698226	100700994
100692846	100690229
100695262	100702090
100690050	100708459
100695188	100708659
100699905	100704869
100693279	100697273
100700519	100700667
100694164	100708880
100698450	100711023
100702620	100694883
100695430	100692066
100695169	100700868
100701840	100709603
100534568	100695274
100693640	100699096
100689784	100698825
100701917	100699900
100701628	100694894
100706628	100708774
100690227	100698581
100695317	100712528
100696142	100700736
100534430	100702096
100700449	100709702
100702394	100711335
100703798	100699062
100710221	100705280
100628563	100707338
100699625	100703025
100696222	100703298
100690331	100692924
100700835	100704997
100701054	100709793
100690567	100704274
100695853	100708473
100702907	100689962
100710562	100706253
100705081	100697884
100693807	100709081
100702818	100698951
100700117	100696901
100702825	100705401
100712472	100703184
100693394	100707026
100711207	100710479
100704066	100711016
100708122	100712447
100698829	100706245
100702711	100691032
100699642	100701248
100696123	100706890
100704334	100691326
100695084	100697655
100705173	100697920
100702455	100702239
100700753	100692106
100709351	100695776
100689827	100710201
100690208	100704912
100699844	100694282
100694252	100693315
100708478	100699182
100534586	100534409
100697694	100704156
100694156	100711879
100711399	100705590
100708539	100708119
100704486	100690555
100701617	100693249
100711322	100710151
100695758	100699742
100711611	100702302
100698030	100708131
100691168	100698517
100695964	100707193
100689943	100698708
100701008	100709982
100691790	100705290
100710517	100698955
100706523	106098471
100702302	100704618
100697979	100690322
100704015	100690866
100708525	100699394
100703597	100712107
100703459	100712375
100698701	100708013
100706521	100707466
100695636	100693866
100696228	100709858
100699647	100711917
100705200	100710299
100711722	100695473
100697413	100711637
100692154	102077589
100709580	100691986
100711983	100693337
100696234	100699861
100692049	100708112
100689749	100707071
100710621	100711379
100708131	100689712
100695126	100693586
100709602	100712166
100708212	100711967
100534541	100704203
100693091	100699180
100711687	100691208
100534548	100711284
100697190	100691884
100709844	100692422
100694244	100706637
102076255	100702620
100534443	100706165
100701202	100708556
100701843	100693479
100696241	100707881
100702450	100702479
100710950	100689983
100703543	100692542
100704142	100696490
100708175	100694851
100708460	100695715
100689834	100695828
100690018	100696160
100710094	100698913
100708634	100700187
100702570	100703314
100699744	100704400
100700029	100704536
100696180	100705113
100693483	100705600
100699504	100705676
100694458	100706879
100701010	102076095
100707049	102076316
100699754	102078454
100709306	102081069
100709849	102083264
100700724	106096648
100701693	100690052
100698867	100709858
100692620	100697046
100698680	100701610
100692290	100710406
100708832	102081121
100697557	100697789
100694300	100693593
100709498	100707517
100701284	100692594
100699682	102078576
100700156	100704136
102075588	100696466
100706629	100706894
100534426	100709173
100708176	100691091
100699167	100699089
100703499	102082713
100701259	100701758
100694365	562264
100694093	559643
100690460	567205
100698826	562032
100705738	791524
100710871	393460
100701194	565790
100696468	566845
100703580	795537
100706782	793087
100711715	571327
100712435	556132
100692956	100151149
100692947	569366
100706174	100535699
100694496	559746
100699383
100700342
102079388
102079144
100702985
100699311
100702018
102082028
100710692
100707040
100700889
100694753
100709352
100710426
100703626
100707856
100691990
100692743
100697381
100704885
100702482
100690845
100694106
100712137
100704008
100710323
100695162
100708807
100705978
100692474
100690575
100706507
100707712
100693031
100696740
100706721
100710077
100699435
100694847
100703546
100702176
100706256
100704812
100698768
100705364
100705949
100707793
100709202
100704538
100702149
100698547
100697513
100693288
100699911
100695301
100691893
100712038
100694905
100690151
100702278
100708499
100705441
100702259
100692629
100704027
100703727
100705895
100707163
100712027
102078117
100698426
100709975
100699358
100696477
100703017
100710501
100703183
100708109
100698794
100534407
100704185
100700789
100689876
100692779
100695754
100703940
100695489
100706481
100694782
100534422
100693084
100695821
100702515
100708624
100699503
100692784
100696964
100691625
100702270
100700630
100534496
100702794
100702526
100693985
100706640
100708086
100693537
100705231
100534410
100706338
100696287
100699899
100711380
100696953
100690674
100703655
100698825
100706044
100692581
100689707
100695108
100703613
102080906
100707555
100694261
102078047
100693692
100698842
100703344
100700395
100705171
100697320
100708727
100692860
100690733
100712033
100709332
100701720
100699964
100693909
100691076
100706480
100704756
100709648
100694679
100697595
100704980
100707344
100709008
100709688
100706339
100534411
100706473
100704380
100708216
100706930
100693141
100709284
100700857
100707648
100699896
100712369
100708792
100705178
100695178
100702190
100699822
102081604
100710519
100701640
100693994
100710883
100694909
100696233
100696859
100703751
100709695
100694448
100693682
100704170
100694473
100706118
100699423
100691912
100695128
100694760
100710408
100695243
100695296
100705229
100696429
100691953
100708630
100696714
100695273
100710620
100710234
102078013
100696550
100690946
100690702
100696420
100709162
100712491
100696265
100701236
100701728
100699731
102077840
100696761
100696816
100691125
100698439
100700683
100706674
100695799
100698967
100696071
100711659
102077632
100708758
100697455
100693972
100699923
100691723
100712345
100702532
100534397
100702768
100701797
100691040
100692618
100708087
100534450
100692235
100692228
100534402
100695267
100695101
100702268
100703375
100706549
100693418
100695133
100709027
100701657
100690240
100701173
100695146
100708357
100534505
100691147
100691523
100709296
100698253
100706997
100709693
100703191
100691000
100694141
100701848
100694216
100704215
100692326
100709943
100711460
100696337
100696638
100698513
100707175
100710248
100700940
102081043
100702722
100706131
102077347
100696752
100712475
100709794
100701089
100701281
100699524
100702360
100710506
100699278
100711262
100702227
100701355
100698207
100702967
100693942
100700813
100697428
100702441
100707988
102080648
100701360
100704332
100534457
102081857
100702275
100706017
100694635
100699320
100697371
100707601
100695442
100704052
100707440
100706190
100692919
100702010
100696658
100711217
100534400
100694818
100691611
100697815
100706818
100698594
100708484
100707655
100702167
100692363
100699502
100711190
100695166
100690638
100707215
100690582
100707588
100698034
100703979
100694281
100707615
100706987
100707634
100701073
100694787
100701597
100691856
100699591
100703257
100697688
100706460
100691806
100692679
100702644
100707629
100704053
100534536
100699085
100708173
100692069
100700204
100699677
100694320
100697000
100710235
100702543
102076065
100709788
100710815
100710492
100690326
102078828
100702471
100694142
100707109
100708376
100704964
100699595
100696806
100700614
100705859
100704344
100703037
100706297
100703376
100705923
100693178
100706685
100698339
100710243
100711596
100695948
100700733
100706734
100708218
100695618
100692052
100703185
100700736
100702912
100534491
100696673
100690644
102076883
100690446
100692207
100534471
100702409
100693750
100710772
100698108
100708436
100712124
100707657
100707391
100534464
100534570
100704059
100711675
100709163
100690374
100708177
100690656
100694481
100690396
100703702
100704120
100534414
100697260
100705334
100694246
100693374
100702637
100696099
100703445
100702905
100534482
100699477
100692826
100699433
100690927
100710673
100711712
100693419
100706548
100694711
100690795
100534449
100710918
100700527
100706925
100710803
100701629
100702627
100690829
100699467
102081914
100712096
100692669
100693841
100696996
100709980
100703787
100700237
100692270
100706186
100691260
100705692
100693061
100702043
100712462
100705596
100703283
100689924
100696828
100700552
100707468
100709437
100699803
100706000
100705952
100703367
100700514
100700694
100694123
100694503
100534549
100698350
100706747
100695008
100697333
100695385
100695881
100698428
100693463
100692398
100710196
100712243
100699189
100694087
100700618
100708837
100695118
100693347
100706663
100690449
100693076
100696897
100705672
100695842
100711584
102078517
100711593
100701099
100710719
100699086
100712210
100710448
100712402
100709011
100702663
100703184
100705212
100712288
100692566
100692080
100706902
100700778
100698356
100704702
100693027
100706990
100697749
100697017
100695568
100712504
100703043
100703857
100712002
100701109
100690669
100706421
100703480
100709531
100696767
100696630
100695055
102077617
100692262
100705280
100697988
100708751
100693958
100691074
100694807
100711847
100691301
100693369
100701930
100709238
100689962
100700838
100697894
100690455
100711748
100694702
100701699
100690287
100699155
100709821
102077285
102076596
100534409
100695795
100708733
100704001
100694653
100705711
100701938
100711482
100705956
100694563
100703370
100692632
100711830
102078530
106098353
100712433
100700186
100534440
100690034
100696648
100694995
100706287
100698642
100696046
100704529
100698877
100693294
100704979
100700465
100691246
100705861
100691543
100692088
100708520
100690442
100709069
100708534
100709933
100707976
100695404
100698145
100534514
100705440
100695280
100704447
100702249
100690143
100697247
100695088
100694100
100711094
100707102
100689799
100711708
100702383
100710840
100708633
100691208
100691205
100690940
100703500
102083124
100703780
100698239
100696646
106097393
100708726
100704832
100697052
100710135
100695935
102082309
100704249
100691357
100698523
100710185
100706813
100702817
100709054
100698323
100705316
100698242
100699555
100711706
100699975
100703341
100697709
100701221
100701033
100692213
100708580
100703589
100702411
100700712
100694858
100698766
100707779
100691336
100707415
100692208
100697131
100697082
100712545
100707041
102076010
100705617
100691958
100695932
100691854
102077161
100709803
100707330
102077564
100705424
100708262
100699974
100699791
100699122
100693550
100705710
102076038
100692384
100706687
100703504
100712392
100693317
100689911
100692122
100704816
100705240
100693734
100704307
100694423
100702770
100703813
100697112
100703221
100692854
100698548
100697360
100710463
100705403
100699248
100711323
100695282
100696851
100705844
100711246
100706773
100699369
100699003
100708310
100704505
100699354
100534493
100706789
100703096
100689957
100699154
100712273
100705220
100695545
100692788
100701740
100706235
100690622
100711729
102079885
100705352
100694683
100700015
100690746
100709013
100698514
100700939
100711284
100709401
100703810
100707459
100705753
100711918
100689908
100706266
100692126
100698224
100706774
100706080
100691292
100707319
100709766
100712299
100699617
100702051
100693457
100694704
100534504
100534544
100705741
100709715
100691345
100699139
100711808
100699406
100707843
100710292
100534569
102082242
100711263
100690101
100709925
100705972
100690441
100691891
100693950
100708717
100702731
100694392
100703406
100706864
100691610
100703354
100708317
100689989
100690153
100693237
100704804
100707844
100706612
100694622
100704319
100693782
100703379
100695154
100697814
100690461
100699202
100711680
100707467
100699303
100700987
100534513
100697805
100706955
100704435
100697013
100709954
100689715
100701575
100694759
100689946
100696641
100691714
100711234
100694308
100695816
100709098
100707845
100695354
100709119
100697961
100693636
100697872
100702001
100702855
102077503
100693822
100691571
100690858
100711235
100697313
100699111
100712573
100699879
100700299
102082341
100694447
100709440
100699541
100709711
100694183
100707886
100707314
100702721
100707556
100695542
100702336
100700252
100704429
102077519
100534572
100707828
102081252
100701270
100699163
100693649
100711342
100700089
100702303
100704650
100698465
100705232
100697466
100699018
100706092
100534540
100695633
100702318
100708576
100712174
100706751
100694677
100695448
100711613
100693315
100698721
100703802
100704681
100704414
100711099
100534412
100694445
100700322
100698401
100698137
100709783
100534461
102080222
100703527
100704905
100690364
100691085
100692977
100693428
100693546
100693617
100696056
100697558
100700693
100701438
100702030
100702234
100702279
100702844
100702929
100703330
100703682
100704394
100704596
100705478
100705479
100705676
100705855
100706438
100707153
100707562
100707699
100708154
100708444
100708554
100708619
100709747
100710376
100710809
100711349
100711575
100711684
100712512
102076859
102078936
102080922
102082458
102082933
106096789
106097235
106098139
106098870
106096794
102080991
100700942
102080762
100698658
100708982
100708341
100709959
102079406
102075545
100707832
100705216
100705303
102082255
100699855
100712224
100701314
100534485
100700800
100709973
100712039
102078832
100697246
100702299
100702878
100703359
100710153
102082761
100697604
102083054
100533461
503772
321793
557181
569518
566491
793278
541427
106945288
100270764
100536659
562946
553354
571391
105353609
100330961
100001423
352929
791524
58041
100000981
100151009
571695
100141325
557468
798876
100333657
100126812
393725
796481
30112
100006620
561429
792041
569366
564072
561195

## Sheet: Sheet2
Testis				Pituitary
ENSONIG	Recognized as	Species	ENTREZ_Gene_ID	ENSONIG	Recognized as	Species	ENTREZ_Gene_ID
ENSONIG00000004713	ENSONIG00000004713	Oreochromis niloticus	100697892	ENSONIG00000000167	ENSONIG00000000167	Oreochromis niloticus	100708753
ENSONIG00000014610	ENSONIG00000014610	Oreochromis niloticus	100704248	ENSONIG00000000225	ENSONIG00000000225	Oreochromis niloticus	100691495
ENSONIG00000006894	ENSONIG00000006894	Oreochromis niloticus	100695051	ENSONIG00000000229	ENSONIG00000000229	Oreochromis niloticus	100710628
ENSONIG00000004916	ENSONIG00000004916	Oreochromis niloticus	100705856	ENSONIG00000000308	ENSONIG00000000308	Oreochromis niloticus	100705106
ENSONIG00000008201	ENSONIG00000008201	Oreochromis niloticus	100702538	ENSONIG00000000345	ENSONIG00000000345	Oreochromis niloticus	100692393
ENSONIG00000008202	ENSONIG00000008202	Oreochromis niloticus	100702806	ENSONIG00000000401	ENSONIG00000000401	Oreochromis niloticus	100693168
ENSONIG00000011521	ENSONIG00000011521	Oreochromis niloticus	100708035	ENSONIG00000000523	ENSONIG00000000523	Oreochromis niloticus	100697694
ENSONIG00000008208	ENSONIG00000008208	Oreochromis niloticus	100689842	ENSONIG00000000536	ENSONIG00000000536	Oreochromis niloticus	100702517
ENSONIG00000008890	ENSONIG00000008890	Oreochromis niloticus	100712095	ENSONIG00000000607	ENSONIG00000000607	Oreochromis niloticus	100708579
ENSONIG00000013662	ENSONIG00000013662	Oreochromis niloticus	100696299	ENSONIG00000000630	ENSONIG00000000630	Oreochromis niloticus	100709657
ENSONIG00000008891	ENSONIG00000008891	Oreochromis niloticus	100702994	ENSONIG00000000637	ENSONIG00000000637	Oreochromis niloticus	100702011
ENSONIG00000013667	ENSONIG00000013667	Oreochromis niloticus	100693382	ENSONIG00000000694	ENSONIG00000000694	Oreochromis niloticus	100690201
ENSONIG00000008209	ENSONIG00000008209	Oreochromis niloticus	100710090	ENSONIG00000000710	ENSONIG00000000710	Oreochromis niloticus	100702614
ENSONIG00000013862	ENSONIG00000013862	Oreochromis niloticus	100703292	ENSONIG00000000781	ENSONIG00000000781	Oreochromis niloticus	100699638
ENSONIG00000003249	ENSONIG00000003249	Oreochromis niloticus	100700506	ENSONIG00000000811	ENSONIG00000000811	Oreochromis niloticus	100710705
ENSONIG00000013861	ENSONIG00000013861	Oreochromis niloticus	100695218	ENSONIG00000000822	ENSONIG00000000822	Oreochromis niloticus	100707165
ENSONIG00000006482	ENSONIG00000006482	Oreochromis niloticus	100696764	ENSONIG00000001014	ENSONIG00000001014	Oreochromis niloticus	100699645
ENSONIG00000015013	ENSONIG00000015013	Oreochromis niloticus	100694060	ENSONIG00000001066	ENSONIG00000001066	Oreochromis niloticus	100690537
ENSONIG00000001804	ENSONIG00000001804	Oreochromis niloticus	100698500	ENSONIG00000001076	ENSONIG00000001076	Oreochromis niloticus	100690988
ENSONIG00000008053	ENSONIG00000008053	Oreochromis niloticus	100701964	ENSONIG00000001083	ENSONIG00000001083	Oreochromis niloticus	100702344
ENSONIG00000008050	ENSONIG00000008050	Oreochromis niloticus	100706462	ENSONIG00000001155	ENSONIG00000001155	Oreochromis niloticus	100704062
ENSONIG00000013864	ENSONIG00000013864	Oreochromis niloticus	100693255	ENSONIG00000001242	ENSONIG00000001242	Oreochromis niloticus	100707269
ENSONIG00000013070	ENSONIG00000013070	Oreochromis niloticus	100695603	ENSONIG00000001493	ENSONIG00000001493	Oreochromis niloticus	100534501
ENSONIG00000001300	ENSONIG00000001300	Oreochromis niloticus	100696602	ENSONIG00000001495	ENSONIG00000001495	Oreochromis niloticus	100693926
ENSONIG00000018100	ENSONIG00000018100	Oreochromis niloticus	100699395	ENSONIG00000001509	ENSONIG00000001509	Oreochromis niloticus	100706334
ENSONIG00000015018	ENSONIG00000015018	Oreochromis niloticus	100694600	ENSONIG00000001566	ENSONIG00000001566	Oreochromis niloticus	100694465
ENSONIG00000006883	ENSONIG00000006883	Oreochromis niloticus	100692469	ENSONIG00000001987	ENSONIG00000001987	Oreochromis niloticus	100701980
ENSONIG00000006881	ENSONIG00000006881	Oreochromis niloticus	100696305	ENSONIG00000002104	ENSONIG00000002104	Oreochromis niloticus	100696380
ENSONIG00000017405	ENSONIG00000017405	Oreochromis niloticus	100702958	ENSONIG00000002105	ENSONIG00000002105	Oreochromis niloticus	100712174
ENSONIG00000008216	ENSONIG00000008216	Oreochromis niloticus	100690646	ENSONIG00000002240	ENSONIG00000002240	Oreochromis niloticus	100704982
ENSONIG00000013654	ENSONIG00000013654	Oreochromis niloticus	100710936	ENSONIG00000002244	ENSONIG00000002244	Oreochromis niloticus	100702354
ENSONIG00000008884	ENSONIG00000008884	Oreochromis niloticus	100702726	ENSONIG00000002262	ENSONIG00000002262	Oreochromis niloticus	100697583
ENSONIG00000021309	ENSONIG00000021309	Oreochromis niloticus	100707064	ENSONIG00000002264	ENSONIG00000002264	Oreochromis niloticus	100696550
ENSONIG00000018926	ENSONIG00000018926	Oreochromis niloticus	100696126	ENSONIG00000002347	ENSONIG00000002347	Oreochromis niloticus	100707871
ENSONIG00000014215	ENSONIG00000014215	Oreochromis niloticus	100699285	ENSONIG00000002423	ENSONIG00000002423	Oreochromis niloticus	102083054
ENSONIG00000011513	ENSONIG00000011513	Oreochromis niloticus	100702784	ENSONIG00000002436	ENSONIG00000002436	Oreochromis niloticus	100710139
ENSONIG00000018922	ENSONIG00000018922	Oreochromis niloticus	102076323	ENSONIG00000002450	ENSONIG00000002450	Oreochromis niloticus	100693940
ENSONIG00000014606	ENSONIG00000014606	Oreochromis niloticus	100700053	ENSONIG00000002479	ENSONIG00000002479	Oreochromis niloticus	100711194
ENSONIG00000014607	ENSONIG00000014607	Oreochromis niloticus	100696392	ENSONIG00000002491	ENSONIG00000002491	Oreochromis niloticus	100709506
ENSONIG00000014402	ENSONIG00000014402	Oreochromis niloticus	100702834	ENSONIG00000002497	ENSONIG00000002497	Oreochromis niloticus	100711741
ENSONIG00000000752	ENSONIG00000000752	Oreochromis niloticus	100711732	ENSONIG00000002603	ENSONIG00000002603	Oreochromis niloticus	100534508
ENSONIG00000013085	ENSONIG00000013085	Oreochromis niloticus	100690200	ENSONIG00000002641	ENSONIG00000002641	Oreochromis niloticus	100708697
ENSONIG00000008471	ENSONIG00000008471	Oreochromis niloticus	100705330	ENSONIG00000002663	ENSONIG00000002663	Oreochromis niloticus	100704842
ENSONIG00000013680	ENSONIG00000013680	Oreochromis niloticus	100698167	ENSONIG00000002876	ENSONIG00000002876	Oreochromis niloticus	100702092
ENSONIG00000015278	ENSONIG00000015278	Oreochromis niloticus	100711543	ENSONIG00000002948	ENSONIG00000002948	Oreochromis niloticus	100690737
ENSONIG00000002291	ENSONIG00000002291	Oreochromis niloticus	100707639	ENSONIG00000003054	ENSONIG00000003054	Oreochromis niloticus	100709836
ENSONIG00000007346	ENSONIG00000007346	Oreochromis niloticus	100705640	ENSONIG00000003062	ENSONIG00000003062	Oreochromis niloticus	100710103
ENSONIG00000011746	ENSONIG00000011746	Oreochromis niloticus	100699471	ENSONIG00000003146	ENSONIG00000003146	Oreochromis niloticus	100694031
ENSONIG00000007345	ENSONIG00000007345	Oreochromis niloticus	100710553	ENSONIG00000003221	ENSONIG00000003221	Oreochromis niloticus	100698850
ENSONIG00000013683	ENSONIG00000013683	Oreochromis niloticus	100702216	ENSONIG00000003292	ENSONIG00000003292	Oreochromis niloticus	100702130
ENSONIG00000008021	ENSONIG00000008021	Oreochromis niloticus	100707184	ENSONIG00000003310	ENSONIG00000003310	Oreochromis niloticus	100693346
ENSONIG00000016138	ENSONIG00000016138	Oreochromis niloticus	100707864	ENSONIG00000003331	ENSONIG00000003331	Oreochromis niloticus	100703895
ENSONIG00000005377	ENSONIG00000005377	Oreochromis niloticus	100689732	ENSONIG00000003333	ENSONIG00000003333	Oreochromis niloticus	100704165
ENSONIG00000002098	ENSONIG00000002098	Oreochromis niloticus	100709730	ENSONIG00000003336	ENSONIG00000003336	Oreochromis niloticus	100696180
ENSONIG00000001825	ENSONIG00000001825	Oreochromis niloticus	100709182	ENSONIG00000003358	ENSONIG00000003358	Oreochromis niloticus	100690381
ENSONIG00000019277	ENSONIG00000019277	Oreochromis niloticus	100689837	ENSONIG00000003419	ENSONIG00000003419	Oreochromis niloticus	100693082
ENSONIG00000016124	ENSONIG00000016124	Oreochromis niloticus	102083099	ENSONIG00000003515	ENSONIG00000003515	Oreochromis niloticus	100691568
ENSONIG00000004720	ENSONIG00000004720	Oreochromis niloticus	100698421	ENSONIG00000003517	ENSONIG00000003517	Oreochromis niloticus	100701374
ENSONIG00000002287	ENSONIG00000002287	Oreochromis niloticus	100698213	ENSONIG00000003579	ENSONIG00000003579	Oreochromis niloticus	100695325
ENSONIG00000016122	ENSONIG00000016122	Oreochromis niloticus	100702165	ENSONIG00000003599	ENSONIG00000003599	Oreochromis niloticus	100704783
ENSONIG00000004723	ENSONIG00000004723	Oreochromis niloticus	100705002	ENSONIG00000003743	ENSONIG00000003743	Oreochromis niloticus	100710417
ENSONIG00000000778	ENSONIG00000000778	Oreochromis niloticus	100705836	ENSONIG00000003904	ENSONIG00000003904	Oreochromis niloticus	100702693
ENSONIG00000008866	ENSONIG00000008866	Oreochromis niloticus	100711949	ENSONIG00000003941	ENSONIG00000003941	Oreochromis niloticus	100699133
ENSONIG00000002282	ENSONIG00000002282	Oreochromis niloticus	100702893	ENSONIG00000004044	ENSONIG00000004044	Oreochromis niloticus	100690350
ENSONIG00000015287	ENSONIG00000015287	Oreochromis niloticus	100710273	ENSONIG00000004194	ENSONIG00000004194	Oreochromis niloticus	100710059
ENSONIG00000011739	ENSONIG00000011739	Oreochromis niloticus	100695100	ENSONIG00000004221	ENSONIG00000004221	Oreochromis niloticus	100711482
ENSONIG00000016128	ENSONIG00000016128	Oreochromis niloticus	100697443	ENSONIG00000004234	ENSONIG00000004234	Oreochromis niloticus	100706829
ENSONIG00000011534	ENSONIG00000011534	Oreochromis niloticus	100711066	ENSONIG00000004336	ENSONIG00000004336	Oreochromis niloticus	100710837
ENSONIG00000005391	ENSONIG00000005391	Oreochromis niloticus	100697156	ENSONIG00000004633	ENSONIG00000004633	Oreochromis niloticus	100696413
ENSONIG00000011737	ENSONIG00000011737	Oreochromis niloticus	100700684	ENSONIG00000004635	ENSONIG00000004635	Oreochromis niloticus	100695568
ENSONIG00000016126	ENSONIG00000016126	Oreochromis niloticus	100702434	ENSONIG00000004689	ENSONIG00000004689	Oreochromis niloticus	100709439
ENSONIG00000013675	ENSONIG00000013675	Oreochromis niloticus	100692197	ENSONIG00000004742	ENSONIG00000004742	Oreochromis niloticus	100690567
ENSONIG00000003213	ENSONIG00000003213	Oreochromis niloticus	100695429	ENSONIG00000004764	ENSONIG00000004764	Oreochromis niloticus	100691644
ENSONIG00000015000	ENSONIG00000015000	Oreochromis niloticus	100697285	ENSONIG00000004765	ENSONIG00000004765	Oreochromis niloticus	100709740
ENSONIG00000003217	ENSONIG00000003217	Oreochromis niloticus	100695691	ENSONIG00000004843	ENSONIG00000004843	Oreochromis niloticus	100710275
ENSONIG00000013873	ENSONIG00000013873	Oreochromis niloticus	100690248	ENSONIG00000004856	ENSONIG00000004856	Oreochromis niloticus	100710071
ENSONIG00000018130	ENSONIG00000018130	Oreochromis niloticus	102082499	ENSONIG00000004916	ENSONIG00000004916	Oreochromis niloticus	100705856
ENSONIG00000004729	ENSONIG00000004729	Oreochromis niloticus	100689761	ENSONIG00000004966	ENSONIG00000004966	Oreochromis niloticus	100710932
ENSONIG00000019287	ENSONIG00000019287	Oreochromis niloticus	100694485	ENSONIG00000005218	ENSONIG00000005218	Oreochromis niloticus	100707261
ENSONIG00000018134	ENSONIG00000018134	Oreochromis niloticus	100698708	ENSONIG00000005225	ENSONIG00000005225	Oreochromis niloticus	100698216
ENSONIG00000015996	ENSONIG00000015996	Oreochromis niloticus	100712579	ENSONIG00000005251	ENSONIG00000005251	Oreochromis niloticus	100691096
ENSONIG00000000975	ENSONIG00000000975	Oreochromis niloticus	100695820	ENSONIG00000005296	ENSONIG00000005296	Oreochromis niloticus	100709321
ENSONIG00000000029	ENSONIG00000000029	Oreochromis niloticus	100712490	ENSONIG00000005299	ENSONIG00000005299	Oreochromis niloticus	100708180
ENSONIG00000005113	ENSONIG00000005113	Oreochromis niloticus	100690465	ENSONIG00000005357	ENSONIG00000005357	Oreochromis niloticus	100711096
ENSONIG00000003008	ENSONIG00000003008	Oreochromis niloticus	100708737	ENSONIG00000005361	ENSONIG00000005361	Oreochromis niloticus	100711550
ENSONIG00000008088	ENSONIG00000008088	Oreochromis niloticus	100708068	ENSONIG00000005443	ENSONIG00000005443	Oreochromis niloticus	100701746
ENSONIG00000002708	ENSONIG00000002708	Oreochromis niloticus	100702334	ENSONIG00000005458	ENSONIG00000005458	Oreochromis niloticus	100703941
ENSONIG00000000708	ENSONIG00000000708	Oreochromis niloticus	100691709	ENSONIG00000005476	ENSONIG00000005476	Oreochromis niloticus	100694411
ENSONIG00000018345	ENSONIG00000018345	Oreochromis niloticus	100705348	ENSONIG00000005484	ENSONIG00000005484	Oreochromis niloticus	100710723
ENSONIG00000000980	ENSONIG00000000980	Oreochromis niloticus	100699105	ENSONIG00000005731	ENSONIG00000005731	Oreochromis niloticus	100698870
ENSONIG00000005119	ENSONIG00000005119	Oreochromis niloticus	100701076	ENSONIG00000005803	ENSONIG00000005803	Oreochromis niloticus	100709944
ENSONIG00000015256	ENSONIG00000015256	Oreochromis niloticus	100705853	ENSONIG00000005818	ENSONIG00000005818	Oreochromis niloticus	100696313
ENSONIG00000000985	ENSONIG00000000985	Oreochromis niloticus	100696078	ENSONIG00000005826	ENSONIG00000005826	Oreochromis niloticus	100534500
ENSONIG00000015788	ENSONIG00000015788	Oreochromis niloticus	100705772	ENSONIG00000005950	ENSONIG00000005950	Oreochromis niloticus	100691524
ENSONIG00000008246	ENSONIG00000008246	Oreochromis niloticus	100704961	ENSONIG00000006105	ENSONIG00000006105	Oreochromis niloticus	100698284
ENSONIG00000008859	ENSONIG00000008859	Oreochromis niloticus	100693635	ENSONIG00000006286	ENSONIG00000006286	Oreochromis niloticus	100704175
ENSONIG00000000988	ENSONIG00000000988	Oreochromis niloticus	100703331	ENSONIG00000006296	ENSONIG00000006296	Oreochromis niloticus	100709008
ENSONIG00000018145	ENSONIG00000018145	Oreochromis niloticus	100534455	ENSONIG00000006364	ENSONIG00000006364	Oreochromis niloticus	102079250
ENSONIG00000014242	ENSONIG00000014242	Oreochromis niloticus	100705843	ENSONIG00000006432	ENSONIG00000006432	Oreochromis niloticus	100697065
ENSONIG00000020498	ENSONIG00000020498	Oreochromis niloticus	100693870	ENSONIG00000006436	ENSONIG00000006436	Oreochromis niloticus	100698001
ENSONIG00000002074	ENSONIG00000002074	Oreochromis niloticus	100705565	ENSONIG00000006474	ENSONIG00000006474	Oreochromis niloticus	100711399
ENSONIG00000012375	ENSONIG00000012375	Oreochromis niloticus	100691994	ENSONIG00000006503	ENSONIG00000006503	Oreochromis niloticus	100698683
ENSONIG00000011756	ENSONIG00000011756	Oreochromis niloticus	100692701	ENSONIG00000006506	ENSONIG00000006506	Oreochromis niloticus	100698954
ENSONIG00000018356	ENSONIG00000018356	Oreochromis niloticus	100693356	ENSONIG00000006523	ENSONIG00000006523	Oreochromis niloticus	100700025
ENSONIG00000018162	ENSONIG00000018162	Oreochromis niloticus	100704649	ENSONIG00000006526	ENSONIG00000006526	Oreochromis niloticus	100700296
ENSONIG00000005125	ENSONIG00000005125	Oreochromis niloticus	100707260	ENSONIG00000006556	ENSONIG00000006556	Oreochromis niloticus	100698259
ENSONIG00000018351	ENSONIG00000018351	Oreochromis niloticus	100692809	ENSONIG00000006561	ENSONIG00000006561	Oreochromis niloticus	100690934
ENSONIG00000014646	ENSONIG00000014646	Oreochromis niloticus	100701684	ENSONIG00000006576	ENSONIG00000006576	Oreochromis niloticus	100691199
ENSONIG00000000717	ENSONIG00000000717	Oreochromis niloticus	100692247	ENSONIG00000006593	ENSONIG00000006593	Oreochromis niloticus	100692006
ENSONIG00000008452	ENSONIG00000008452	Oreochromis niloticus	100693792	ENSONIG00000006596	ENSONIG00000006596	Oreochromis niloticus	100705732
ENSONIG00000000710	ENSONIG00000000710	Oreochromis niloticus	100702614	ENSONIG00000006752	ENSONIG00000006752	Oreochromis niloticus	100690686
ENSONIG00000008458	ENSONIG00000008458	Oreochromis niloticus	100700817	ENSONIG00000006807	ENSONIG00000006807	Oreochromis niloticus	100694188
ENSONIG00000001835	ENSONIG00000001835	Oreochromis niloticus	100699584	ENSONIG00000006815	ENSONIG00000006815	Oreochromis niloticus	100699146
ENSONIG00000015063	ENSONIG00000015063	Oreochromis niloticus	100701823	ENSONIG00000006830	ENSONIG00000006830	Oreochromis niloticus	100705439
ENSONIG00000020480	ENSONIG00000020480	Oreochromis niloticus	100706144	ENSONIG00000006987	ENSONIG00000006987	Oreochromis niloticus	100710622
ENSONIG00000002062	ENSONIG00000002062	Oreochromis niloticus	100693608	ENSONIG00000007007	ENSONIG00000007007	Oreochromis niloticus	100708027
ENSONIG00000015067	ENSONIG00000015067	Oreochromis niloticus	100710122	ENSONIG00000007052	ENSONIG00000007052	Oreochromis niloticus	100697897
ENSONIG00000007596	ENSONIG00000007596	Oreochromis niloticus	100709256	ENSONIG00000007140	ENSONIG00000007140	Oreochromis niloticus	100706792
ENSONIG00000000074	ENSONIG00000000074	Oreochromis niloticus	100709924	ENSONIG00000007142	ENSONIG00000007142	Oreochromis niloticus	100707060
ENSONIG00000008069	ENSONIG00000008069	Oreochromis niloticus	100689973	ENSONIG00000007159	ENSONIG00000007159	Oreochromis niloticus	100705450
ENSONIG00000015766	ENSONIG00000015766	Oreochromis niloticus	100705613	ENSONIG00000007162	ENSONIG00000007162	Oreochromis niloticus	100703971
ENSONIG00000018364	ENSONIG00000018364	Oreochromis niloticus	100691823	ENSONIG00000007184	ENSONIG00000007184	Oreochromis niloticus	100709595
ENSONIG00000012787	ENSONIG00000012787	Oreochromis niloticus	100534534	ENSONIG00000007196	ENSONIG00000007196	Oreochromis niloticus	100691863
ENSONIG00000015237	ENSONIG00000015237	Oreochromis niloticus	100704522	ENSONIG00000007203	ENSONIG00000007203	Oreochromis niloticus	100710188
ENSONIG00000000078	ENSONIG00000000078	Oreochromis niloticus	100696378	ENSONIG00000007232	ENSONIG00000007232	Oreochromis niloticus	100694363
ENSONIG00000012783	ENSONIG00000012783	Oreochromis niloticus	100698956	ENSONIG00000007243	ENSONIG00000007243	Oreochromis niloticus	100705917
ENSONIG00000020670	ENSONIG00000020670	Oreochromis niloticus	100691841	ENSONIG00000007346	ENSONIG00000007346	Oreochromis niloticus	100705640
ENSONIG00000018366	ENSONIG00000018366	Oreochromis niloticus	100692737	ENSONIG00000007351	ENSONIG00000007351	Oreochromis niloticus	100698425
ENSONIG00000008832	ENSONIG00000008832	Oreochromis niloticus	100707475	ENSONIG00000007402	ENSONIG00000007402	Oreochromis niloticus	100710956
ENSONIG00000001324	ENSONIG00000001324	Oreochromis niloticus	100711438	ENSONIG00000007511	ENSONIG00000007511	Oreochromis niloticus	100695317
ENSONIG00000005335	ENSONIG00000005335	Oreochromis niloticus	100534470	ENSONIG00000007521	ENSONIG00000007521	Oreochromis niloticus	100695583
ENSONIG00000011780	ENSONIG00000011780	Oreochromis niloticus	100693101	ENSONIG00000007540	ENSONIG00000007540	Oreochromis niloticus	100696905
ENSONIG00000008429	ENSONIG00000008429	Oreochromis niloticus	100699108	ENSONIG00000007563	ENSONIG00000007563	Oreochromis niloticus	100706143
ENSONIG00000014226	ENSONIG00000014226	Oreochromis niloticus	100703974	ENSONIG00000007588	ENSONIG00000007588	Oreochromis niloticus	100708363
ENSONIG00000018958	ENSONIG00000018958	Oreochromis niloticus	100699345	ENSONIG00000007590	ENSONIG00000007590	Oreochromis niloticus	100709328
ENSONIG00000012396	ENSONIG00000012396	Oreochromis niloticus	100699746	ENSONIG00000007601	ENSONIG00000007601	Oreochromis niloticus	100697329
ENSONIG00000005331	ENSONIG00000005331	Oreochromis niloticus	100710478	ENSONIG00000007664	ENSONIG00000007664	Oreochromis niloticus	100711757
ENSONIG00000012399	ENSONIG00000012399	Oreochromis niloticus	100708652	ENSONIG00000007786	ENSONIG00000007786	Oreochromis niloticus	100694406
ENSONIG00000000062	ENSONIG00000000062	Oreochromis niloticus	100693722	ENSONIG00000008110	ENSONIG00000008110	Oreochromis niloticus	102080817
ENSONIG00000005140	ENSONIG00000005140	Oreochromis niloticus	100709338	ENSONIG00000008148	ENSONIG00000008148	Oreochromis niloticus	100696766
ENSONIG00000007379	ENSONIG00000007379	Oreochromis niloticus	100704302	ENSONIG00000008246	ENSONIG00000008246	Oreochromis niloticus	100704961
ENSONIG00000007580	ENSONIG00000007580	Oreochromis niloticus	100696522	ENSONIG00000008252	ENSONIG00000008252	Oreochromis niloticus	100691623
ENSONIG00000014625	ENSONIG00000014625	Oreochromis niloticus	100691029	ENSONIG00000008307	ENSONIG00000008307	Oreochromis niloticus	100534396
ENSONIG00000000066	ENSONIG00000000066	Oreochromis niloticus	100706681	ENSONIG00000008317	ENSONIG00000008317	Oreochromis niloticus	100704748
ENSONIG00000012382	ENSONIG00000012382	Oreochromis niloticus	100692897	ENSONIG00000008326	ENSONIG00000008326	Oreochromis niloticus	100694676
ENSONIG00000007381	ENSONIG00000007381	Oreochromis niloticus	100707764	ENSONIG00000008339	ENSONIG00000008339	Oreochromis niloticus	100690909
ENSONIG00000011770	ENSONIG00000011770	Oreochromis niloticus	100707919	ENSONIG00000008360	ENSONIG00000008360	Oreochromis niloticus	100694852
ENSONIG00000007572	ENSONIG00000007572	Oreochromis niloticus	100697706	ENSONIG00000008387	ENSONIG00000008387	Oreochromis niloticus	100698131
ENSONIG00000005344	ENSONIG00000005344	Oreochromis niloticus	100711278	ENSONIG00000008526	ENSONIG00000008526	Oreochromis niloticus	100700552
ENSONIG00000014492	ENSONIG00000014492	Oreochromis niloticus	100708687	ENSONIG00000008536	ENSONIG00000008536	Oreochromis niloticus	102079789
ENSONIG00000020240	ENSONIG00000020240	Oreochromis niloticus	100701080	ENSONIG00000008547	ENSONIG00000008547	Oreochromis niloticus	100700816
ENSONIG00000017609	ENSONIG00000017609	Oreochromis niloticus	100699853	ENSONIG00000008688	ENSONIG00000008688	Oreochromis niloticus	100702254
ENSONIG00000007564	ENSONIG00000007564	Oreochromis niloticus	100706405	ENSONIG00000008702	ENSONIG00000008702	Oreochromis niloticus	100702271
ENSONIG00000008698	ENSONIG00000008698	Oreochromis niloticus	100692894	ENSONIG00000008772	ENSONIG00000008772	Oreochromis niloticus	100711290
ENSONIG00000015337	ENSONIG00000015337	Oreochromis niloticus	100711607	ENSONIG00000008774	ENSONIG00000008774	Oreochromis niloticus	102078792
ENSONIG00000015941	ENSONIG00000015941	Oreochromis niloticus	100702490	ENSONIG00000008790	ENSONIG00000008790	Oreochromis niloticus	100712096
ENSONIG00000014499	ENSONIG00000014499	Oreochromis niloticus	100534429	ENSONIG00000008860	ENSONIG00000008860	Oreochromis niloticus	100708010
ENSONIG00000007568	ENSONIG00000007568	Oreochromis niloticus	100708518	ENSONIG00000008903	ENSONIG00000008903	Oreochromis niloticus	100694968
ENSONIG00000001389	ENSONIG00000001389	Oreochromis niloticus	100694494	ENSONIG00000008936	ENSONIG00000008936	Oreochromis niloticus	100696292
ENSONIG00000020658	ENSONIG00000020658	Oreochromis niloticus	100692001	ENSONIG00000008955	ENSONIG00000008955	Oreochromis niloticus	100705685
ENSONIG00000016348	ENSONIG00000016348	Oreochromis niloticus	100709588	ENSONIG00000008970	ENSONIG00000008970	Oreochromis niloticus	100691021
ENSONIG00000014698	ENSONIG00000014698	Oreochromis niloticus	100706313	ENSONIG00000008972	ENSONIG00000008972	Oreochromis niloticus	100691557
ENSONIG00000001187	ENSONIG00000001187	Oreochromis niloticus	100708578	ENSONIG00000009087	ENSONIG00000009087	Oreochromis niloticus	100694449
ENSONIG00000007944	ENSONIG00000007944	Oreochromis niloticus	100694532	ENSONIG00000009088	ENSONIG00000009088	Oreochromis niloticus	102076135
ENSONIG00000006684	ENSONIG00000006684	Oreochromis niloticus	100705953	ENSONIG00000009148	ENSONIG00000009148	Oreochromis niloticus	100702125
ENSONIG00000005151	ENSONIG00000005151	Oreochromis niloticus	100710404	ENSONIG00000009199	ENSONIG00000009199	Oreochromis niloticus	100708129
ENSONIG00000016344	ENSONIG00000016344	Oreochromis niloticus	100711582	ENSONIG00000009296	ENSONIG00000009296	Oreochromis niloticus	100711368
ENSONIG00000018303	ENSONIG00000018303	Oreochromis niloticus	100698624	ENSONIG00000009352	ENSONIG00000009352	Oreochromis niloticus	100703353
ENSONIG00000008417	ENSONIG00000008417	Oreochromis niloticus	100703439	ENSONIG00000009411	ENSONIG00000009411	Oreochromis niloticus	100696767
ENSONIG00000005170	ENSONIG00000005170	Oreochromis niloticus	100696615	ENSONIG00000009499	ENSONIG00000009499	Oreochromis niloticus	100709319
ENSONIG00000015345	ENSONIG00000015345	Oreochromis niloticus	100702246	ENSONIG00000009504	ENSONIG00000009504	Oreochromis niloticus	100699440
ENSONIG00000001374	ENSONIG00000001374	Oreochromis niloticus	100693685	ENSONIG00000009588	ENSONIG00000009588	Oreochromis niloticus	100690719
ENSONIG00000004989	ENSONIG00000004989	Oreochromis niloticus	100709545	ENSONIG00000009671	ENSONIG00000009671	Oreochromis niloticus	100694645
ENSONIG00000014486	ENSONIG00000014486	Oreochromis niloticus	100697537	ENSONIG00000009673	ENSONIG00000009673	Oreochromis niloticus	100696225
ENSONIG00000017872	ENSONIG00000017872	Oreochromis niloticus	100699742	ENSONIG00000009768	ENSONIG00000009768	Oreochromis niloticus	100690097
ENSONIG00000015932	ENSONIG00000015932	Oreochromis niloticus	100692403	ENSONIG00000009787	ENSONIG00000009787	Oreochromis niloticus	100697247
ENSONIG00000015340	ENSONIG00000015340	Oreochromis niloticus	100693291	ENSONIG00000009802	ENSONIG00000009802	Oreochromis niloticus	100690813
ENSONIG00000015934	ENSONIG00000015934	Oreochromis niloticus	100692676	ENSONIG00000009804	ENSONIG00000009804	Oreochromis niloticus	100704071
ENSONIG00000015935	ENSONIG00000015935	Oreochromis niloticus	100701560	ENSONIG00000009835	ENSONIG00000009835	Oreochromis niloticus	100702788
ENSONIG00000001177	ENSONIG00000001177	Oreochromis niloticus	100703963	ENSONIG00000009924	ENSONIG00000009924	Oreochromis niloticus	100692226
ENSONIG00000017072	ENSONIG00000017072	Oreochromis niloticus	100534413	ENSONIG00000009996	ENSONIG00000009996	Oreochromis niloticus	100697961
ENSONIG00000010463	ENSONIG00000010463	Oreochromis niloticus	100696315	ENSONIG00000010054	ENSONIG00000010054	Oreochromis niloticus	100700384
ENSONIG00000019722	ENSONIG00000019722	Oreochromis niloticus	100696555	ENSONIG00000010079	ENSONIG00000010079	Oreochromis niloticus	100696446
ENSONIG00000004785	ENSONIG00000004785	Oreochromis niloticus	100700846	ENSONIG00000010087	ENSONIG00000010087	Oreochromis niloticus	100701744
ENSONIG00000004782	ENSONIG00000004782	Oreochromis niloticus	100701554	ENSONIG00000010106	ENSONIG00000010106	Oreochromis niloticus	100692452
ENSONIG00000015544	ENSONIG00000015544	Oreochromis niloticus	100694904	ENSONIG00000010111	ENSONIG00000010111	Oreochromis niloticus	100697513
ENSONIG00000007932	ENSONIG00000007932	Oreochromis niloticus	100694395	ENSONIG00000010135	ENSONIG00000010135	Oreochromis niloticus	100704934
ENSONIG00000003806	ENSONIG00000003806	Oreochromis niloticus	100710397	ENSONIG00000010222	ENSONIG00000010222	Oreochromis niloticus	100698828
ENSONIG00000018317	ENSONIG00000018317	Oreochromis niloticus	100703209	ENSONIG00000010293	ENSONIG00000010293	Oreochromis niloticus	100696396
ENSONIG00000018316	ENSONIG00000018316	Oreochromis niloticus	100699698	ENSONIG00000010346	ENSONIG00000010346	Oreochromis niloticus	100698701
ENSONIG00000018314	ENSONIG00000018314	Oreochromis niloticus	100702670	ENSONIG00000010365	ENSONIG00000010365	Oreochromis niloticus	100701010
ENSONIG00000012358	ENSONIG00000012358	Oreochromis niloticus	100691724	ENSONIG00000010377	ENSONIG00000010377	Oreochromis niloticus	100705038
ENSONIG00000005588	ENSONIG00000005588	Oreochromis niloticus	100704624	ENSONIG00000010572	ENSONIG00000010572	Oreochromis niloticus	102080071
ENSONIG00000012351	ENSONIG00000012351	Oreochromis niloticus	100691188	ENSONIG00000010699	ENSONIG00000010699	Oreochromis niloticus	102081817
ENSONIG00000018701	ENSONIG00000018701	Oreochromis niloticus	100704989	ENSONIG00000010799	ENSONIG00000010799	Oreochromis niloticus	100700975
ENSONIG00000006423	ENSONIG00000006423	Oreochromis niloticus	100695216	ENSONIG00000010835	ENSONIG00000010835	Oreochromis niloticus	100711614
ENSONIG00000001366	ENSONIG00000001366	Oreochromis niloticus	100693424	ENSONIG00000010884	ENSONIG00000010884	Oreochromis niloticus	102081201
ENSONIG00000018705	ENSONIG00000018705	Oreochromis niloticus	100705524	ENSONIG00000010978	ENSONIG00000010978	Oreochromis niloticus	100712038
ENSONIG00000014478	ENSONIG00000014478	Oreochromis niloticus	100690009	ENSONIG00000011103	ENSONIG00000011103	Oreochromis niloticus	100698618
ENSONIG00000007546	ENSONIG00000007546	Oreochromis niloticus	100690851	ENSONIG00000011226	ENSONIG00000011226	Oreochromis niloticus	100696398
ENSONIG00000020633	ENSONIG00000020633	Oreochromis niloticus	100702089	ENSONIG00000011392	ENSONIG00000011392	Oreochromis niloticus	100695389
ENSONIG00000005586	ENSONIG00000005586	Oreochromis niloticus	100698831	ENSONIG00000011556	ENSONIG00000011556	Oreochromis niloticus	102081539
ENSONIG00000007962	ENSONIG00000007962	Oreochromis niloticus	100534550	ENSONIG00000011603	ENSONIG00000011603	Oreochromis niloticus	100698540
ENSONIG00000007137	ENSONIG00000007137	Oreochromis niloticus	100708029	ENSONIG00000011781	ENSONIG00000011781	Oreochromis niloticus	100708192
ENSONIG00000020630	ENSONIG00000020630	Oreochromis niloticus	100697180	ENSONIG00000011822	ENSONIG00000011822	Oreochromis niloticus	102078426
ENSONIG00000010495	ENSONIG00000010495	Oreochromis niloticus	100695708	ENSONIG00000011834	ENSONIG00000011834	Oreochromis niloticus	100699484
ENSONIG00000009317	ENSONIG00000009317	Oreochromis niloticus	100712449	ENSONIG00000012027	ENSONIG00000012027	Oreochromis niloticus	100690303
ENSONIG00000016324	ENSONIG00000016324	Oreochromis niloticus	100700571	ENSONIG00000012032	ENSONIG00000012032	Oreochromis niloticus	100703814
ENSONIG00000014676	ENSONIG00000014676	Oreochromis niloticus	100695063	ENSONIG00000012036	ENSONIG00000012036	Oreochromis niloticus	100704163
ENSONIG00000012557	ENSONIG00000012557	Oreochromis niloticus	100697384	ENSONIG00000012045	ENSONIG00000012045	Oreochromis niloticus	100699840
ENSONIG00000014670	ENSONIG00000014670	Oreochromis niloticus	100697107	ENSONIG00000012050	ENSONIG00000012050	Oreochromis niloticus	100711275
ENSONIG00000012556	ENSONIG00000012556	Oreochromis niloticus	100702908	ENSONIG00000012055	ENSONIG00000012055	Oreochromis niloticus	100704429
ENSONIG00000009315	ENSONIG00000009315	Oreochromis niloticus	100689763	ENSONIG00000012144	ENSONIG00000012144	Oreochromis niloticus	100710411
ENSONIG00000005174	ENSONIG00000005174	Oreochromis niloticus	100708615	ENSONIG00000012152	ENSONIG00000012152	Oreochromis niloticus	100694846
ENSONIG00000012553	ENSONIG00000012553	Oreochromis niloticus	100702370	ENSONIG00000012246	ENSONIG00000012246	Oreochromis niloticus	100708436
ENSONIG00000012552	ENSONIG00000012552	Oreochromis niloticus	100702107	ENSONIG00000012438	ENSONIG00000012438	Oreochromis niloticus	100697260
ENSONIG00000015512	ENSONIG00000015512	Oreochromis niloticus	100697636	ENSONIG00000012454	ENSONIG00000012454	Oreochromis niloticus	100706421
ENSONIG00000005178	ENSONIG00000005178	Oreochromis niloticus	102076878	ENSONIG00000012462	ENSONIG00000012462	Oreochromis niloticus	100689964
ENSONIG00000020225	ENSONIG00000020225	Oreochromis niloticus	100694095	ENSONIG00000012491	ENSONIG00000012491	Oreochromis niloticus	100699132
ENSONIG00000014463	ENSONIG00000014463	Oreochromis niloticus	100704897	ENSONIG00000012540	ENSONIG00000012540	Oreochromis niloticus	100696421
ENSONIG00000017855	ENSONIG00000017855	Oreochromis niloticus	100690471	ENSONIG00000012746	ENSONIG00000012746	Oreochromis niloticus	100695759
ENSONIG00000007533	ENSONIG00000007533	Oreochromis niloticus	100696639	ENSONIG00000012827	ENSONIG00000012827	Oreochromis niloticus	100707158
ENSONIG00000015086	ENSONIG00000015086	Oreochromis niloticus	100698581	ENSONIG00000012834	ENSONIG00000012834	Oreochromis niloticus	100699635
ENSONIG00000012342	ENSONIG00000012342	Oreochromis niloticus	100692083	ENSONIG00000012932	ENSONIG00000012932	Oreochromis niloticus	100706223
ENSONIG00000005190	ENSONIG00000005190	Oreochromis niloticus	100709421	ENSONIG00000012983	ENSONIG00000012983	Oreochromis niloticus	100707828
ENSONIG00000005191	ENSONIG00000005191	Oreochromis niloticus	100712014	ENSONIG00000013093	ENSONIG00000013093	Oreochromis niloticus	100710720
ENSONIG00000014469	ENSONIG00000014469	Oreochromis niloticus	100705958	ENSONIG00000013269	ENSONIG00000013269	Oreochromis niloticus	100692724
ENSONIG00000017087	ENSONIG00000017087	Oreochromis niloticus	100706183	ENSONIG00000013323	ENSONIG00000013323	Oreochromis niloticus	100699966
ENSONIG00000005574	ENSONIG00000005574	Oreochromis niloticus	100692726	ENSONIG00000013324	ENSONIG00000013324	Oreochromis niloticus	100701390
ENSONIG00000015713	ENSONIG00000015713	Oreochromis niloticus	100706348	ENSONIG00000013326	ENSONIG00000013326	Oreochromis niloticus	100703457
ENSONIG00000016335	ENSONIG00000016335	Oreochromis niloticus	100708604	ENSONIG00000013382	ENSONIG00000013382	Oreochromis niloticus	102079375
ENSONIG00000018338	ENSONIG00000018338	Oreochromis niloticus	100693543	ENSONIG00000013436	ENSONIG00000013436	Oreochromis niloticus	100702655
ENSONIG00000012546	ENSONIG00000012546	Oreochromis niloticus	100701564	ENSONIG00000013472	ENSONIG00000013472	Oreochromis niloticus	100704977
ENSONIG00000019080	ENSONIG00000019080	Oreochromis niloticus	100700172	ENSONIG00000013497	ENSONIG00000013497	Oreochromis niloticus	100706035
ENSONIG00000005189	ENSONIG00000005189	Oreochromis niloticus	100703903	ENSONIG00000013530	ENSONIG00000013530	Oreochromis niloticus	100707302
ENSONIG00000007955	ENSONIG00000007955	Oreochromis niloticus	100703400	ENSONIG00000013541	ENSONIG00000013541	Oreochromis niloticus	100708987
ENSONIG00000015523	ENSONIG00000015523	Oreochromis niloticus	100711634	ENSONIG00000013555	ENSONIG00000013555	Oreochromis niloticus	100706927
ENSONIG00000000900	ENSONIG00000000900	Oreochromis niloticus	100709589	ENSONIG00000013559	ENSONIG00000013559	Oreochromis niloticus	100690395
ENSONIG00000004332	ENSONIG00000004332	Oreochromis niloticus	100696665	ENSONIG00000013733	ENSONIG00000013733	Oreochromis niloticus	100693277
ENSONIG00000004759	ENSONIG00000004759	Oreochromis niloticus	100701377	ENSONIG00000013839	ENSONIG00000013839	Oreochromis niloticus	100712573
ENSONIG00000020617	ENSONIG00000020617	Oreochromis niloticus	100697251	ENSONIG00000013882	ENSONIG00000013882	Oreochromis niloticus	100691834
ENSONIG00000020615	ENSONIG00000020615	Oreochromis niloticus	102083064	ENSONIG00000013945	ENSONIG00000013945	Oreochromis niloticus	100700683
ENSONIG00000006443	ENSONIG00000006443	Oreochromis niloticus	100700535	ENSONIG00000014034	ENSONIG00000014034	Oreochromis niloticus	100708111
ENSONIG00000010436	ENSONIG00000010436	Oreochromis niloticus	100698226	ENSONIG00000014071	ENSONIG00000014071	Oreochromis niloticus	100700994
ENSONIG00000010435	ENSONIG00000010435	Oreochromis niloticus	100692846	ENSONIG00000014110	ENSONIG00000014110	Oreochromis niloticus	100690229
ENSONIG00000007119	ENSONIG00000007119	Oreochromis niloticus	100695262	ENSONIG00000014129	ENSONIG00000014129	Oreochromis niloticus	100702090
ENSONIG00000015575	ENSONIG00000015575	Oreochromis niloticus	100690050	ENSONIG00000014275	ENSONIG00000014275	Oreochromis niloticus	100708459
ENSONIG00000020004	ENSONIG00000020004	Oreochromis niloticus	100695188	ENSONIG00000014283	ENSONIG00000014283	Oreochromis niloticus	100708659
ENSONIG00000019071	ENSONIG00000019071	Oreochromis niloticus	100699905	ENSONIG00000014339	ENSONIG00000014339	Oreochromis niloticus	100704869
ENSONIG00000015579	ENSONIG00000015579	Oreochromis niloticus	100693279	ENSONIG00000014353	ENSONIG00000014353	Oreochromis niloticus	100697273
ENSONIG00000017641	ENSONIG00000017641	Oreochromis niloticus	100700519	ENSONIG00000014369	ENSONIG00000014369	Oreochromis niloticus	100700667
ENSONIG00000006647	ENSONIG00000006647	Oreochromis niloticus	100694164	ENSONIG00000014403	ENSONIG00000014403	Oreochromis niloticus	100708880
ENSONIG00000012571	ENSONIG00000012571	Oreochromis niloticus	100698450	ENSONIG00000014439	ENSONIG00000014439	Oreochromis niloticus	100711023
ENSONIG00000020419	ENSONIG00000020419	Oreochromis niloticus	100702620	ENSONIG00000014447	ENSONIG00000014447	Oreochromis niloticus	100694883
ENSONIG00000015702	ENSONIG00000015702	Oreochromis niloticus	100695430	ENSONIG00000014510	ENSONIG00000014510	Oreochromis niloticus	100692066
ENSONIG00000015701	ENSONIG00000015701	Oreochromis niloticus	100695169	ENSONIG00000014623	ENSONIG00000014623	Oreochromis niloticus	100700868
ENSONIG00000016198	ENSONIG00000016198	Oreochromis niloticus	100701840	ENSONIG00000014733	ENSONIG00000014733	Oreochromis niloticus	100709603
ENSONIG00000015700	ENSONIG00000015700	Oreochromis niloticus	100534568	ENSONIG00000014848	ENSONIG00000014848	Oreochromis niloticus	100695274
ENSONIG00000017023	ENSONIG00000017023	Oreochromis niloticus	100693640	ENSONIG00000014852	ENSONIG00000014852	Oreochromis niloticus	100699096
ENSONIG00000016599	ENSONIG00000016599	Oreochromis niloticus	100689784	ENSONIG00000014864	ENSONIG00000014864	Oreochromis niloticus	100698825
ENSONIG00000004748	ENSONIG00000004748	Oreochromis niloticus	100701917	ENSONIG00000014877	ENSONIG00000014877	Oreochromis niloticus	100699900
ENSONIG00000000914	ENSONIG00000000914	Oreochromis niloticus	100701628	ENSONIG00000014952	ENSONIG00000014952	Oreochromis niloticus	100694894
ENSONIG00000000919	ENSONIG00000000919	Oreochromis niloticus	100706628	ENSONIG00000015040	ENSONIG00000015040	Oreochromis niloticus	100708774
ENSONIG00000020608	ENSONIG00000020608	Oreochromis niloticus	100690227	ENSONIG00000015086	ENSONIG00000015086	Oreochromis niloticus	100698581
ENSONIG00000007511	ENSONIG00000007511	Oreochromis niloticus	100695317	ENSONIG00000015124	ENSONIG00000015124	Oreochromis niloticus	100712528
ENSONIG00000007510	ENSONIG00000007510	Oreochromis niloticus	100696142	ENSONIG00000015146	ENSONIG00000015146	Oreochromis niloticus	100700736
ENSONIG00000013697	ENSONIG00000013697	Oreochromis niloticus	100534430	ENSONIG00000015191	ENSONIG00000015191	Oreochromis niloticus	100702096
ENSONIG00000019064	ENSONIG00000019064	Oreochromis niloticus	100700449	ENSONIG00000015235	ENSONIG00000015235	Oreochromis niloticus	100709702
ENSONIG00000017637	ENSONIG00000017637	Oreochromis niloticus	100702394	ENSONIG00000015331	ENSONIG00000015331	Oreochromis niloticus	100711335
ENSONIG00000007310	ENSONIG00000007310	Oreochromis niloticus	100703798	ENSONIG00000015385	ENSONIG00000015385	Oreochromis niloticus	100699062
ENSONIG00000016396	ENSONIG00000016396	Oreochromis niloticus	100710221	ENSONIG00000015423	ENSONIG00000015423	Oreochromis niloticus	100705280
ENSONIG00000020218	ENSONIG00000020218	Oreochromis niloticus	100628563	ENSONIG00000015428	ENSONIG00000015428	Oreochromis niloticus	100707338
ENSONIG00000020013	ENSONIG00000020013	Oreochromis niloticus	100699625	ENSONIG00000015449	ENSONIG00000015449	Oreochromis niloticus	100703025
ENSONIG00000017838	ENSONIG00000017838	Oreochromis niloticus	100696222	ENSONIG00000015451	ENSONIG00000015451	Oreochromis niloticus	100703298
ENSONIG00000017631	ENSONIG00000017631	Oreochromis niloticus	100690331	ENSONIG00000015499	ENSONIG00000015499	Oreochromis niloticus	100692924
ENSONIG00000004744	ENSONIG00000004744	Oreochromis niloticus	100700835	ENSONIG00000015656	ENSONIG00000015656	Oreochromis niloticus	100704997
ENSONIG00000017630	ENSONIG00000017630	Oreochromis niloticus	100701054	ENSONIG00000015855	ENSONIG00000015855	Oreochromis niloticus	100709793
ENSONIG00000004742	ENSONIG00000004742	Oreochromis niloticus	100690567	ENSONIG00000015875	ENSONIG00000015875	Oreochromis niloticus	100704274
ENSONIG00000000004	ENSONIG00000000004	Oreochromis niloticus	100695853	ENSONIG00000015957	ENSONIG00000015957	Oreochromis niloticus	100708473
ENSONIG00000001139	ENSONIG00000001139	Oreochromis niloticus	100702907	ENSONIG00000016066	ENSONIG00000016066	Oreochromis niloticus	100689962
ENSONIG00000015966	ENSONIG00000015966	Oreochromis niloticus	100710562	ENSONIG00000016121	ENSONIG00000016121	Oreochromis niloticus	100706253
ENSONIG00000007508	ENSONIG00000007508	Oreochromis niloticus	100705081	ENSONIG00000016155	ENSONIG00000016155	Oreochromis niloticus	100697884
ENSONIG00000014435	ENSONIG00000014435	Oreochromis niloticus	100693807	ENSONIG00000016164	ENSONIG00000016164	Oreochromis niloticus	100709081
ENSONIG00000016698	ENSONIG00000016698	Oreochromis niloticus	100702818	ENSONIG00000016169	ENSONIG00000016169	Oreochromis niloticus	100698951
ENSONIG00000007506	ENSONIG00000007506	Oreochromis niloticus	100700117	ENSONIG00000016247	ENSONIG00000016247	Oreochromis niloticus	100696901
ENSONIG00000014437	ENSONIG00000014437	Oreochromis niloticus	100702825	ENSONIG00000016250	ENSONIG00000016250	Oreochromis niloticus	100705401
ENSONIG00000015960	ENSONIG00000015960	Oreochromis niloticus	100712472	ENSONIG00000016254	ENSONIG00000016254	Oreochromis niloticus	100703184
ENSONIG00000010458	ENSONIG00000010458	Oreochromis niloticus	100693394	ENSONIG00000016258	ENSONIG00000016258	Oreochromis niloticus	100707026
ENSONIG00000017821	ENSONIG00000017821	Oreochromis niloticus	100711207	ENSONIG00000016412	ENSONIG00000016412	Oreochromis niloticus	100710479
ENSONIG00000007727	ENSONIG00000007727	Oreochromis niloticus	100704066	ENSONIG00000016426	ENSONIG00000016426	Oreochromis niloticus	100711016
ENSONIG00000016561	ENSONIG00000016561	Oreochromis niloticus	100708122	ENSONIG00000016432	ENSONIG00000016432	Oreochromis niloticus	100712447
ENSONIG00000019049	ENSONIG00000019049	Oreochromis niloticus	100698829	ENSONIG00000016515	ENSONIG00000016515	Oreochromis niloticus	100706245
ENSONIG00000007300	ENSONIG00000007300	Oreochromis niloticus	100702711	ENSONIG00000016534	ENSONIG00000016534	Oreochromis niloticus	100691032
ENSONIG00000019051	ENSONIG00000019051	Oreochromis niloticus	100699642	ENSONIG00000016542	ENSONIG00000016542	Oreochromis niloticus	100701248
ENSONIG00000010454	ENSONIG00000010454	Oreochromis niloticus	100696123	ENSONIG00000016563	ENSONIG00000016563	Oreochromis niloticus	100706890
ENSONIG00000007729	ENSONIG00000007729	Oreochromis niloticus	100704334	ENSONIG00000016786	ENSONIG00000016786	Oreochromis niloticus	100691326
ENSONIG00000003387	ENSONIG00000003387	Oreochromis niloticus	100695084	ENSONIG00000016804	ENSONIG00000016804	Oreochromis niloticus	100697655
ENSONIG00000007306	ENSONIG00000007306	Oreochromis niloticus	100705173	ENSONIG00000016806	ENSONIG00000016806	Oreochromis niloticus	100697920
ENSONIG00000004777	ENSONIG00000004777	Oreochromis niloticus	100702455	ENSONIG00000016858	ENSONIG00000016858	Oreochromis niloticus	100702239
ENSONIG00000016175	ENSONIG00000016175	Oreochromis niloticus	100700753	ENSONIG00000016942	ENSONIG00000016942	Oreochromis niloticus	100692106
ENSONIG00000016172	ENSONIG00000016172	Oreochromis niloticus	100709351	ENSONIG00000016998	ENSONIG00000016998	Oreochromis niloticus	100695776
ENSONIG00000009596	ENSONIG00000009596	Oreochromis niloticus	100689827	ENSONIG00000017160	ENSONIG00000017160	Oreochromis niloticus	100710201
ENSONIG00000016173	ENSONIG00000016173	Oreochromis niloticus	100690208	ENSONIG00000017167	ENSONIG00000017167	Oreochromis niloticus	100704912
ENSONIG00000016688	ENSONIG00000016688	Oreochromis niloticus	100699844	ENSONIG00000017208	ENSONIG00000017208	Oreochromis niloticus	100694282
ENSONIG00000016170	ENSONIG00000016170	Oreochromis niloticus	100694252	ENSONIG00000017328	ENSONIG00000017328	Oreochromis niloticus	100693315
ENSONIG00000001398	ENSONIG00000001398	Oreochromis niloticus	100708478	ENSONIG00000017348	ENSONIG00000017348	Oreochromis niloticus	100699182
ENSONIG00000007715	ENSONIG00000007715	Oreochromis niloticus	100534586	ENSONIG00000017538	ENSONIG00000017538	Oreochromis niloticus	100534409
ENSONIG00000000523	ENSONIG00000000523	Oreochromis niloticus	100697694	ENSONIG00000017585	ENSONIG00000017585	Oreochromis niloticus	100704156
ENSONIG00000012304	ENSONIG00000012304	Oreochromis niloticus	100694156	ENSONIG00000017603	ENSONIG00000017603	Oreochromis niloticus	100711879
ENSONIG00000006474	ENSONIG00000006474	Oreochromis niloticus	100711399	ENSONIG00000017606	ENSONIG00000017606	Oreochromis niloticus	100705590
ENSONIG00000007712	ENSONIG00000007712	Oreochromis niloticus	100708539	ENSONIG00000017708	ENSONIG00000017708	Oreochromis niloticus	100708119
ENSONIG00000016570	ENSONIG00000016570	Oreochromis niloticus	100704486	ENSONIG00000017726	ENSONIG00000017726	Oreochromis niloticus	100690555
ENSONIG00000012588	ENSONIG00000012588	Oreochromis niloticus	100701617	ENSONIG00000017791	ENSONIG00000017791	Oreochromis niloticus	100693249
ENSONIG00000017610	ENSONIG00000017610	Oreochromis niloticus	100711322	ENSONIG00000017802	ENSONIG00000017802	Oreochromis niloticus	100710151
ENSONIG00000006671	ENSONIG00000006671	Oreochromis niloticus	100695758	ENSONIG00000017872	ENSONIG00000017872	Oreochromis niloticus	100699742
ENSONIG00000017819	ENSONIG00000017819	Oreochromis niloticus	100711611	ENSONIG00000017914	ENSONIG00000017914	Oreochromis niloticus	100702302
ENSONIG00000019042	ENSONIG00000019042	Oreochromis niloticus	100698030	ENSONIG00000017921	ENSONIG00000017921	Oreochromis niloticus	100708131
ENSONIG00000015566	ENSONIG00000015566	Oreochromis niloticus	100691168	ENSONIG00000017971	ENSONIG00000017971	Oreochromis niloticus	100698517
ENSONIG00000015561	ENSONIG00000015561	Oreochromis niloticus	100695964	ENSONIG00000017986	ENSONIG00000017986	Oreochromis niloticus	100707193
ENSONIG00000016166	ENSONIG00000016166	Oreochromis niloticus	100689943	ENSONIG00000018134	ENSONIG00000018134	Oreochromis niloticus	100698708
ENSONIG00000004763	ENSONIG00000004763	Oreochromis niloticus	100701008	ENSONIG00000018282	ENSONIG00000018282	Oreochromis niloticus	100709982
ENSONIG00000001113	ENSONIG00000001113	Oreochromis niloticus	100691790	ENSONIG00000018307	ENSONIG00000018307	Oreochromis niloticus	100705290
ENSONIG00000016863	ENSONIG00000016863	Oreochromis niloticus	100710517	ENSONIG00000018327	ENSONIG00000018327	Oreochromis niloticus	100698955
ENSONIG00000006611	ENSONIG00000006611	Oreochromis niloticus	100706523	ENSONIG00000018506	ENSONIG00000018506	Oreochromis niloticus	106098471
ENSONIG00000017914	ENSONIG00000017914	Oreochromis niloticus	100702302	ENSONIG00000018588	ENSONIG00000018588	Oreochromis niloticus	100704618
ENSONIG00000010500	ENSONIG00000010500	Oreochromis niloticus	100697979	ENSONIG00000018626	ENSONIG00000018626	Oreochromis niloticus	100690322
ENSONIG00000010340	ENSONIG00000010340	Oreochromis niloticus	100704015	ENSONIG00000018631	ENSONIG00000018631	Oreochromis niloticus	100690866
ENSONIG00000017676	ENSONIG00000017676	Oreochromis niloticus	100708525	ENSONIG00000018639	ENSONIG00000018639	Oreochromis niloticus	100699394
ENSONIG00000010343	ENSONIG00000010343	Oreochromis niloticus	100703597	ENSONIG00000018779	ENSONIG00000018779	Oreochromis niloticus	100712107
ENSONIG00000018533	ENSONIG00000018533	Oreochromis niloticus	100703459	ENSONIG00000018781	ENSONIG00000018781	Oreochromis niloticus	100712375
ENSONIG00000010346	ENSONIG00000010346	Oreochromis niloticus	100698701	ENSONIG00000018806	ENSONIG00000018806	Oreochromis niloticus	100708013
ENSONIG00000006239	ENSONIG00000006239	Oreochromis niloticus	100706521	ENSONIG00000019107	ENSONIG00000019107	Oreochromis niloticus	100707466
ENSONIG00000010142	ENSONIG00000010142	Oreochromis niloticus	100695636	ENSONIG00000019173	ENSONIG00000019173	Oreochromis niloticus	100693866
ENSONIG00000017283	ENSONIG00000017283	Oreochromis niloticus	100696228	ENSONIG00000019179	ENSONIG00000019179	Oreochromis niloticus	100709858
ENSONIG00000000423	ENSONIG00000000423	Oreochromis niloticus	100699647	ENSONIG00000019267	ENSONIG00000019267	Oreochromis niloticus	100711917
ENSONIG00000010145	ENSONIG00000010145	Oreochromis niloticus	100705200	ENSONIG00000019269	ENSONIG00000019269	Oreochromis niloticus	100710299
ENSONIG00000020822	ENSONIG00000020822	Oreochromis niloticus	100711722	ENSONIG00000019272	ENSONIG00000019272	Oreochromis niloticus	100695473
ENSONIG00000003550	ENSONIG00000003550	Oreochromis niloticus	100697413	ENSONIG00000019292	ENSONIG00000019292	Oreochromis niloticus	100711637
ENSONIG00000000420	ENSONIG00000000420	Oreochromis niloticus	100692154	ENSONIG00000019302	ENSONIG00000019302	Oreochromis niloticus	102077589
ENSONIG00000020820	ENSONIG00000020820	Oreochromis niloticus	100709580	ENSONIG00000019304	ENSONIG00000019304	Oreochromis niloticus	100691986
ENSONIG00000016666	ENSONIG00000016666	Oreochromis niloticus	100711983	ENSONIG00000019314	ENSONIG00000019314	Oreochromis niloticus	100693337
ENSONIG00000010501	ENSONIG00000010501	Oreochromis niloticus	100696234	ENSONIG00000019439	ENSONIG00000019439	Oreochromis niloticus	100699861
ENSONIG00000006235	ENSONIG00000006235	Oreochromis niloticus	100692049	ENSONIG00000019444	ENSONIG00000019444	Oreochromis niloticus	100708112
ENSONIG00000010784	ENSONIG00000010784	Oreochromis niloticus	100689749	ENSONIG00000019457	ENSONIG00000019457	Oreochromis niloticus	100707071
ENSONIG00000004365	ENSONIG00000004365	Oreochromis niloticus	100710621	ENSONIG00000019543	ENSONIG00000019543	Oreochromis niloticus	100711379
ENSONIG00000017921	ENSONIG00000017921	Oreochromis niloticus	100708131	ENSONIG00000019581	ENSONIG00000019581	Oreochromis niloticus	100689712
ENSONIG00000010908	ENSONIG00000010908	Oreochromis niloticus	100695126	ENSONIG00000019649	ENSONIG00000019649	Oreochromis niloticus	100693586
ENSONIG00000017680	ENSONIG00000017680	Oreochromis niloticus	100709602	ENSONIG00000019898	ENSONIG00000019898	Oreochromis niloticus	100712166
ENSONIG00000019917	ENSONIG00000019917	Oreochromis niloticus	100708212	ENSONIG00000019908	ENSONIG00000019908	Oreochromis niloticus	100711967
ENSONIG00000017681	ENSONIG00000017681	Oreochromis niloticus	100534541	ENSONIG00000020011	ENSONIG00000020011	Oreochromis niloticus	100704203
ENSONIG00000006602	ENSONIG00000006602	Oreochromis niloticus	100693091	ENSONIG00000020031	ENSONIG00000020031	Oreochromis niloticus	100699180
ENSONIG00000016877	ENSONIG00000016877	Oreochromis niloticus	100711687	ENSONIG00000020097	ENSONIG00000020097	Oreochromis niloticus	100691208
ENSONIG00000009696	ENSONIG00000009696	Oreochromis niloticus	100534548	ENSONIG00000020261	ENSONIG00000020261	Oreochromis niloticus	100711284
ENSONIG00000017923	ENSONIG00000017923	Oreochromis niloticus	100697190	ENSONIG00000020272	ENSONIG00000020272	Oreochromis niloticus	100691884
ENSONIG00000019532	ENSONIG00000019532	Oreochromis niloticus	100709844	ENSONIG00000020282	ENSONIG00000020282	Oreochromis niloticus	100692422
ENSONIG00000010356	ENSONIG00000010356	Oreochromis niloticus	100694244	ENSONIG00000020344	ENSONIG00000020344	Oreochromis niloticus	100706637
ENSONIG00000016872	ENSONIG00000016872	Oreochromis niloticus	102076255	ENSONIG00000020419	ENSONIG00000020419	Oreochromis niloticus	100702620
ENSONIG00000000435	ENSONIG00000000435	Oreochromis niloticus	100534443	ENSONIG00000020803	ENSONIG00000020803	Oreochromis niloticus	100706165
ENSONIG00000006225	ENSONIG00000006225	Oreochromis niloticus	100701202	ENSONIG00000020878	ENSONIG00000020878	Oreochromis niloticus	100708556
ENSONIG00000013285	ENSONIG00000013285	Oreochromis niloticus	100701843	ENSONIG00000020984	ENSONIG00000020984	Oreochromis niloticus	100693479
ENSONIG00000017272	ENSONIG00000017272	Oreochromis niloticus	100696241	ENSONIG00000021072	ENSONIG00000021072	Oreochromis niloticus	100707881
ENSONIG00000004378	ENSONIG00000004378	Oreochromis niloticus	100702450	ENSONIG00000021169	ENSONIG00000021169	Oreochromis niloticus	100702479
ENSONIG00000006228	ENSONIG00000006228	Oreochromis niloticus	100710950	ENSONIG00000021200	ENSONIG00000021200	Oreochromis niloticus	100689983
ENSONIG00000019143	ENSONIG00000019143	Oreochromis niloticus	100703543	ENSONIG00000021233	ENSONIG00000021233	Oreochromis niloticus	100692542
ENSONIG00000019149	ENSONIG00000019149	Oreochromis niloticus	100704142	ENSONIG00000021273	ENSONIG00000021273	Oreochromis niloticus	100696490
ENSONIG00000016672	ENSONIG00000016672	Oreochromis niloticus	100708175	ENSONIG00000000847	LOC100694851	Oreochromis niloticus	100694851
ENSONIG00000003560	ENSONIG00000003560	Oreochromis niloticus	100708460	ENSONIG00000017269	LOC100695715	Oreochromis niloticus	100695715
ENSONIG00000004372	ENSONIG00000004372	Oreochromis niloticus	100689834	ENSONIG00000005161	LOC100695828	Oreochromis niloticus	100695828
ENSONIG00000010793	ENSONIG00000010793	Oreochromis niloticus	100690018	ENSONIG00000014811	LOC100696160	Oreochromis niloticus	100696160
ENSONIG00000010792	ENSONIG00000010792	Oreochromis niloticus	100710094	ENSONIG00000020029	LOC100698913	Oreochromis niloticus	100698913
ENSONIG00000016677	ENSONIG00000016677	Oreochromis niloticus	100708634	ENSONIG00000014063	LOC100700187	Oreochromis niloticus	100700187
ENSONIG00000017926	ENSONIG00000017926	Oreochromis niloticus	100702570	ENSONIG00000013987	LOC100703314	Oreochromis niloticus	100703314
ENSONIG00000006223	ENSONIG00000006223	Oreochromis niloticus	100699744	ENSONIG00000014858	LOC100704400	Oreochromis niloticus	100704400
ENSONIG00000005770	ENSONIG00000005770	Oreochromis niloticus	100700029	ENSONIG00000011272	LOC100704536	Oreochromis niloticus	100704536
ENSONIG00000003336	ENSONIG00000003336	Oreochromis niloticus	100696180	ENSONIG00000005076	LOC100705113	Oreochromis niloticus	100705113
ENSONIG00000003339	ENSONIG00000003339	Oreochromis niloticus	100693483	ENSONIG00000012941	LOC100705600	Oreochromis niloticus	100705600
ENSONIG00000013456	ENSONIG00000013456	Oreochromis niloticus	100699504	ENSONIG00000001663	LOC100705676	Oreochromis niloticus	100705676
ENSONIG00000005779	ENSONIG00000005779	Oreochromis niloticus	100694458	ENSONIG00000015397	LOC100706879	Oreochromis niloticus	100706879
ENSONIG00000010365	ENSONIG00000010365	Oreochromis niloticus	100701010	ENSONIG00000015616	LOC102076095	Oreochromis niloticus	102076095
ENSONIG00000000242	ENSONIG00000000242	Oreochromis niloticus	100707049	ENSONIG00000013102	LOC102076316	Oreochromis niloticus	102076316
ENSONIG00000018510	ENSONIG00000018510	Oreochromis niloticus	100699754	ENSONIG00000007236	LOC102078454	Oreochromis niloticus	102078454
ENSONIG00000019524	ENSONIG00000019524	Oreochromis niloticus	100709306	ENSONIG00000000359	LOC102081069	Oreochromis niloticus	102081069
ENSONIG00000011020	ENSONIG00000011020	Oreochromis niloticus	100709849	ENSONIG00000020003	LOC102083264	Oreochromis niloticus	102083264
ENSONIG00000000442	ENSONIG00000000442	Oreochromis niloticus	100700724	ENSONIG00000016925	LOC106096648	Oreochromis niloticus	106096648
ENSONIG00000019940	ENSONIG00000019940	Oreochromis niloticus	100701693	ENSONIG00000014151	aff3	Oreochromis niloticus	100690052
ENSONIG00000009292	ENSONIG00000009292	Oreochromis niloticus	100698867	ENSONIG00000016553	agap2	Oreochromis niloticus	100709858
ENSONIG00000004345	ENSONIG00000004345	Oreochromis niloticus	100692620	ENSONIG00000002225	ankrd24	Oreochromis niloticus	100697046
ENSONIG00000019112	ENSONIG00000019112	Oreochromis niloticus	100698680	ENSONIG00000017397	birc7	Oreochromis niloticus	100701610
ENSONIG00000009007	ENSONIG00000009007	Oreochromis niloticus	100692290	ENSONIG00000010285	cdh13	Oreochromis niloticus	100710406
ENSONIG00000007759	ENSONIG00000007759	Oreochromis niloticus	100708832	ENSONIG00000014213	cspp1	Oreochromis niloticus	102081121
ENSONIG00000004341	ENSONIG00000004341	Oreochromis niloticus	100697557	ENSONIG00000015070	mapk4	Oreochromis niloticus	100697789
ENSONIG00000019946	ENSONIG00000019946	Oreochromis niloticus	100694300	ENSONIG00000001854	mydgf	Oreochromis niloticus	100693593
ENSONIG00000009691	ENSONIG00000009691	Oreochromis niloticus	100709498	ENSONIG00000014578	pamr1	Oreochromis niloticus	100707517
ENSONIG00000010371	ENSONIG00000010371	Oreochromis niloticus	100701284	ENSONIG00000003001	pdgfra	Oreochromis niloticus	100692594
ENSONIG00000018505	ENSONIG00000018505	Oreochromis niloticus	100699682	ENSONIG00000006864	rgs22	Oreochromis niloticus	102078576
ENSONIG00000017664	ENSONIG00000017664	Oreochromis niloticus	100700156	ENSONIG00000015382	sema7a	Oreochromis niloticus	100704136
ENSONIG00000010531	ENSONIG00000010531	Oreochromis niloticus	102075588	ENSONIG00000014471	spef2	Oreochromis niloticus	100696466
ENSONIG00000009675	ENSONIG00000009675	Oreochromis niloticus	100706629	ENSONIG00000010934	spire2	Oreochromis niloticus	100706894
ENSONIG00000009676	ENSONIG00000009676	Oreochromis niloticus	100534426	ENSONIG00000003893	tes	Oreochromis niloticus	100709173
ENSONIG00000019130	ENSONIG00000019130	Oreochromis niloticus	100708176	ENSONIG00000003170	tmem255b	Oreochromis niloticus	100691091
ENSONIG00000000458	ENSONIG00000000458	Oreochromis niloticus	100699167	ENSONIG00000017450	tp53inp2	Oreochromis niloticus	100699089
ENSONIG00000010924	ENSONIG00000010924	Oreochromis niloticus	100703499	ENSONIG00000000183	usp50	Oreochromis niloticus	102082713
ENSONIG00000000459	ENSONIG00000000459	Oreochromis niloticus	100701259	ENSONIG00000014383	maats1	Oreochromis niloticus	100701758
ENSONIG00000003739	ENSONIG00000003739	Oreochromis niloticus	100694365	ENSONIG00000001810	arhgef18b	Danio rerio	562264
ENSONIG00000003737	ENSONIG00000003737	Oreochromis niloticus	100694093	ENSONIG00000004699	epb41a	Danio rerio	559643
ENSONIG00000002488	ENSONIG00000002488	Oreochromis niloticus	100690460	ENSONIG00000002933	gas2b	Danio rerio	567205
ENSONIG00000000452	ENSONIG00000000452	Oreochromis niloticus	100698826	ENSONIG00000007158	grb10b	Danio rerio	562032
ENSONIG00000015399	ENSONIG00000015399	Oreochromis niloticus	100705738	ENSONIG00000009735	grna	Danio rerio	791524
ENSONIG00000020854	ENSONIG00000020854	Oreochromis niloticus	100710871	ENSONIG00000018056	ldlrb	Danio rerio	393460
ENSONIG00000003937	ENSONIG00000003937	Oreochromis niloticus	100701194	ENSONIG00000009080	lrrc24	Danio rerio	565790
ENSONIG00000017252	ENSONIG00000017252	Oreochromis niloticus	100696468	ENSONIG00000009635	mylk4a	Danio rerio	566845
ENSONIG00000011015	ENSONIG00000011015	Oreochromis niloticus	100703580	ENSONIG00000013582	myo15b	Danio rerio	795537
ENSONIG00000016521	ENSONIG00000016521	Oreochromis niloticus	100706782	ENSONIG00000008001	rgs9b	Danio rerio	793087
ENSONIG00000016658	ENSONIG00000016658	Oreochromis niloticus	100711715	ENSONIG00000014277	rpgra	Danio rerio	571327
ENSONIG00000003548	ENSONIG00000003548	Oreochromis niloticus	100712435	ENSONIG00000004622	smap2	Danio rerio	556132
ENSONIG00000015391	ENSONIG00000015391	Oreochromis niloticus	100692956	ENSONIG00000008635	syngap1b	Danio rerio	100151149
ENSONIG00000019936	ENSONIG00000019936	Oreochromis niloticus	100692947	ENSONIG00000012400	tnfaip2b	Danio rerio	569366
ENSONIG00000002682	ENSONIG00000002682	Oreochromis niloticus	100706174	ENSONIG00000015863	usp54b	Danio rerio	100535699
ENSONIG00000004351	ENSONIG00000004351	Oreochromis niloticus	100694496	ENSONIG00000011839	xirp2a	Danio rerio	559746
ENSONIG00000004350	ENSONIG00000004350	Oreochromis niloticus	100699383
ENSONIG00000011217	ENSONIG00000011217	Oreochromis niloticus	100700342
ENSONIG00000003541	ENSONIG00000003541	Oreochromis niloticus	102079388
ENSONIG00000003542	ENSONIG00000003542	Oreochromis niloticus	102079144
ENSONIG00000002477	ENSONIG00000002477	Oreochromis niloticus	100702985
ENSONIG00000016310	ENSONIG00000016310	Oreochromis niloticus	100699311
ENSONIG00000010107	ENSONIG00000010107	Oreochromis niloticus	100702018
ENSONIG00000009669	ENSONIG00000009669	Oreochromis niloticus	102082028
ENSONIG00000007977	ENSONIG00000007977	Oreochromis niloticus	100710692
ENSONIG00000010956	ENSONIG00000010956	Oreochromis niloticus	100707040
ENSONIG00000000469	ENSONIG00000000469	Oreochromis niloticus	100700889
ENSONIG00000009668	ENSONIG00000009668	Oreochromis niloticus	100694753
ENSONIG00000005714	ENSONIG00000005714	Oreochromis niloticus	100709352
ENSONIG00000007975	ENSONIG00000007975	Oreochromis niloticus	100710426
ENSONIG00000018578	ENSONIG00000018578	Oreochromis niloticus	100703626
ENSONIG00000007970	ENSONIG00000007970	Oreochromis niloticus	100707856
ENSONIG00000010746	ENSONIG00000010746	Oreochromis niloticus	100691990
ENSONIG00000016629	ENSONIG00000016629	Oreochromis niloticus	100692743
ENSONIG00000010542	ENSONIG00000010542	Oreochromis niloticus	100697381
ENSONIG00000012107	ENSONIG00000012107	Oreochromis niloticus	100704885
ENSONIG00000007087	ENSONIG00000007087	Oreochromis niloticus	100702482
ENSONIG00000011245	ENSONIG00000011245	Oreochromis niloticus	100690845
ENSONIG00000009662	ENSONIG00000009662	Oreochromis niloticus	100694106
ENSONIG00000013236	ENSONIG00000013236	Oreochromis niloticus	100712137
ENSONIG00000018777	ENSONIG00000018777	Oreochromis niloticus	100704008
ENSONIG00000003318	ENSONIG00000003318	Oreochromis niloticus	100710323
ENSONIG00000010547	ENSONIG00000010547	Oreochromis niloticus	100695162
ENSONIG00000012103	ENSONIG00000012103	Oreochromis niloticus	100708807
ENSONIG00000016513	ENSONIG00000016513	Oreochromis niloticus	100705978
ENSONIG00000016625	ENSONIG00000016625	Oreochromis niloticus	100692474
ENSONIG00000005511	ENSONIG00000005511	Oreochromis niloticus	100690575
ENSONIG00000001597	ENSONIG00000001597	Oreochromis niloticus	100706507
ENSONIG00000003722	ENSONIG00000003722	Oreochromis niloticus	100707712
ENSONIG00000000461	ENSONIG00000000461	Oreochromis niloticus	100693031
ENSONIG00000009066	ENSONIG00000009066	Oreochromis niloticus	100696740
ENSONIG00000012603	ENSONIG00000012603	Oreochromis niloticus	100706721
ENSONIG00000020173	ENSONIG00000020173	Oreochromis niloticus	100710077
ENSONIG00000000464	ENSONIG00000000464	Oreochromis niloticus	100699435
ENSONIG00000010118	ENSONIG00000010118	Oreochromis niloticus	100694847
ENSONIG00000005529	ENSONIG00000005529	Oreochromis niloticus	100703546
ENSONIG00000002466	ENSONIG00000002466	Oreochromis niloticus	100702176
ENSONIG00000003999	ENSONIG00000003999	Oreochromis niloticus	100706256
ENSONIG00000009061	ENSONIG00000009061	Oreochromis niloticus	100704812
ENSONIG00000016307	ENSONIG00000016307	Oreochromis niloticus	100698768
ENSONIG00000018567	ENSONIG00000018567	Oreochromis niloticus	100705364
ENSONIG00000012118	ENSONIG00000012118	Oreochromis niloticus	100705949
ENSONIG00000016303	ENSONIG00000016303	Oreochromis niloticus	100707793
ENSONIG00000016509	ENSONIG00000016509	Oreochromis niloticus	100709202
ENSONIG00000016304	ENSONIG00000016304	Oreochromis niloticus	100704538
ENSONIG00000000471	ENSONIG00000000471	Oreochromis niloticus	100702149
ENSONIG00000010750	ENSONIG00000010750	Oreochromis niloticus	100698547
ENSONIG00000010111	ENSONIG00000010111	Oreochromis niloticus	100697513
ENSONIG00000003713	ENSONIG00000003713	Oreochromis niloticus	100693288
ENSONIG00000005526	ENSONIG00000005526	Oreochromis niloticus	100699911
ENSONIG00000007998	ENSONIG00000007998	Oreochromis niloticus	100695301
ENSONIG00000003986	ENSONIG00000003986	Oreochromis niloticus	100691893
ENSONIG00000010978	ENSONIG00000010978	Oreochromis niloticus	100712038
ENSONIG00000009646	ENSONIG00000009646	Oreochromis niloticus	100694905
ENSONIG00000000200	ENSONIG00000000200	Oreochromis niloticus	100690151
ENSONIG00000018555	ENSONIG00000018555	Oreochromis niloticus	100702278
ENSONIG00000010975	ENSONIG00000010975	Oreochromis niloticus	100708499
ENSONIG00000020884	ENSONIG00000020884	Oreochromis niloticus	100705441
ENSONIG00000002452	ENSONIG00000002452	Oreochromis niloticus	100702259
ENSONIG00000004390	ENSONIG00000004390	Oreochromis niloticus	100692629
ENSONIG00000007065	ENSONIG00000007065	Oreochromis niloticus	100704027
ENSONIG00000011266	ENSONIG00000011266	Oreochromis niloticus	100703727
ENSONIG00000010768	ENSONIG00000010768	Oreochromis niloticus	100705895
ENSONIG00000009645	ENSONIG00000009645	Oreochromis niloticus	100707163
ENSONIG00000016607	ENSONIG00000016607	Oreochromis niloticus	100712027
ENSONIG00000004387	ENSONIG00000004387	Oreochromis niloticus	102078117
ENSONIG00000007072	ENSONIG00000007072	Oreochromis niloticus	100698426
ENSONIG00000018757	ENSONIG00000018757	Oreochromis niloticus	100709975
ENSONIG00000010760	ENSONIG00000010760	Oreochromis niloticus	100699358
ENSONIG00000003700	ENSONIG00000003700	Oreochromis niloticus	100696477
ENSONIG00000020153	ENSONIG00000020153	Oreochromis niloticus	100703017
ENSONIG00000009044	ENSONIG00000009044	Oreochromis niloticus	100710501
ENSONIG00000003702	ENSONIG00000003702	Oreochromis niloticus	100703183
ENSONIG00000010973	ENSONIG00000010973	Oreochromis niloticus	100708109
ENSONIG00000004388	ENSONIG00000004388	Oreochromis niloticus	100698794
ENSONIG00000010121	ENSONIG00000010121	Oreochromis niloticus	100534407
ENSONIG00000020890	ENSONIG00000020890	Oreochromis niloticus	100704185
ENSONIG00000009636	ENSONIG00000009636	Oreochromis niloticus	100700789
ENSONIG00000016894	ENSONIG00000016894	Oreochromis niloticus	100689876
ENSONIG00000002442	ENSONIG00000002442	Oreochromis niloticus	100692779
ENSONIG00000004598	ENSONIG00000004598	Oreochromis niloticus	100695754
ENSONIG00000010139	ENSONIG00000010139	Oreochromis niloticus	100703940
ENSONIG00000004597	ENSONIG00000004597	Oreochromis niloticus	100695489
ENSONIG00000004596	ENSONIG00000004596	Oreochromis niloticus	100706481
ENSONIG00000004593	ENSONIG00000004593	Oreochromis niloticus	100694782
ENSONIG00000004592	ENSONIG00000004592	Oreochromis niloticus	100534422
ENSONIG00000004397	ENSONIG00000004397	Oreochromis niloticus	100693084
ENSONIG00000004396	ENSONIG00000004396	Oreochromis niloticus	100695821
ENSONIG00000015350	ENSONIG00000015350	Oreochromis niloticus	100702515
ENSONIG00000018745	ENSONIG00000018745	Oreochromis niloticus	100708624
ENSONIG00000020141	ENSONIG00000020141	Oreochromis niloticus	100699503
ENSONIG00000000497	ENSONIG00000000497	Oreochromis niloticus	100692784
ENSONIG00000005548	ENSONIG00000005548	Oreochromis niloticus	100696964
ENSONIG00000003979	ENSONIG00000003979	Oreochromis niloticus	100691625
ENSONIG00000012140	ENSONIG00000012140	Oreochromis niloticus	100702270
ENSONIG00000009820	ENSONIG00000009820	Oreochromis niloticus	100700630
ENSONIG00000008184	ENSONIG00000008184	Oreochromis niloticus	100534496
ENSONIG00000014298	ENSONIG00000014298	Oreochromis niloticus	100702794
ENSONIG00000014296	ENSONIG00000014296	Oreochromis niloticus	100702526
ENSONIG00000002027	ENSONIG00000002027	Oreochromis niloticus	100693985
ENSONIG00000014294	ENSONIG00000014294	Oreochromis niloticus	100706640
ENSONIG00000012146	ENSONIG00000012146	Oreochromis niloticus	100708086
ENSONIG00000011286	ENSONIG00000011286	Oreochromis niloticus	100693537
ENSONIG00000008803	ENSONIG00000008803	Oreochromis niloticus	100705231
ENSONIG00000012854	ENSONIG00000012854	Oreochromis niloticus	100534410
ENSONIG00000002935	ENSONIG00000002935	Oreochromis niloticus	100706338
ENSONIG00000012853	ENSONIG00000012853	Oreochromis niloticus	100696287
ENSONIG00000012850	ENSONIG00000012850	Oreochromis niloticus	100699899
ENSONIG00000008176	ENSONIG00000008176	Oreochromis niloticus	100711380
ENSONIG00000010709	ENSONIG00000010709	Oreochromis niloticus	100696953
ENSONIG00000011678	ENSONIG00000011678	Oreochromis niloticus	100690674
ENSONIG00000015222	ENSONIG00000015222	Oreochromis niloticus	100703655
ENSONIG00000014864	ENSONIG00000014864	Oreochromis niloticus	100698825
ENSONIG00000003037	ENSONIG00000003037	Oreochromis niloticus	100706044
ENSONIG00000001558	ENSONIG00000001558	Oreochromis niloticus	100692581
ENSONIG00000009815	ENSONIG00000009815	Oreochromis niloticus	100689707
ENSONIG00000012153	ENSONIG00000012153	Oreochromis niloticus	100695108
ENSONIG00000011070	ENSONIG00000011070	Oreochromis niloticus	100703613
ENSONIG00000021251	ENSONIG00000021251	Oreochromis niloticus	102080906
ENSONIG00000001768	ENSONIG00000001768	Oreochromis niloticus	100707555
ENSONIG00000002030	ENSONIG00000002030	Oreochromis niloticus	100694261
ENSONIG00000010983	ENSONIG00000010983	Oreochromis niloticus	102078047
ENSONIG00000002037	ENSONIG00000002037	Oreochromis niloticus	100693692
ENSONIG00000019331	ENSONIG00000019331	Oreochromis niloticus	100698842
ENSONIG00000012159	ENSONIG00000012159	Oreochromis niloticus	100703344
ENSONIG00000011840	ENSONIG00000011840	Oreochromis niloticus	100700395
ENSONIG00000013407	ENSONIG00000013407	Oreochromis niloticus	100705171
ENSONIG00000002238	ENSONIG00000002238	Oreochromis niloticus	100697320
ENSONIG00000003044	ENSONIG00000003044	Oreochromis niloticus	100708727
ENSONIG00000010985	ENSONIG00000010985	Oreochromis niloticus	100692860
ENSONIG00000001760	ENSONIG00000001760	Oreochromis niloticus	100690733
ENSONIG00000006812	ENSONIG00000006812	Oreochromis niloticus	100712033
ENSONIG00000002424	ENSONIG00000002424	Oreochromis niloticus	100709332
ENSONIG00000014279	ENSONIG00000014279	Oreochromis niloticus	100701720
ENSONIG00000021240	ENSONIG00000021240	Oreochromis niloticus	100699964
ENSONIG00000006828	ENSONIG00000006828	Oreochromis niloticus	100693909
ENSONIG00000009806	ENSONIG00000009806	Oreochromis niloticus	100691076
ENSONIG00000012120	ENSONIG00000012120	Oreochromis niloticus	100706480
ENSONIG00000010720	ENSONIG00000010720	Oreochromis niloticus	100704756
ENSONIG00000011852	ENSONIG00000011852	Oreochromis niloticus	100709648
ENSONIG00000019323	ENSONIG00000019323	Oreochromis niloticus	100694679
ENSONIG00000019322	ENSONIG00000019322	Oreochromis niloticus	100697595
ENSONIG00000006295	ENSONIG00000006295	Oreochromis niloticus	100704980
ENSONIG00000008163	ENSONIG00000008163	Oreochromis niloticus	100707344
ENSONIG00000006296	ENSONIG00000006296	Oreochromis niloticus	100709008
ENSONIG00000008160	ENSONIG00000008160	Oreochromis niloticus	100709688
ENSONIG00000011490	ENSONIG00000011490	Oreochromis niloticus	100706339
ENSONIG00000012129	ENSONIG00000012129	Oreochromis niloticus	100534411
ENSONIG00000003012	ENSONIG00000003012	Oreochromis niloticus	100706473
ENSONIG00000012871	ENSONIG00000012871	Oreochromis niloticus	100704380
ENSONIG00000017467	ENSONIG00000017467	Oreochromis niloticus	100708216
ENSONIG00000017976	ENSONIG00000017976	Oreochromis niloticus	100706930
ENSONIG00000011857	ENSONIG00000011857	Oreochromis niloticus	100693141
ENSONIG00000006825	ENSONIG00000006825	Oreochromis niloticus	100709284
ENSONIG00000013711	ENSONIG00000013711	Oreochromis niloticus	100700857
ENSONIG00000014266	ENSONIG00000014266	Oreochromis niloticus	100707648
ENSONIG00000002601	ENSONIG00000002601	Oreochromis niloticus	100699896
ENSONIG00000002409	ENSONIG00000002409	Oreochromis niloticus	100712369
ENSONIG00000002408	ENSONIG00000002408	Oreochromis niloticus	100708792
ENSONIG00000013921	ENSONIG00000013921	Oreochromis niloticus	100705178
ENSONIG00000001587	ENSONIG00000001587	Oreochromis niloticus	100695178
ENSONIG00000011864	ENSONIG00000011864	Oreochromis niloticus	100702190
ENSONIG00000014261	ENSONIG00000014261	Oreochromis niloticus	100699822
ENSONIG00000020399	ENSONIG00000020399	Oreochromis niloticus	102081604
ENSONIG00000014262	ENSONIG00000014262	Oreochromis niloticus	100710519
ENSONIG00000006283	ENSONIG00000006283	Oreochromis niloticus	100701640
ENSONIG00000020398	ENSONIG00000020398	Oreochromis niloticus	100693994
ENSONIG00000012861	ENSONIG00000012861	Oreochromis niloticus	100710883
ENSONIG00000014062	ENSONIG00000014062	Oreochromis niloticus	100694909
ENSONIG00000008146	ENSONIG00000008146	Oreochromis niloticus	100696233
ENSONIG00000011298	ENSONIG00000011298	Oreochromis niloticus	100696859
ENSONIG00000017452	ENSONIG00000017452	Oreochromis niloticus	100703751
ENSONIG00000001781	ENSONIG00000001781	Oreochromis niloticus	100709695
ENSONIG00000006833	ENSONIG00000006833	Oreochromis niloticus	100694448
ENSONIG00000006008	ENSONIG00000006008	Oreochromis niloticus	100693682
ENSONIG00000010180	ENSONIG00000010180	Oreochromis niloticus	100704170
ENSONIG00000011043	ENSONIG00000011043	Oreochromis niloticus	100694473
ENSONIG00000004137	ENSONIG00000004137	Oreochromis niloticus	100706118
ENSONIG00000000677	ENSONIG00000000677	Oreochromis niloticus	100699423
ENSONIG00000004138	ENSONIG00000004138	Oreochromis niloticus	100691912
ENSONIG00000003272	ENSONIG00000003272	Oreochromis niloticus	100695128
ENSONIG00000006080	ENSONIG00000006080	Oreochromis niloticus	100694760
ENSONIG00000012814	ENSONIG00000012814	Oreochromis niloticus	100710408
ENSONIG00000019389	ENSONIG00000019389	Oreochromis niloticus	100695243
ENSONIG00000003512	ENSONIG00000003512	Oreochromis niloticus	100695296
ENSONIG00000012184	ENSONIG00000012184	Oreochromis niloticus	100705229
ENSONIG00000012186	ENSONIG00000012186	Oreochromis niloticus	100696429
ENSONIG00000001513	ENSONIG00000001513	Oreochromis niloticus	100691953
ENSONIG00000012181	ENSONIG00000012181	Oreochromis niloticus	100708630
ENSONIG00000002679	ENSONIG00000002679	Oreochromis niloticus	100696714
ENSONIG00000003079	ENSONIG00000003079	Oreochromis niloticus	100695273
ENSONIG00000006843	ENSONIG00000006843	Oreochromis niloticus	100710620
ENSONIG00000001792	ENSONIG00000001792	Oreochromis niloticus	100710234
ENSONIG00000011433	ENSONIG00000011433	Oreochromis niloticus	102078013
ENSONIG00000002264	ENSONIG00000002264	Oreochromis niloticus	100696550
ENSONIG00000000262	ENSONIG00000000262	Oreochromis niloticus	100690946
ENSONIG00000001790	ENSONIG00000001790	Oreochromis niloticus	100690702
ENSONIG00000006077	ENSONIG00000006077	Oreochromis niloticus	100696420
ENSONIG00000003074	ENSONIG00000003074	Oreochromis niloticus	100709162
ENSONIG00000003075	ENSONIG00000003075	Oreochromis niloticus	100712491
ENSONIG00000019588	ENSONIG00000019588	Oreochromis niloticus	100696265
ENSONIG00000003078	ENSONIG00000003078	Oreochromis niloticus	100701236
ENSONIG00000011038	ENSONIG00000011038	Oreochromis niloticus	100701728
ENSONIG00000010192	ENSONIG00000010192	Oreochromis niloticus	100699731
ENSONIG00000006265	ENSONIG00000006265	Oreochromis niloticus	102077840
ENSONIG00000004123	ENSONIG00000004123	Oreochromis niloticus	100696761
ENSONIG00000002271	ENSONIG00000002271	Oreochromis niloticus	100696816
ENSONIG00000006859	ENSONIG00000006859	Oreochromis niloticus	100691125
ENSONIG00000017433	ENSONIG00000017433	Oreochromis niloticus	100698439
ENSONIG00000013945	ENSONIG00000013945	Oreochromis niloticus	100700683
ENSONIG00000006857	ENSONIG00000006857	Oreochromis niloticus	100706674
ENSONIG00000017964	ENSONIG00000017964	Oreochromis niloticus	100695799
ENSONIG00000013442	ENSONIG00000013442	Oreochromis niloticus	100698967
ENSONIG00000019383	ENSONIG00000019383	Oreochromis niloticus	100696071
ENSONIG00000008397	ENSONIG00000008397	Oreochromis niloticus	100711659
ENSONIG00000003780	ENSONIG00000003780	Oreochromis niloticus	102077632
ENSONIG00000003250	ENSONIG00000003250	Oreochromis niloticus	100708758
ENSONIG00000017937	ENSONIG00000017937	Oreochromis niloticus	100697455
ENSONIG00000017938	ENSONIG00000017938	Oreochromis niloticus	100693972
ENSONIG00000011068	ENSONIG00000011068	Oreochromis niloticus	100699923
ENSONIG00000003259	ENSONIG00000003259	Oreochromis niloticus	100691723
ENSONIG00000013026	ENSONIG00000013026	Oreochromis niloticus	100712345
ENSONIG00000002655	ENSONIG00000002655	Oreochromis niloticus	100702532
ENSONIG00000009844	ENSONIG00000009844	Oreochromis niloticus	100534397
ENSONIG00000011458	ENSONIG00000011458	Oreochromis niloticus	100702768
ENSONIG00000002650	ENSONIG00000002650	Oreochromis niloticus	100701797
ENSONIG00000001533	ENSONIG00000001533	Oreochromis niloticus	100691040
ENSONIG00000011459	ENSONIG00000011459	Oreochromis niloticus	100692618
ENSONIG00000012161	ENSONIG00000012161	Oreochromis niloticus	100708087
ENSONIG00000009849	ENSONIG00000009849	Oreochromis niloticus	100534450
ENSONIG00000017220	ENSONIG00000017220	Oreochromis niloticus	100692235
ENSONIG00000008113	ENSONIG00000008113	Oreochromis niloticus	100692228
ENSONIG00000011452	ENSONIG00000011452	Oreochromis niloticus	100534402
ENSONIG00000014843	ENSONIG00000014843	Oreochromis niloticus	100695267
ENSONIG00000006057	ENSONIG00000006057	Oreochromis niloticus	100695101
ENSONIG00000008199	ENSONIG00000008199	Oreochromis niloticus	100702268
ENSONIG00000017935	ENSONIG00000017935	Oreochromis niloticus	100703375
ENSONIG00000003265	ENSONIG00000003265	Oreochromis niloticus	100706549
ENSONIG00000019356	ENSONIG00000019356	Oreochromis niloticus	100693418
ENSONIG00000012177	ENSONIG00000012177	Oreochromis niloticus	100695133
ENSONIG00000003262	ENSONIG00000003262	Oreochromis niloticus	100709027
ENSONIG00000012829	ENSONIG00000012829	Oreochromis niloticus	100701657
ENSONIG00000009832	ENSONIG00000009832	Oreochromis niloticus	100690240
ENSONIG00000009833	ENSONIG00000009833	Oreochromis niloticus	100701173
ENSONIG00000011052	ENSONIG00000011052	Oreochromis niloticus	100695146
ENSONIG00000012174	ENSONIG00000012174	Oreochromis niloticus	100708357
ENSONIG00000003266	ENSONIG00000003266	Oreochromis niloticus	100534505
ENSONIG00000014025	ENSONIG00000014025	Oreochromis niloticus	100691147
ENSONIG00000006045	ENSONIG00000006045	Oreochromis niloticus	100691523
ENSONIG00000016810	ENSONIG00000016810	Oreochromis niloticus	100709296
ENSONIG00000014022	ENSONIG00000014022	Oreochromis niloticus	100698253
ENSONIG00000016287	ENSONIG00000016287	Oreochromis niloticus	100706997
ENSONIG00000005212	ENSONIG00000005212	Oreochromis niloticus	100709693
ENSONIG00000008992	ENSONIG00000008992	Oreochromis niloticus	100703191
ENSONIG00000011422	ENSONIG00000011422	Oreochromis niloticus	100691000
ENSONIG00000013768	ENSONIG00000013768	Oreochromis niloticus	100694141
ENSONIG00000011423	ENSONIG00000011423	Oreochromis niloticus	100701848
ENSONIG00000014711	ENSONIG00000014711	Oreochromis niloticus	100694216
ENSONIG00000018284	ENSONIG00000018284	Oreochromis niloticus	100704215
ENSONIG00000015159	ENSONIG00000015159	Oreochromis niloticus	100692326
ENSONIG00000006089	ENSONIG00000006089	Oreochromis niloticus	100709943
ENSONIG00000004617	ENSONIG00000004617	Oreochromis niloticus	100711460
ENSONIG00000019395	ENSONIG00000019395	Oreochromis niloticus	100696337
ENSONIG00000006093	ENSONIG00000006093	Oreochromis niloticus	100696638
ENSONIG00000014714	ENSONIG00000014714	Oreochromis niloticus	100698513
ENSONIG00000008712	ENSONIG00000008712	Oreochromis niloticus	100707175
ENSONIG00000018292	ENSONIG00000018292	Oreochromis niloticus	100710248
ENSONIG00000018003	ENSONIG00000018003	Oreochromis niloticus	100700940
ENSONIG00000018009	ENSONIG00000018009	Oreochromis niloticus	102081043
ENSONIG00000003104	ENSONIG00000003104	Oreochromis niloticus	100702722
ENSONIG00000007470	ENSONIG00000007470	Oreochromis niloticus	100706131
ENSONIG00000012098	ENSONIG00000012098	Oreochromis niloticus	102077347
ENSONIG00000013762	ENSONIG00000013762	Oreochromis niloticus	100696752
ENSONIG00000016299	ENSONIG00000016299	Oreochromis niloticus	100712475
ENSONIG00000013551	ENSONIG00000013551	Oreochromis niloticus	100709794
ENSONIG00000011413	ENSONIG00000011413	Oreochromis niloticus	100701089
ENSONIG00000015161	ENSONIG00000015161	Oreochromis niloticus	100701281
ENSONIG00000021440	ENSONIG00000021440	Oreochromis niloticus	100699524
ENSONIG00000004803	ENSONIG00000004803	Oreochromis niloticus	100702360
ENSONIG00000018295	ENSONIG00000018295	Oreochromis niloticus	100710506
ENSONIG00000020308	ENSONIG00000020308	Oreochromis niloticus	100699278
ENSONIG00000016001	ENSONIG00000016001	Oreochromis niloticus	100711262
ENSONIG00000014701	ENSONIG00000014701	Oreochromis niloticus	100702227
ENSONIG00000020306	ENSONIG00000020306	Oreochromis niloticus	100701355
ENSONIG00000020305	ENSONIG00000020305	Oreochromis niloticus	100698207
ENSONIG00000014501	ENSONIG00000014501	Oreochromis niloticus	100702967
ENSONIG00000014708	ENSONIG00000014708	Oreochromis niloticus	100693942
ENSONIG00000000897	ENSONIG00000000897	Oreochromis niloticus	100700813
ENSONIG00000018011	ENSONIG00000018011	Oreochromis niloticus	100697428
ENSONIG00000008594	ENSONIG00000008594	Oreochromis niloticus	100702441
ENSONIG00000014704	ENSONIG00000014704	Oreochromis niloticus	100707988
ENSONIG00000018015	ENSONIG00000018015	Oreochromis niloticus	102080648
ENSONIG00000008595	ENSONIG00000008595	Oreochromis niloticus	100701360
ENSONIG00000014315	ENSONIG00000014315	Oreochromis niloticus	100704332
ENSONIG00000018018	ENSONIG00000018018	Oreochromis niloticus	100534457
ENSONIG00000011415	ENSONIG00000011415	Oreochromis niloticus	102081857
ENSONIG00000012082	ENSONIG00000012082	Oreochromis niloticus	100702275
ENSONIG00000015173	ENSONIG00000015173	Oreochromis niloticus	100706017
ENSONIG00000016037	ENSONIG00000016037	Oreochromis niloticus	100694635
ENSONIG00000014329	ENSONIG00000014329	Oreochromis niloticus	100699320
ENSONIG00000015177	ENSONIG00000015177	Oreochromis niloticus	100697371
ENSONIG00000015179	ENSONIG00000015179	Oreochromis niloticus	100707601
ENSONIG00000018272	ENSONIG00000018272	Oreochromis niloticus	100695442
ENSONIG00000014530	ENSONIG00000014530	Oreochromis niloticus	100704052
ENSONIG00000008733	ENSONIG00000008733	Oreochromis niloticus	100707440
ENSONIG00000001921	ENSONIG00000001921	Oreochromis niloticus	100706190
ENSONIG00000011600	ENSONIG00000011600	Oreochromis niloticus	100692919
ENSONIG00000008730	ENSONIG00000008730	Oreochromis niloticus	100702010
ENSONIG00000014325	ENSONIG00000014325	Oreochromis niloticus	100696658
ENSONIG00000001715	ENSONIG00000001715	Oreochromis niloticus	100711217
ENSONIG00000015182	ENSONIG00000015182	Oreochromis niloticus	100534400
ENSONIG00000001712	ENSONIG00000001712	Oreochromis niloticus	100694818
ENSONIG00000016026	ENSONIG00000016026	Oreochromis niloticus	100691611
ENSONIG00000018807	ENSONIG00000018807	Oreochromis niloticus	100697815
ENSONIG00000015186	ENSONIG00000015186	Oreochromis niloticus	100706818
ENSONIG00000012489	ENSONIG00000012489	Oreochromis niloticus	100698594
ENSONIG00000000166	ENSONIG00000000166	Oreochromis niloticus	100708484
ENSONIG00000014529	ENSONIG00000014529	Oreochromis niloticus	100707655
ENSONIG00000020324	ENSONIG00000020324	Oreochromis niloticus	100702167
ENSONIG00000005208	ENSONIG00000005208	Oreochromis niloticus	100692363
ENSONIG00000016025	ENSONIG00000016025	Oreochromis niloticus	100699502
ENSONIG00000014130	ENSONIG00000014130	Oreochromis niloticus	100711190
ENSONIG00000014133	ENSONIG00000014133	Oreochromis niloticus	100695166
ENSONIG00000008335	ENSONIG00000008335	Oreochromis niloticus	100690638
ENSONIG00000014520	ENSONIG00000014520	Oreochromis niloticus	100707215
ENSONIG00000014330	ENSONIG00000014330	Oreochromis niloticus	100690582
ENSONIG00000008728	ENSONIG00000008728	Oreochromis niloticus	100707588
ENSONIG00000001914	ENSONIG00000001914	Oreochromis niloticus	100698034
ENSONIG00000015114	ENSONIG00000015114	Oreochromis niloticus	100703979
ENSONIG00000001705	ENSONIG00000001705	Oreochromis niloticus	100694281
ENSONIG00000002802	ENSONIG00000002802	Oreochromis niloticus	100707615
ENSONIG00000002801	ENSONIG00000002801	Oreochromis niloticus	100706987
ENSONIG00000013524	ENSONIG00000013524	Oreochromis niloticus	100707634
ENSONIG00000001035	ENSONIG00000001035	Oreochromis niloticus	100701073
ENSONIG00000001703	ENSONIG00000001703	Oreochromis niloticus	100694787
ENSONIG00000002808	ENSONIG00000002808	Oreochromis niloticus	100701597
ENSONIG00000008752	ENSONIG00000008752	Oreochromis niloticus	100691856
ENSONIG00000014346	ENSONIG00000014346	Oreochromis niloticus	100699591
ENSONIG00000008549	ENSONIG00000008549	Oreochromis niloticus	100703257
ENSONIG00000005986	ENSONIG00000005986	Oreochromis niloticus	100697688
ENSONIG00000020350	ENSONIG00000020350	Oreochromis niloticus	100706460
ENSONIG00000002986	ENSONIG00000002986	Oreochromis niloticus	100691806
ENSONIG00000005989	ENSONIG00000005989	Oreochromis niloticus	100692679
ENSONIG00000015878	ENSONIG00000015878	Oreochromis niloticus	100702644
ENSONIG00000018256	ENSONIG00000018256	Oreochromis niloticus	100707629
ENSONIG00000000854	ENSONIG00000000854	Oreochromis niloticus	100704053
ENSONIG00000000186	ENSONIG00000000186	Oreochromis niloticus	100534536
ENSONIG00000021209	ENSONIG00000021209	Oreochromis niloticus	100699085
ENSONIG00000018259	ENSONIG00000018259	Oreochromis niloticus	100708173
ENSONIG00000002814	ENSONIG00000002814	Oreochromis niloticus	100692069
ENSONIG00000001048	ENSONIG00000001048	Oreochromis niloticus	100700204
ENSONIG00000007498	ENSONIG00000007498	Oreochromis niloticus	100699677
ENSONIG00000001046	ENSONIG00000001046	Oreochromis niloticus	100694320
ENSONIG00000021407	ENSONIG00000021407	Oreochromis niloticus	100697000
ENSONIG00000011651	ENSONIG00000011651	Oreochromis niloticus	100710235
ENSONIG00000008742	ENSONIG00000008742	Oreochromis niloticus	100702543
ENSONIG00000021408	ENSONIG00000021408	Oreochromis niloticus	102076065
ENSONIG00000012267	ENSONIG00000012267	Oreochromis niloticus	100709788
ENSONIG00000005462	ENSONIG00000005462	Oreochromis niloticus	100710815
ENSONIG00000011655	ENSONIG00000011655	Oreochromis niloticus	100710492
ENSONIG00000014357	ENSONIG00000014357	Oreochromis niloticus	100690326
ENSONIG00000008553	ENSONIG00000008553	Oreochromis niloticus	102078828
ENSONIG00000004840	ENSONIG00000004840	Oreochromis niloticus	100702471
ENSONIG00000005469	ENSONIG00000005469	Oreochromis niloticus	100694142
ENSONIG00000002997	ENSONIG00000002997	Oreochromis niloticus	100707109
ENSONIG00000021043	ENSONIG00000021043	Oreochromis niloticus	100708376
ENSONIG00000008747	ENSONIG00000008747	Oreochromis niloticus	100704964
ENSONIG00000012679	ENSONIG00000012679	Oreochromis niloticus	100699595
ENSONIG00000018059	ENSONIG00000018059	Oreochromis niloticus	100696806
ENSONIG00000021044	ENSONIG00000021044	Oreochromis niloticus	100700614
ENSONIG00000015138	ENSONIG00000015138	Oreochromis niloticus	100705859
ENSONIG00000004839	ENSONIG00000004839	Oreochromis niloticus	100704344
ENSONIG00000004837	ENSONIG00000004837	Oreochromis niloticus	100703037
ENSONIG00000005233	ENSONIG00000005233	Oreochromis niloticus	100706297
ENSONIG00000002824	ENSONIG00000002824	Oreochromis niloticus	100703376
ENSONIG00000015133	ENSONIG00000015133	Oreochromis niloticus	100705923
ENSONIG00000005230	ENSONIG00000005230	Oreochromis niloticus	100693178
ENSONIG00000015614	ENSONIG00000015614	Oreochromis niloticus	100706685
ENSONIG00000014368	ENSONIG00000014368	Oreochromis niloticus	100698339
ENSONIG00000013785	ENSONIG00000013785	Oreochromis niloticus	100710243
ENSONIG00000014367	ENSONIG00000014367	Oreochromis niloticus	100711596
ENSONIG00000015618	ENSONIG00000015618	Oreochromis niloticus	100695948
ENSONIG00000002822	ENSONIG00000002822	Oreochromis niloticus	100700733
ENSONIG00000014365	ENSONIG00000014365	Oreochromis niloticus	100706734
ENSONIG00000012647	ENSONIG00000012647	Oreochromis niloticus	100708218
ENSONIG00000001465	ENSONIG00000001465	Oreochromis niloticus	100695618
ENSONIG00000002960	ENSONIG00000002960	Oreochromis niloticus	100692052
ENSONIG00000005963	ENSONIG00000005963	Oreochromis niloticus	100703185
ENSONIG00000015146	ENSONIG00000015146	Oreochromis niloticus	100700736
ENSONIG00000015894	ENSONIG00000015894	Oreochromis niloticus	100702912
ENSONIG00000014767	ENSONIG00000014767	Oreochromis niloticus	100534491
ENSONIG00000002978	ENSONIG00000002978	Oreochromis niloticus	100696673
ENSONIG00000001951	ENSONIG00000001951	Oreochromis niloticus	100690644
ENSONIG00000011634	ENSONIG00000011634	Oreochromis niloticus	102076883
ENSONIG00000005441	ENSONIG00000005441	Oreochromis niloticus	100690446
ENSONIG00000014379	ENSONIG00000014379	Oreochromis niloticus	100692207
ENSONIG00000012242	ENSONIG00000012242	Oreochromis niloticus	100534471
ENSONIG00000002831	ENSONIG00000002831	Oreochromis niloticus	100702409
ENSONIG00000021428	ENSONIG00000021428	Oreochromis niloticus	100693750
ENSONIG00000012248	ENSONIG00000012248	Oreochromis niloticus	100710772
ENSONIG00000021429	ENSONIG00000021429	Oreochromis niloticus	100698108
ENSONIG00000012246	ENSONIG00000012246	Oreochromis niloticus	100708436
ENSONIG00000005957	ENSONIG00000005957	Oreochromis niloticus	100712124
ENSONIG00000002976	ENSONIG00000002976	Oreochromis niloticus	100707657
ENSONIG00000002973	ENSONIG00000002973	Oreochromis niloticus	100707391
ENSONIG00000012241	ENSONIG00000012241	Oreochromis niloticus	100534464
ENSONIG00000012240	ENSONIG00000012240	Oreochromis niloticus	100534570
ENSONIG00000001489	ENSONIG00000001489	Oreochromis niloticus	100704059
ENSONIG00000004896	ENSONIG00000004896	Oreochromis niloticus	100711675
ENSONIG00000017741	ENSONIG00000017741	Oreochromis niloticus	100709163
ENSONIG00000005946	ENSONIG00000005946	Oreochromis niloticus	100690374
ENSONIG00000020511	ENSONIG00000020511	Oreochromis niloticus	100708177
ENSONIG00000012238	ENSONIG00000012238	Oreochromis niloticus	100690656
ENSONIG00000015438	ENSONIG00000015438	Oreochromis niloticus	100694481
ENSONIG00000008798	ENSONIG00000008798	Oreochromis niloticus	100690396
ENSONIG00000008509	ENSONIG00000008509	Oreochromis niloticus	100703702
ENSONIG00000007801	ENSONIG00000007801	Oreochromis niloticus	100704120
ENSONIG00000008505	ENSONIG00000008505	Oreochromis niloticus	100534414
ENSONIG00000012438	ENSONIG00000012438	Oreochromis niloticus	100697260
ENSONIG00000000416	ENSONIG00000000416	Oreochromis niloticus	100705334
ENSONIG00000000411	ENSONIG00000000411	Oreochromis niloticus	100694246
ENSONIG00000020109	ENSONIG00000020109	Oreochromis niloticus	100693374
ENSONIG00000018206	ENSONIG00000018206	Oreochromis niloticus	100702637
ENSONIG00000004435	ENSONIG00000004435	Oreochromis niloticus	100696099
ENSONIG00000018209	ENSONIG00000018209	Oreochromis niloticus	100703445
ENSONIG00000018208	ENSONIG00000018208	Oreochromis niloticus	100702905
ENSONIG00000004437	ENSONIG00000004437	Oreochromis niloticus	100534482
ENSONIG00000012431	ENSONIG00000012431	Oreochromis niloticus	100699477
ENSONIG00000020105	ENSONIG00000020105	Oreochromis niloticus	100692826
ENSONIG00000015630	ENSONIG00000015630	Oreochromis niloticus	100699433
ENSONIG00000012239	ENSONIG00000012239	Oreochromis niloticus	100690927
ENSONIG00000000615	ENSONIG00000000615	Oreochromis niloticus	100710673
ENSONIG00000019859	ENSONIG00000019859	Oreochromis niloticus	100711712
ENSONIG00000020937	ENSONIG00000020937	Oreochromis niloticus	100693419
ENSONIG00000005692	ENSONIG00000005692	Oreochromis niloticus	100706548
ENSONIG00000007270	ENSONIG00000007270	Oreochromis niloticus	100694711
ENSONIG00000005930	ENSONIG00000005930	Oreochromis niloticus	100690795
ENSONIG00000015448	ENSONIG00000015448	Oreochromis niloticus	100534449
ENSONIG00000019199	ENSONIG00000019199	Oreochromis niloticus	100710918
ENSONIG00000000407	ENSONIG00000000407	Oreochromis niloticus	100700527
ENSONIG00000008517	ENSONIG00000008517	Oreochromis niloticus	100706925
ENSONIG00000015443	ENSONIG00000015443	Oreochromis niloticus	100710803
ENSONIG00000021081	ENSONIG00000021081	Oreochromis niloticus	100701629
ENSONIG00000014580	ENSONIG00000014580	Oreochromis niloticus	100702627
ENSONIG00000017738	ENSONIG00000017738	Oreochromis niloticus	100690829
ENSONIG00000008514	ENSONIG00000008514	Oreochromis niloticus	100699467
ENSONIG00000020923	ENSONIG00000020923	Oreochromis niloticus	102081914
ENSONIG00000008790	ENSONIG00000008790	Oreochromis niloticus	100712096
ENSONIG00000009446	ENSONIG00000009446	Oreochromis niloticus	100692669
ENSONIG00000000606	ENSONIG00000000606	Oreochromis niloticus	100693841
ENSONIG00000003901	ENSONIG00000003901	Oreochromis niloticus	100696996
ENSONIG00000012229	ENSONIG00000012229	Oreochromis niloticus	100709980
ENSONIG00000000603	ENSONIG00000000603	Oreochromis niloticus	100703787
ENSONIG00000015644	ENSONIG00000015644	Oreochromis niloticus	100700237
ENSONIG00000016088	ENSONIG00000016088	Oreochromis niloticus	100692270
ENSONIG00000007266	ENSONIG00000007266	Oreochromis niloticus	100706186
ENSONIG00000007262	ENSONIG00000007262	Oreochromis niloticus	100691260
ENSONIG00000016216	ENSONIG00000016216	Oreochromis niloticus	100705692
ENSONIG00000015831	ENSONIG00000015831	Oreochromis niloticus	100693061
ENSONIG00000020536	ENSONIG00000020536	Oreochromis niloticus	100702043
ENSONIG00000005683	ENSONIG00000005683	Oreochromis niloticus	100712462
ENSONIG00000004876	ENSONIG00000004876	Oreochromis niloticus	100705596
ENSONIG00000004875	ENSONIG00000004875	Oreochromis niloticus	100703283
ENSONIG00000007683	ENSONIG00000007683	Oreochromis niloticus	100689924
ENSONIG00000015454	ENSONIG00000015454	Oreochromis niloticus	100696828
ENSONIG00000008526	ENSONIG00000008526	Oreochromis niloticus	100700552
ENSONIG00000005686	ENSONIG00000005686	Oreochromis niloticus	100707468
ENSONIG00000012213	ENSONIG00000012213	Oreochromis niloticus	100709437
ENSONIG00000007401	ENSONIG00000007401	Oreochromis niloticus	100699803
ENSONIG00000009908	ENSONIG00000009908	Oreochromis niloticus	100706000
ENSONIG00000016225	ENSONIG00000016225	Oreochromis niloticus	100705952
ENSONIG00000020532	ENSONIG00000020532	Oreochromis niloticus	100703367
ENSONIG00000015650	ENSONIG00000015650	Oreochromis niloticus	100700514
ENSONIG00000010595	ENSONIG00000010595	Oreochromis niloticus	100700694
ENSONIG00000006537	ENSONIG00000006537	Oreochromis niloticus	100694123
ENSONIG00000004866	ENSONIG00000004866	Oreochromis niloticus	100694503
ENSONIG00000006539	ENSONIG00000006539	Oreochromis niloticus	100534549
ENSONIG00000007290	ENSONIG00000007290	Oreochromis niloticus	100698350
ENSONIG00000006534	ENSONIG00000006534	Oreochromis niloticus	100706747
ENSONIG00000015462	ENSONIG00000015462	Oreochromis niloticus	100695008
ENSONIG00000004864	ENSONIG00000004864	Oreochromis niloticus	100697333
ENSONIG00000007294	ENSONIG00000007294	Oreochromis niloticus	100695385
ENSONIG00000017753	ENSONIG00000017753	Oreochromis niloticus	100695881
ENSONIG00000020137	ENSONIG00000020137	Oreochromis niloticus	100698428
ENSONIG00000009468	ENSONIG00000009468	Oreochromis niloticus	100693463
ENSONIG00000016443	ENSONIG00000016443	Oreochromis niloticus	100692398
ENSONIG00000000653	ENSONIG00000000653	Oreochromis niloticus	100710196
ENSONIG00000010339	ENSONIG00000010339	Oreochromis niloticus	100712243
ENSONIG00000013183	ENSONIG00000013183	Oreochromis niloticus	100699189
ENSONIG00000016061	ENSONIG00000016061	Oreochromis niloticus	100694087
ENSONIG00000013189	ENSONIG00000013189	Oreochromis niloticus	100700618
ENSONIG00000007010	ENSONIG00000007010	Oreochromis niloticus	100708837
ENSONIG00000014554	ENSONIG00000014554	Oreochromis niloticus	100695118
ENSONIG00000012472	ENSONIG00000012472	Oreochromis niloticus	100693347
ENSONIG00000001249	ENSONIG00000001249	Oreochromis niloticus	100706663
ENSONIG00000005903	ENSONIG00000005903	Oreochromis niloticus	100690449
ENSONIG00000012470	ENSONIG00000012470	Oreochromis niloticus	100693076
ENSONIG00000009203	ENSONIG00000009203	Oreochromis niloticus	100696897
ENSONIG00000007024	ENSONIG00000007024	Oreochromis niloticus	100705672
ENSONIG00000001239	ENSONIG00000001239	Oreochromis niloticus	100695842
ENSONIG00000007614	ENSONIG00000007614	Oreochromis niloticus	100711584
ENSONIG00000009207	ENSONIG00000009207	Oreochromis niloticus	102078517
ENSONIG00000013594	ENSONIG00000013594	Oreochromis niloticus	100711593
ENSONIG00000013593	ENSONIG00000013593	Oreochromis niloticus	100701099
ENSONIG00000001236	ENSONIG00000001236	Oreochromis niloticus	100710719
ENSONIG00000012460	ENSONIG00000012460	Oreochromis niloticus	100699086
ENSONIG00000013592	ENSONIG00000013592	Oreochromis niloticus	100712210
ENSONIG00000000103	ENSONIG00000000103	Oreochromis niloticus	100710448
ENSONIG00000007414	ENSONIG00000007414	Oreochromis niloticus	100712402
ENSONIG00000006790	ENSONIG00000006790	Oreochromis niloticus	100709011
ENSONIG00000010320	ENSONIG00000010320	Oreochromis niloticus	100702663
ENSONIG00000016254	ENSONIG00000016254	Oreochromis niloticus	100703184
ENSONIG00000016256	ENSONIG00000016256	Oreochromis niloticus	100705212
ENSONIG00000000648	ENSONIG00000000648	Oreochromis niloticus	100712288
ENSONIG00000006794	ENSONIG00000006794	Oreochromis niloticus	100692566
ENSONIG00000010323	ENSONIG00000010323	Oreochromis niloticus	100692080
ENSONIG00000019160	ENSONIG00000019160	Oreochromis niloticus	100706902
ENSONIG00000007820	ENSONIG00000007820	Oreochromis niloticus	100700778
ENSONIG00000017723	ENSONIG00000017723	Oreochromis niloticus	100698356
ENSONIG00000009216	ENSONIG00000009216	Oreochromis niloticus	100704702
ENSONIG00000004215	ENSONIG00000004215	Oreochromis niloticus	100693027
ENSONIG00000014575	ENSONIG00000014575	Oreochromis niloticus	100706990
ENSONIG00000013970	ENSONIG00000013970	Oreochromis niloticus	100697749
ENSONIG00000016075	ENSONIG00000016075	Oreochromis niloticus	100697017
ENSONIG00000004635	ENSONIG00000004635	Oreochromis niloticus	100695568
ENSONIG00000017521	ENSONIG00000017521	Oreochromis niloticus	100712504
ENSONIG00000013977	ENSONIG00000013977	Oreochromis niloticus	100703043
ENSONIG00000013979	ENSONIG00000013979	Oreochromis niloticus	100703857
ENSONIG00000004630	ENSONIG00000004630	Oreochromis niloticus	100712002
ENSONIG00000015821	ENSONIG00000015821	Oreochromis niloticus	100701109
ENSONIG00000013585	ENSONIG00000013585	Oreochromis niloticus	100690669
ENSONIG00000012454	ENSONIG00000012454	Oreochromis niloticus	100706421
ENSONIG00000004417	ENSONIG00000004417	Oreochromis niloticus	100703480
ENSONIG00000007828	ENSONIG00000007828	Oreochromis niloticus	100709531
ENSONIG00000009411	ENSONIG00000009411	Oreochromis niloticus	100696767
ENSONIG00000001263	ENSONIG00000001263	Oreochromis niloticus	100696630
ENSONIG00000017524	ENSONIG00000017524	Oreochromis niloticus	100695055
ENSONIG00000012455	ENSONIG00000012455	Oreochromis niloticus	102077617
ENSONIG00000012456	ENSONIG00000012456	Oreochromis niloticus	100692262
ENSONIG00000015423	ENSONIG00000015423	Oreochromis niloticus	100705280
ENSONIG00000010307	ENSONIG00000010307	Oreochromis niloticus	100697988
ENSONIG00000017519	ENSONIG00000017519	Oreochromis niloticus	100708751
ENSONIG00000014562	ENSONIG00000014562	Oreochromis niloticus	100693958
ENSONIG00000016473	ENSONIG00000016473	Oreochromis niloticus	100691074
ENSONIG00000014561	ENSONIG00000014561	Oreochromis niloticus	100694807
ENSONIG00000016280	ENSONIG00000016280	Oreochromis niloticus	100711847
ENSONIG00000016070	ENSONIG00000016070	Oreochromis niloticus	100691301
ENSONIG00000004629	ENSONIG00000004629	Oreochromis niloticus	100693369
ENSONIG00000006579	ENSONIG00000006579	Oreochromis niloticus	100701930
ENSONIG00000004627	ENSONIG00000004627	Oreochromis niloticus	100709238
ENSONIG00000016066	ENSONIG00000016066	Oreochromis niloticus	100689962
ENSONIG00000015813	ENSONIG00000015813	Oreochromis niloticus	100700838
ENSONIG00000013570	ENSONIG00000013570	Oreochromis niloticus	100697894
ENSONIG00000007246	ENSONIG00000007246	Oreochromis niloticus	100690455
ENSONIG00000010301	ENSONIG00000010301	Oreochromis niloticus	100711748
ENSONIG00000016272	ENSONIG00000016272	Oreochromis niloticus	100694702
ENSONIG00000012443	ENSONIG00000012443	Oreochromis niloticus	100701699
ENSONIG00000017717	ENSONIG00000017717	Oreochromis niloticus	100690287
ENSONIG00000000629	ENSONIG00000000629	Oreochromis niloticus	100699155
ENSONIG00000006770	ENSONIG00000006770	Oreochromis niloticus	100709821
ENSONIG00000016278	ENSONIG00000016278	Oreochromis niloticus	102077285
ENSONIG00000000569	ENSONIG00000000569	Oreochromis niloticus	102076596
ENSONIG00000017538	ENSONIG00000017538	Oreochromis niloticus	100534409
ENSONIG00000019645	ENSONIG00000019645	Oreochromis niloticus	100695795
ENSONIG00000013333	ENSONIG00000013333	Oreochromis niloticus	100708733
ENSONIG00000013336	ENSONIG00000013336	Oreochromis niloticus	100704001
ENSONIG00000005890	ENSONIG00000005890	Oreochromis niloticus	100694653
ENSONIG00000003655	ENSONIG00000003655	Oreochromis niloticus	100705711
ENSONIG00000013339	ENSONIG00000013339	Oreochromis niloticus	100701938
ENSONIG00000004221	ENSONIG00000004221	Oreochromis niloticus	100711482
ENSONIG00000016768	ENSONIG00000016768	Oreochromis niloticus	100705956
ENSONIG00000009956	ENSONIG00000009956	Oreochromis niloticus	100694563
ENSONIG00000018679	ENSONIG00000018679	Oreochromis niloticus	100703370
ENSONIG00000009122	ENSONIG00000009122	Oreochromis niloticus	100692632
ENSONIG00000003866	ENSONIG00000003866	Oreochromis niloticus	100711830
ENSONIG00000009124	ENSONIG00000009124	Oreochromis niloticus	102078530
ENSONIG00000018676	ENSONIG00000018676	Oreochromis niloticus	106098353
ENSONIG00000010043	ENSONIG00000010043	Oreochromis niloticus	100712433
ENSONIG00000019230	ENSONIG00000019230	Oreochromis niloticus	100700186
ENSONIG00000020724	ENSONIG00000020724	Oreochromis niloticus	100534440
ENSONIG00000010045	ENSONIG00000010045	Oreochromis niloticus	100690034
ENSONIG00000018672	ENSONIG00000018672	Oreochromis niloticus	100696648
ENSONIG00000019638	ENSONIG00000019638	Oreochromis niloticus	100694995
ENSONIG00000003461	ENSONIG00000003461	Oreochromis niloticus	100706287
ENSONIG00000000379	ENSONIG00000000379	Oreochromis niloticus	100698642
ENSONIG00000003468	ENSONIG00000003468	Oreochromis niloticus	100696046
ENSONIG00000000371	ENSONIG00000000371	Oreochromis niloticus	100704529
ENSONIG00000006744	ENSONIG00000006744	Oreochromis niloticus	100698877
ENSONIG00000013147	ENSONIG00000013147	Oreochromis niloticus	100693294
ENSONIG00000006321	ENSONIG00000006321	Oreochromis niloticus	100704979
ENSONIG00000009750	ENSONIG00000009750	Oreochromis niloticus	100700465
ENSONIG00000013148	ENSONIG00000013148	Oreochromis niloticus	100691246
ENSONIG00000020732	ENSONIG00000020732	Oreochromis niloticus	100705861
ENSONIG00000004238	ENSONIG00000004238	Oreochromis niloticus	100691543
ENSONIG00000009111	ENSONIG00000009111	Oreochromis niloticus	100692088
ENSONIG00000019243	ENSONIG00000019243	Oreochromis niloticus	100708520
ENSONIG00000013142	ENSONIG00000013142	Oreochromis niloticus	100690442
ENSONIG00000010259	ENSONIG00000010259	Oreochromis niloticus	100709069
ENSONIG00000020989	ENSONIG00000020989	Oreochromis niloticus	100708534
ENSONIG00000016980	ENSONIG00000016980	Oreochromis niloticus	100709933
ENSONIG00000009589	ENSONIG00000009589	Oreochromis niloticus	100707976
ENSONIG00000018416	ENSONIG00000018416	Oreochromis niloticus	100695404
ENSONIG00000003477	ENSONIG00000003477	Oreochromis niloticus	100698145
ENSONIG00000013354	ENSONIG00000013354	Oreochromis niloticus	100534514
ENSONIG00000013356	ENSONIG00000013356	Oreochromis niloticus	100705440
ENSONIG00000009586	ENSONIG00000009586	Oreochromis niloticus	100695280
ENSONIG00000019666	ENSONIG00000019666	Oreochromis niloticus	100704447
ENSONIG00000009590	ENSONIG00000009590	Oreochromis niloticus	100702249
ENSONIG00000006739	ENSONIG00000006739	Oreochromis niloticus	100690143
ENSONIG00000009787	ENSONIG00000009787	Oreochromis niloticus	100697247
ENSONIG00000009977	ENSONIG00000009977	Oreochromis niloticus	100695088
ENSONIG00000013156	ENSONIG00000013156	Oreochromis niloticus	100694100
ENSONIG00000010020	ENSONIG00000010020	Oreochromis niloticus	100711094
ENSONIG00000006359	ENSONIG00000006359	Oreochromis niloticus	100707102
ENSONIG00000013151	ENSONIG00000013151	Oreochromis niloticus	100689799
ENSONIG00000009975	ENSONIG00000009975	Oreochromis niloticus	100711708
ENSONIG00000020098	ENSONIG00000020098	Oreochromis niloticus	100702383
ENSONIG00000019257	ENSONIG00000019257	Oreochromis niloticus	100710840
ENSONIG00000003887	ENSONIG00000003887	Oreochromis niloticus	100708633
ENSONIG00000020097	ENSONIG00000020097	Oreochromis niloticus	100691208
ENSONIG00000019659	ENSONIG00000019659	Oreochromis niloticus	100691205
ENSONIG00000019656	ENSONIG00000019656	Oreochromis niloticus	100690940
ENSONIG00000016993	ENSONIG00000016993	Oreochromis niloticus	100703500
ENSONIG00000010233	ENSONIG00000010233	Oreochromis niloticus	102083124
ENSONIG00000005883	ENSONIG00000005883	Oreochromis niloticus	100703780
ENSONIG00000007608	ENSONIG00000007608	Oreochromis niloticus	100698239
ENSONIG00000013364	ENSONIG00000013364	Oreochromis niloticus	100696646
ENSONIG00000019652	ENSONIG00000019652	Oreochromis niloticus	106097393
ENSONIG00000017565	ENSONIG00000017565	Oreochromis niloticus	100708726
ENSONIG00000007861	ENSONIG00000007861	Oreochromis niloticus	100704832
ENSONIG00000015905	ENSONIG00000015905	Oreochromis niloticus	100697052
ENSONIG00000007603	ENSONIG00000007603	Oreochromis niloticus	100710135
ENSONIG00000003874	ENSONIG00000003874	Oreochromis niloticus	100695935
ENSONIG00000020715	ENSONIG00000020715	Oreochromis niloticus	102082309
ENSONIG00000020993	ENSONIG00000020993	Oreochromis niloticus	100704249
ENSONIG00000009982	ENSONIG00000009982	Oreochromis niloticus	100691357
ENSONIG00000017158	ENSONIG00000017158	Oreochromis niloticus	100698523
ENSONIG00000009132	ENSONIG00000009132	Oreochromis niloticus	100710185
ENSONIG00000003876	ENSONIG00000003876	Oreochromis niloticus	100706813
ENSONIG00000009133	ENSONIG00000009133	Oreochromis niloticus	100702817
ENSONIG00000004464	ENSONIG00000004464	Oreochromis niloticus	100709054
ENSONIG00000010282	ENSONIG00000010282	Oreochromis niloticus	100698323
ENSONIG00000007185	ENSONIG00000007185	Oreochromis niloticus	100705316
ENSONIG00000017574	ENSONIG00000017574	Oreochromis niloticus	100698242
ENSONIG00000004463	ENSONIG00000004463	Oreochromis niloticus	100699555
ENSONIG00000010283	ENSONIG00000010283	Oreochromis niloticus	100711706
ENSONIG00000009522	ENSONIG00000009522	Oreochromis niloticus	100699975
ENSONIG00000017571	ENSONIG00000017571	Oreochromis niloticus	100703341
ENSONIG00000017570	ENSONIG00000017570	Oreochromis niloticus	100697709
ENSONIG00000006519	ENSONIG00000006519	Oreochromis niloticus	100701221
ENSONIG00000013370	ENSONIG00000013370	Oreochromis niloticus	100701033
ENSONIG00000020962	ENSONIG00000020962	Oreochromis niloticus	100692213
ENSONIG00000004081	ENSONIG00000004081	Oreochromis niloticus	100708580
ENSONIG00000006900	ENSONIG00000006900	Oreochromis niloticus	100703589
ENSONIG00000002577	ENSONIG00000002577	Oreochromis niloticus	100702411
ENSONIG00000020963	ENSONIG00000020963	Oreochromis niloticus	100700712
ENSONIG00000002575	ENSONIG00000002575	Oreochromis niloticus	100694858
ENSONIG00000010008	ENSONIG00000010008	Oreochromis niloticus	100698766
ENSONIG00000017383	ENSONIG00000017383	Oreochromis niloticus	100707779
ENSONIG00000010009	ENSONIG00000010009	Oreochromis niloticus	100691336
ENSONIG00000004078	ENSONIG00000004078	Oreochromis niloticus	100707415
ENSONIG00000003693	ENSONIG00000003693	Oreochromis niloticus	100692208
ENSONIG00000019403	ENSONIG00000019403	Oreochromis niloticus	100697131
ENSONIG00000005859	ENSONIG00000005859	Oreochromis niloticus	100697082
ENSONIG00000004268	ENSONIG00000004268	Oreochromis niloticus	100712545
ENSONIG00000012509	ENSONIG00000012509	Oreochromis niloticus	100707041
ENSONIG00000004075	ENSONIG00000004075	Oreochromis niloticus	102076010
ENSONIG00000018637	ENSONIG00000018637	Oreochromis niloticus	100705617
ENSONIG00000009913	ENSONIG00000009913	Oreochromis niloticus	100691958
ENSONIG00000018429	ENSONIG00000018429	Oreochromis niloticus	100695932
ENSONIG00000007177	ENSONIG00000007177	Oreochromis niloticus	100691854
ENSONIG00000011949	ENSONIG00000011949	Oreochromis niloticus	102077161
ENSONIG00000017586	ENSONIG00000017586	Oreochromis niloticus	100709803
ENSONIG00000007178	ENSONIG00000007178	Oreochromis niloticus	100707330
ENSONIG00000004471	ENSONIG00000004471	Oreochromis niloticus	102077564
ENSONIG00000011943	ENSONIG00000011943	Oreochromis niloticus	100705424
ENSONIG00000005030	ENSONIG00000005030	Oreochromis niloticus	100708262
ENSONIG00000002569	ENSONIG00000002569	Oreochromis niloticus	100699974
ENSONIG00000003815	ENSONIG00000003815	Oreochromis niloticus	100699791
ENSONIG00000010298	ENSONIG00000010298	Oreochromis niloticus	100699122
ENSONIG00000006910	ENSONIG00000006910	Oreochromis niloticus	100693550
ENSONIG00000017178	ENSONIG00000017178	Oreochromis niloticus	100705710
ENSONIG00000019204	ENSONIG00000019204	Oreochromis niloticus	102076038
ENSONIG00000017179	ENSONIG00000017179	Oreochromis niloticus	100692384
ENSONIG00000015478	ENSONIG00000015478	Oreochromis niloticus	100706687
ENSONIG00000006504	ENSONIG00000006504	Oreochromis niloticus	100703504
ENSONIG00000005661	ENSONIG00000005661	Oreochromis niloticus	100712392
ENSONIG00000006507	ENSONIG00000006507	Oreochromis niloticus	100693317
ENSONIG00000009922	ENSONIG00000009922	Oreochromis niloticus	100689911
ENSONIG00000007182	ENSONIG00000007182	Oreochromis niloticus	100692122
ENSONIG00000018625	ENSONIG00000018625	Oreochromis niloticus	100704816
ENSONIG00000016731	ENSONIG00000016731	Oreochromis niloticus	100705240
ENSONIG00000011911	ENSONIG00000011911	Oreochromis niloticus	100693734
ENSONIG00000005063	ENSONIG00000005063	Oreochromis niloticus	100704307
ENSONIG00000003432	ENSONIG00000003432	Oreochromis niloticus	100694423
ENSONIG00000010660	ENSONIG00000010660	Oreochromis niloticus	100702770
ENSONIG00000011915	ENSONIG00000011915	Oreochromis niloticus	100703813
ENSONIG00000009542	ENSONIG00000009542	Oreochromis niloticus	100697112
ENSONIG00000002592	ENSONIG00000002592	Oreochromis niloticus	100703221
ENSONIG00000019621	ENSONIG00000019621	Oreochromis niloticus	100692854
ENSONIG00000002591	ENSONIG00000002591	Oreochromis niloticus	100698548
ENSONIG00000013393	ENSONIG00000013393	Oreochromis niloticus	100697360
ENSONIG00000006115	ENSONIG00000006115	Oreochromis niloticus	100710463
ENSONIG00000009548	ENSONIG00000009548	Oreochromis niloticus	100705403
ENSONIG00000009192	ENSONIG00000009192	Oreochromis niloticus	100699248
ENSONIG00000013391	ENSONIG00000013391	Oreochromis niloticus	100711323
ENSONIG00000019016	ENSONIG00000019016	Oreochromis niloticus	100695282
ENSONIG00000011399	ENSONIG00000011399	Oreochromis niloticus	100696851
ENSONIG00000020749	ENSONIG00000020749	Oreochromis niloticus	100705844
ENSONIG00000009393	ENSONIG00000009393	Oreochromis niloticus	100711246
ENSONIG00000019425	ENSONIG00000019425	Oreochromis niloticus	100706773
ENSONIG00000019428	ENSONIG00000019428	Oreochromis niloticus	100699369
ENSONIG00000020744	ENSONIG00000020744	Oreochromis niloticus	100699003
ENSONIG00000000583	ENSONIG00000000583	Oreochromis niloticus	100708310
ENSONIG00000005638	ENSONIG00000005638	Oreochromis niloticus	100704505
ENSONIG00000019020	ENSONIG00000019020	Oreochromis niloticus	100699354
ENSONIG00000019215	ENSONIG00000019215	Oreochromis niloticus	100534493
ENSONIG00000019807	ENSONIG00000019807	Oreochromis niloticus	100706789
ENSONIG00000019808	ENSONIG00000019808	Oreochromis niloticus	100703096
ENSONIG00000007891	ENSONIG00000007891	Oreochromis niloticus	100689957
ENSONIG00000011112	ENSONIG00000011112	Oreochromis niloticus	100699154
ENSONIG00000020751	ENSONIG00000020751	Oreochromis niloticus	100712273
ENSONIG00000003835	ENSONIG00000003835	Oreochromis niloticus	100705220
ENSONIG00000019025	ENSONIG00000019025	Oreochromis niloticus	100695545
ENSONIG00000009375	ENSONIG00000009375	Oreochromis niloticus	100692788
ENSONIG00000004085	ENSONIG00000004085	Oreochromis niloticus	100701740
ENSONIG00000019417	ENSONIG00000019417	Oreochromis niloticus	100706235
ENSONIG00000017198	ENSONIG00000017198	Oreochromis niloticus	100690622
ENSONIG00000005848	ENSONIG00000005848	Oreochromis niloticus	100711729
ENSONIG00000009179	ENSONIG00000009179	Oreochromis niloticus	102079885
ENSONIG00000018643	ENSONIG00000018643	Oreochromis niloticus	100705352
ENSONIG00000010870	ENSONIG00000010870	Oreochromis niloticus	100694683
ENSONIG00000004298	ENSONIG00000004298	Oreochromis niloticus	100700015
ENSONIG00000004296	ENSONIG00000004296	Oreochromis niloticus	100690746
ENSONIG00000004297	ENSONIG00000004297	Oreochromis niloticus	100709013
ENSONIG00000018862	ENSONIG00000018862	Oreochromis niloticus	100698514
ENSONIG00000019446	ENSONIG00000019446	Oreochromis niloticus	100700939
ENSONIG00000020261	ENSONIG00000020261	Oreochromis niloticus	100711284
ENSONIG00000010840	ENSONIG00000010840	Oreochromis niloticus	100709401
ENSONIG00000008907	ENSONIG00000008907	Oreochromis niloticus	100703810
ENSONIG00000012002	ENSONIG00000012002	Oreochromis niloticus	100707459
ENSONIG00000005424	ENSONIG00000005424	Oreochromis niloticus	100705753
ENSONIG00000004039	ENSONIG00000004039	Oreochromis niloticus	100711918
ENSONIG00000002328	ENSONIG00000002328	Oreochromis niloticus	100689908
ENSONIG00000019440	ENSONIG00000019440	Oreochromis niloticus	100706266
ENSONIG00000005423	ENSONIG00000005423	Oreochromis niloticus	100692126
ENSONIG00000005421	ENSONIG00000005421	Oreochromis niloticus	100698224
ENSONIG00000002733	ENSONIG00000002733	Oreochromis niloticus	100706774
ENSONIG00000004030	ENSONIG00000004030	Oreochromis niloticus	100706080
ENSONIG00000018867	ENSONIG00000018867	Oreochromis niloticus	100691292
ENSONIG00000021125	ENSONIG00000021125	Oreochromis niloticus	100707319
ENSONIG00000005813	ENSONIG00000005813	Oreochromis niloticus	100709766
ENSONIG00000018475	ENSONIG00000018475	Oreochromis niloticus	100712299
ENSONIG00000002735	ENSONIG00000002735	Oreochromis niloticus	100699617
ENSONIG00000011371	ENSONIG00000011371	Oreochromis niloticus	100702051
ENSONIG00000002326	ENSONIG00000002326	Oreochromis niloticus	100693457
ENSONIG00000012752	ENSONIG00000012752	Oreochromis niloticus	100694704
ENSONIG00000002321	ENSONIG00000002321	Oreochromis niloticus	100534504
ENSONIG00000011984	ENSONIG00000011984	Oreochromis niloticus	100534544
ENSONIG00000019433	ENSONIG00000019433	Oreochromis niloticus	100705741
ENSONIG00000011980	ENSONIG00000011980	Oreochromis niloticus	100709715
ENSONIG00000020278	ENSONIG00000020278	Oreochromis niloticus	100691345
ENSONIG00000014384	ENSONIG00000014384	Oreochromis niloticus	100699139
ENSONIG00000011589	ENSONIG00000011589	Oreochromis niloticus	100711808
ENSONIG00000014388	ENSONIG00000014388	Oreochromis niloticus	100699406
ENSONIG00000019437	ENSONIG00000019437	Oreochromis niloticus	100707843
ENSONIG00000011584	ENSONIG00000011584	Oreochromis niloticus	100710292
ENSONIG00000019438	ENSONIG00000019438	Oreochromis niloticus	100534569
ENSONIG00000002729	ENSONIG00000002729	Oreochromis niloticus	102082242
ENSONIG00000006128	ENSONIG00000006128	Oreochromis niloticus	100711263
ENSONIG00000002726	ENSONIG00000002726	Oreochromis niloticus	100690101
ENSONIG00000002725	ENSONIG00000002725	Oreochromis niloticus	100709925
ENSONIG00000012946	ENSONIG00000012946	Oreochromis niloticus	100705972
ENSONIG00000002337	ENSONIG00000002337	Oreochromis niloticus	100690441
ENSONIG00000008263	ENSONIG00000008263	Oreochromis niloticus	100691891
ENSONIG00000006123	ENSONIG00000006123	Oreochromis niloticus	100693950
ENSONIG00000011177	ENSONIG00000011177	Oreochromis niloticus	100708717
ENSONIG00000011988	ENSONIG00000011988	Oreochromis niloticus	100702731
ENSONIG00000017336	ENSONIG00000017336	Oreochromis niloticus	100694392
ENSONIG00000010856	ENSONIG00000010856	Oreochromis niloticus	100703406
ENSONIG00000012734	ENSONIG00000012734	Oreochromis niloticus	100706864
ENSONIG00000005407	ENSONIG00000005407	Oreochromis niloticus	100691610
ENSONIG00000016702	ENSONIG00000016702	Oreochromis niloticus	100703354
ENSONIG00000016703	ENSONIG00000016703	Oreochromis niloticus	100708317
ENSONIG00000006161	ENSONIG00000006161	Oreochromis niloticus	100689989
ENSONIG00000003199	ENSONIG00000003199	Oreochromis niloticus	100690153
ENSONIG00000020286	ENSONIG00000020286	Oreochromis niloticus	100693237
ENSONIG00000004053	ENSONIG00000004053	Oreochromis niloticus	100704804
ENSONIG00000002750	ENSONIG00000002750	Oreochromis niloticus	100707844
ENSONIG00000004051	ENSONIG00000004051	Oreochromis niloticus	100706612
ENSONIG00000001672	ENSONIG00000001672	Oreochromis niloticus	100694622
ENSONIG00000011351	ENSONIG00000011351	Oreochromis niloticus	100704319
ENSONIG00000002552	ENSONIG00000002552	Oreochromis niloticus	100693782
ENSONIG00000015101	ENSONIG00000015101	Oreochromis niloticus	100703379
ENSONIG00000017361	ENSONIG00000017361	Oreochromis niloticus	100695154
ENSONIG00000011356	ENSONIG00000011356	Oreochromis niloticus	100697814
ENSONIG00000002558	ENSONIG00000002558	Oreochromis niloticus	100690461
ENSONIG00000014980	ENSONIG00000014980	Oreochromis niloticus	100699202
ENSONIG00000009502	ENSONIG00000009502	Oreochromis niloticus	100711680
ENSONIG00000011166	ENSONIG00000011166	Oreochromis niloticus	100707467
ENSONIG00000012037	ENSONIG00000012037	Oreochromis niloticus	100699303
ENSONIG00000019452	ENSONIG00000019452	Oreochromis niloticus	100700987
ENSONIG00000003600	ENSONIG00000003600	Oreochromis niloticus	100534513
ENSONIG00000016715	ENSONIG00000016715	Oreochromis niloticus	100697805
ENSONIG00000016918	ENSONIG00000016918	Oreochromis niloticus	100706955
ENSONIG00000016713	ENSONIG00000016713	Oreochromis niloticus	100704435
ENSONIG00000011563	ENSONIG00000011563	Oreochromis niloticus	100697013
ENSONIG00000018899	ENSONIG00000018899	Oreochromis niloticus	100709954
ENSONIG00000021137	ENSONIG00000021137	Oreochromis niloticus	100689715
ENSONIG00000020796	ENSONIG00000020796	Oreochromis niloticus	100701575
ENSONIG00000006148	ENSONIG00000006148	Oreochromis niloticus	100694759
ENSONIG00000018484	ENSONIG00000018484	Oreochromis niloticus	100689946
ENSONIG00000018489	ENSONIG00000018489	Oreochromis niloticus	100696641
ENSONIG00000008289	ENSONIG00000008289	Oreochromis niloticus	100691714
ENSONIG00000012926	ENSONIG00000012926	Oreochromis niloticus	100711234
ENSONIG00000012720	ENSONIG00000012720	Oreochromis niloticus	100694308
ENSONIG00000006146	ENSONIG00000006146	Oreochromis niloticus	100695816
ENSONIG00000016910	ENSONIG00000016910	Oreochromis niloticus	100709098
ENSONIG00000017101	ENSONIG00000017101	Oreochromis niloticus	100707845
ENSONIG00000021163	ENSONIG00000021163	Oreochromis niloticus	100695354
ENSONIG00000013832	ENSONIG00000013832	Oreochromis niloticus	100709119
ENSONIG00000009996	ENSONIG00000009996	Oreochromis niloticus	100697961
ENSONIG00000019691	ENSONIG00000019691	Oreochromis niloticus	100693636
ENSONIG00000006182	ENSONIG00000006182	Oreochromis niloticus	100697872
ENSONIG00000019487	ENSONIG00000019487	Oreochromis niloticus	100702001
ENSONIG00000003132	ENSONIG00000003132	Oreochromis niloticus	100702855
ENSONIG00000009999	ENSONIG00000009999	Oreochromis niloticus	102077503
ENSONIG00000021162	ENSONIG00000021162	Oreochromis niloticus	100693822
ENSONIG00000016927	ENSONIG00000016927	Oreochromis niloticus	100691571
ENSONIG00000017307	ENSONIG00000017307	Oreochromis niloticus	100690858
ENSONIG00000016923	ENSONIG00000016923	Oreochromis niloticus	100711235
ENSONIG00000017301	ENSONIG00000017301	Oreochromis niloticus	100697313
ENSONIG00000002363	ENSONIG00000002363	Oreochromis niloticus	100699111
ENSONIG00000013839	ENSONIG00000013839	Oreochromis niloticus	100712573
ENSONIG00000002766	ENSONIG00000002766	Oreochromis niloticus	100699879
ENSONIG00000021154	ENSONIG00000021154	Oreochromis niloticus	100700299
ENSONIG00000013840	ENSONIG00000013840	Oreochromis niloticus	102082341
ENSONIG00000003148	ENSONIG00000003148	Oreochromis niloticus	100694447
ENSONIG00000003894	ENSONIG00000003894	Oreochromis niloticus	100709440
ENSONIG00000003147	ENSONIG00000003147	Oreochromis niloticus	100699541
ENSONIG00000003896	ENSONIG00000003896	Oreochromis niloticus	100709711
ENSONIG00000003145	ENSONIG00000003145	Oreochromis niloticus	100694183
ENSONIG00000003895	ENSONIG00000003895	Oreochromis niloticus	100707886
ENSONIG00000012982	ENSONIG00000012982	Oreochromis niloticus	100707314
ENSONIG00000006366	ENSONIG00000006366	Oreochromis niloticus	100702721
ENSONIG00000012981	ENSONIG00000012981	Oreochromis niloticus	100707556
ENSONIG00000010096	ENSONIG00000010096	Oreochromis niloticus	100695542
ENSONIG00000012980	ENSONIG00000012980	Oreochromis niloticus	100702336
ENSONIG00000019478	ENSONIG00000019478	Oreochromis niloticus	100700252
ENSONIG00000012055	ENSONIG00000012055	Oreochromis niloticus	100704429
ENSONIG00000019472	ENSONIG00000019472	Oreochromis niloticus	102077519
ENSONIG00000012984	ENSONIG00000012984	Oreochromis niloticus	100534572
ENSONIG00000012983	ENSONIG00000012983	Oreochromis niloticus	100707828
ENSONIG00000006993	ENSONIG00000006993	Oreochromis niloticus	102081252
ENSONIG00000014141	ENSONIG00000014141	Oreochromis niloticus	100701270
ENSONIG00000013302	ENSONIG00000013302	Oreochromis niloticus	100699163
ENSONIG00000013305	ENSONIG00000013305	Oreochromis niloticus	100693649
ENSONIG00000010812	ENSONIG00000010812	Oreochromis niloticus	100711342
ENSONIG00000002373	ENSONIG00000002373	Oreochromis niloticus	100700089
ENSONIG00000002795	ENSONIG00000002795	Oreochromis niloticus	100702303
ENSONIG00000001633	ENSONIG00000001633	Oreochromis niloticus	100704650
ENSONIG00000009748	ENSONIG00000009748	Oreochromis niloticus	100698465
ENSONIG00000012060	ENSONIG00000012060	Oreochromis niloticus	100705232
ENSONIG00000006393	ENSONIG00000006393	Oreochromis niloticus	100697466
ENSONIG00000003631	ENSONIG00000003631	Oreochromis niloticus	100699018
ENSONIG00000002101	ENSONIG00000002101	Oreochromis niloticus	100706092
ENSONIG00000012975	ENSONIG00000012975	Oreochromis niloticus	100534540
ENSONIG00000014807	ENSONIG00000014807	Oreochromis niloticus	100695633
ENSONIG00000014805	ENSONIG00000014805	Oreochromis niloticus	100702318
ENSONIG00000009740	ENSONIG00000009740	Oreochromis niloticus	100708576
ENSONIG00000002105	ENSONIG00000002105	Oreochromis niloticus	100712174
ENSONIG00000011996	ENSONIG00000011996	Oreochromis niloticus	100706751
ENSONIG00000002108	ENSONIG00000002108	Oreochromis niloticus	100694677
ENSONIG00000000381	ENSONIG00000000381	Oreochromis niloticus	100695448
ENSONIG00000017327	ENSONIG00000017327	Oreochromis niloticus	100711613
ENSONIG00000017328	ENSONIG00000017328	Oreochromis niloticus	100693315
ENSONIG00000016945	ENSONIG00000016945	Oreochromis niloticus	100698721
ENSONIG00000002511	ENSONIG00000002511	Oreochromis niloticus	100703802
ENSONIG00000002506	ENSONIG00000002506	Oreochromis niloticus	100704681
ENSONIG00000002504	ENSONIG00000002504	Oreochromis niloticus	100704414
ENSONIG00000009730	ENSONIG00000009730	Oreochromis niloticus	100711099
ENSONIG00000003160	ENSONIG00000003160	Oreochromis niloticus	100534412
ENSONIG00000003642	ENSONIG00000003642	Oreochromis niloticus	100694445
ENSONIG00000017119	ENSONIG00000017119	Oreochromis niloticus	100700322
ENSONIG00000006187	ENSONIG00000006187	Oreochromis niloticus	100698401
ENSONIG00000006186	ENSONIG00000006186	Oreochromis niloticus	100698137
ENSONIG00000006184	ENSONIG00000006184	Oreochromis niloticus	100709783
ENSONIG00000006188	ENSONIG00000006188	Oreochromis niloticus	100534461
ENSONIG00000001504	ENSONIG00000001504	Oreochromis niloticus	102080222
ENSONIG00000002502	ENSONIG00000002502	Oreochromis niloticus	100703527
ENSONIG00000006977	ENSONIG00000006977	Oreochromis niloticus	100704905
ENSONIG00000009779	LOC100690364	Oreochromis niloticus	100690364
ENSONIG00000005059	LOC100691085	Oreochromis niloticus	100691085
ENSONIG00000019546	LOC100692977	Oreochromis niloticus	100692977
ENSONIG00000014524	LOC100693428	Oreochromis niloticus	100693428
ENSONIG00000014432	LOC100693546	Oreochromis niloticus	100693546
ENSONIG00000012400	LOC100693617	Oreochromis niloticus	100693617
ENSONIG00000002076	LOC100696056	Oreochromis niloticus	100696056
ENSONIG00000021217	LOC100697558	Oreochromis niloticus	100697558
ENSONIG00000003073	LOC100700693	Oreochromis niloticus	100700693
ENSONIG00000002989	LOC100701438	Oreochromis niloticus	100701438
ENSONIG00000011654	LOC100702030	Oreochromis niloticus	100702030
ENSONIG00000019933	LOC100702234	Oreochromis niloticus	100702234
ENSONIG00000009327	LOC100702279	Oreochromis niloticus	100702279
ENSONIG00000011683	LOC100702844	Oreochromis niloticus	100702844
ENSONIG00000016999	LOC100702929	Oreochromis niloticus	100702929
ENSONIG00000004500	LOC100703330	Oreochromis niloticus	100703330
ENSONIG00000010861	LOC100703682	Oreochromis niloticus	100703682
ENSONIG00000019840	LOC100704394	Oreochromis niloticus	100704394
ENSONIG00000016230	LOC100704596	Oreochromis niloticus	100704596
ENSONIG00000009883	LOC100705478	Oreochromis niloticus	100705478
ENSONIG00000019430	LOC100705479	Oreochromis niloticus	100705479
ENSONIG00000001663	LOC100705676	Oreochromis niloticus	100705676
ENSONIG00000004892	LOC100705855	Oreochromis niloticus	100705855
ENSONIG00000000527	LOC100706438	Oreochromis niloticus	100706438
ENSONIG00000010790	LOC100707153	Oreochromis niloticus	100707153
ENSONIG00000015804	LOC100707562	Oreochromis niloticus	100707562
ENSONIG00000019164	LOC100707699	Oreochromis niloticus	100707699
ENSONIG00000002634	LOC100708154	Oreochromis niloticus	100708154
ENSONIG00000015824	LOC100708444	Oreochromis niloticus	100708444
ENSONIG00000007855	LOC100708554	Oreochromis niloticus	100708554
ENSONIG00000009901	LOC100708619	Oreochromis niloticus	100708619
ENSONIG00000009176	LOC100709747	Oreochromis niloticus	100709747
ENSONIG00000016642	LOC100710376	Oreochromis niloticus	100710376
ENSONIG00000010806	LOC100710809	Oreochromis niloticus	100710809
ENSONIG00000005473	LOC100711349	Oreochromis niloticus	100711349
ENSONIG00000018056	LOC100711575	Oreochromis niloticus	100711575
ENSONIG00000008979	LOC100711684	Oreochromis niloticus	100711684
ENSONIG00000010354	LOC100712512	Oreochromis niloticus	100712512
ENSONIG00000020321	LOC102076859	Oreochromis niloticus	102076859
ENSONIG00000003638	LOC102078936	Oreochromis niloticus	102078936
ENSONIG00000010351	LOC102080922	Oreochromis niloticus	102080922
ENSONIG00000011681	LOC102082458	Oreochromis niloticus	102082458
ENSONIG00000008266	LOC102082933	Oreochromis niloticus	102082933
ENSONIG00000017326	LOC106096789	Oreochromis niloticus	106096789
ENSONIG00000009887	LOC106097235	Oreochromis niloticus	106097235
ENSONIG00000008894	LOC106098139	Oreochromis niloticus	106098139
ENSONIG00000006237	LOC106098870	Oreochromis niloticus	106098870
ENSONIG00000015663	LOC106096794	Oreochromis niloticus	106096794
ENSONIG00000006410	ADAMTSL4	Oreochromis niloticus	102080991
ENSONIG00000002769	aplp1	Oreochromis niloticus	100700942
ENSONIG00000005164	arhgap31	Oreochromis niloticus	102080762
ENSONIG00000005049	arhgef17	Oreochromis niloticus	100698658
ENSONIG00000004318	arhgef3	Oreochromis niloticus	100708982
ENSONIG00000008669	cald1b	Oreochromis niloticus	100708341
ENSONIG00000020377	cast	Oreochromis niloticus	100709959
ENSONIG00000014434	commd3	Oreochromis niloticus	102079406
ENSONIG00000007555	cped1	Oreochromis niloticus	102075545
ENSONIG00000013427	dao	Oreochromis niloticus	100707832
ENSONIG00000001068	fam13b	Oreochromis niloticus	100705216
ENSONIG00000012006	fdx1	Oreochromis niloticus	100705303
ENSONIG00000012143	INF2	Oreochromis niloticus	102082255
ENSONIG00000014362	irs2	Oreochromis niloticus	100699855
ENSONIG00000008997	krt222	Oreochromis niloticus	100712224
ENSONIG00000006729	mtus1	Oreochromis niloticus	100701314
ENSONIG00000017056	naca	Oreochromis niloticus	100534485
ENSONIG00000017497	pam	Oreochromis niloticus	100700800
ENSONIG00000017769	pdlim7	Oreochromis niloticus	100709973
ENSONIG00000000963	pld5	Oreochromis niloticus	100712039
ENSONIG00000001481	ppp1r1c	Oreochromis niloticus	102078832
ENSONIG00000002121	prdm16	Oreochromis niloticus	100697246
ENSONIG00000000143	rims2	Oreochromis niloticus	100702299
ENSONIG00000010334	sorbs1	Oreochromis niloticus	100702878
ENSONIG00000019738	tuft1	Oreochromis niloticus	100703359
ENSONIG00000000133	vcam1	Oreochromis niloticus	100710153
ENSONIG00000016371	vsig10l	Oreochromis niloticus	102082761
ENSONIG00000005086	zeb2	Oreochromis niloticus	100697604
ENSONIG00000010173	cbarp	Oreochromis niloticus	102083054
ENSONIG00000006462	cyp11b	Oreochromis niloticus	100533461
ENSONIG00000017525	agtr2	Danio rerio	503772
ENSONIG00000005021	ak2	Danio rerio	321793
ENSONIG00000010498	alg13	Danio rerio	557181
ENSONIG00000019078	ankrd33ab	Danio rerio	569518
ENSONIG00000018855	bcl11ab	Danio rerio	566491
ENSONIG00000004819	bcl6b	Danio rerio	793278
ENSONIG00000005341	bscl2l	Danio rerio	541427
ENSONIG00000016765	cald1	Poecilia latipinna	106945288
ENSONIG00000012947	cd40	Danio rerio	100270764
ENSONIG00000010081	chrng	Danio rerio	100536659
ENSONIG00000018733	col12a1b	Danio rerio	562946
ENSONIG00000001058	col4a3	Danio rerio	553354
ENSONIG00000006101	emilin2b	Danio rerio	571391
ENSONIG00000000110	f2rl3	Oryzias latipes	105353609
ENSONIG00000013348	fbn1	Danio rerio	100330961
ENSONIG00000014577	fjx1	Danio rerio	100001423
ENSONIG00000010276	gpx4b	Danio rerio	352929
ENSONIG00000009735	grna	Danio rerio	791524
ENSONIG00000013770	hspe1	Danio rerio	58041
ENSONIG00000006962	htr2cl1	Danio rerio	100000981
ENSONIG00000016149	mep1b	Danio rerio	100151009
ENSONIG00000010279	MYPN	Danio rerio	571695
ENSONIG00000000562	oct2	Gallus gallus	100141325
ENSONIG00000020160	pgfb	Danio rerio	557468
ENSONIG00000002529	pip5k1ca	Danio rerio	798876
ENSONIG00000008781	plxnb2b	Danio rerio	100333657
ENSONIG00000016933	pnpla8	Danio rerio	100126812
ENSONIG00000018698	rps7	Danio rerio	393725
ENSONIG00000002157	selp	Danio rerio	796481
ENSONIG00000003748	svila	Danio rerio	30112
ENSONIG00000017612	synpo2b	Danio rerio	100006620
ENSONIG00000015545	syt7a	Danio rerio	561429
ENSONIG00000017783	tbxas1	Danio rerio	792041
ENSONIG00000012403	tnfaip2b	Danio rerio	569366
ENSONIG00000017450	tp53inp2	Danio rerio	564072
ENSONIG00000001375	trpv1	Danio rerio	561195
