# Supplementary material for: Transcriptomes of testis and pituitary from male Nile tilapia (O. niloticus L.) in the context of social status
Source: PLoS One. 2022 May 11;17(5):e0268140. doi: 10.1371/journal.pone.0268140 (PMC9094562; doi:10.1371/journal.pone.0268140)
Supplement: S2 Table — (XLSX) [file pone.0268140.s003.xlsx]

## Sheet: Testis
Ensembl_ID	Gene_Symbol	baseMean	log2FoldChange	lfcSE	stat	pvalue	padj	Testis_30_S	Testis_7_S	Testis_9_S	Testis_17_S	Testis_31_S	Testis_32_D	Testis_8_D	Testis_18_D	S	D	Chromosome	Start	End	Length	GC_Content	Strand	Biotype	Description	TPM_Testis_30_S	TPM_Testis_7_S	TPM_Testis_9_S	TPM_Testis_17_S	TPM_Testis_31_S	TPM_Testis_32_D	TPM_Testis_8_D	TPM_Testis_18_D	mean_TPM	mean_TPM_S	mean_TPM_D
ENSONIG00000016671	ENSONIG00000016671	1686.3	6.75	0.26	25.96	1.359e-148	2.918e-144	4.6	27.3	45.3	30.2	5.7	1454.2	7526.2	4397.1	22.6	4459.2	GL831207.1	898060	900040	913	40.38	1	protein_coding		0.592047	3.5284	5.32732	3.8193	0.605621	154.639	822.181	457.308	181	2.77454	478.043
ENSONIG00000012129	ENSONIG00000012129	1067.2	6.63	0.29	22.68	6.534e-114	7.015e-110	12.8	15	8.9	10.7	11.4	1451.1	2356.8	4670.9	11.8	2826.3	GL831192.1	871720	874262	1566	43.06	-1	protein_coding	actin, alpha cardiac [Source:NCBI gene;Acc:100706681]	0.960479	1.13028	0.61021	0.788933	0.706171	89.9644	150.104	283.219	65.9355	0.839214	174.429
ENSONIG00000018059	pde6gb	3200.3	4.77	0.27	17.84	3.7162e-71	2.66e-67	81.5	198.4	145.7	424.4	74.1	3035.1	9309.2	12333.7	184.8	8226	GL831200.1	448214	452353	2193	39.59	-1	protein_coding	phosphodiesterase 6G [Source:NCBI gene;Acc:100696806]	4.36705	10.6755	7.13349	22.3452	3.27775	134.369	423.386	534.033	142.448	9.55981	363.929
ENSONIG00000012177	desmb	3923.8	4.96	0.32	15.65	3.1528e-55	1.6925e-51	58.6	204.6	90.6	162	217.6	4637.4	12544.3	13475.7	146.7	10219.1	GL831181.1	580919	591534	1718	41.86	1	protein_coding	desmin [Source:NCBI gene;Acc:100695133]	4.00815	14.053	5.66222	10.8878	12.2866	262.07	728.259	744.803	222.754	9.37955	578.377
ENSONIG00000009779	zgc:195001	87.5	5.12	0.33	15.41	1.5004e-53	6.4438e-50	1.8	3.5	2	2	1.1	154.1	204.2	331.1	2.1	229.8	GL831151.1	5574239	5590480	1536	40.12	-1	protein_coding	zgc:195001 [Source:ZFIN;Acc:ZDB-GENE-081022-173]	0.137705	0.268883	0.139804	0.150344	0.0694701	9.74039	13.2595	20.4683	5.5293	0.153241	14.4894
ENSONIG00000023815	ENSONIG00000023815	423.9	4.58	0.32	14.53	8.0467e-48	2.8798e-44	11	23.8	12.8	30.2	12.5	183.5	1662.9	1454.4	18.1	1100.3	GL831201.1	1489853	1495731	1591	42.58	1	lincRNA		0.812441	1.7652	0.863816	2.19172	0.762143	11.1978	104.246	86.8015	26.08	1.27906	67.415
ENSONIG00000003550	smtna	398.9	3.78	0.26	14.47	1.8791e-47	5.7643e-44	22.9	68.8	35.4	69.3	44.4	485.7	987.9	1476.6	48.2	983.4	GL831163.1	223902	230590	3529	41.22	1	protein_coding	smoothelin [Source:NCBI gene;Acc:100697413]	0.762524	2.3005	1.07704	2.26741	1.22047	13.3623	27.9205	39.7306	11.0802	1.52559	27.0045
ENSONIG00000017612	synpo2b	457	4.17	0.32	12.96	2.1588e-38	5.7946e-35	22	44.1	11.8	55.6	22.8	493.9	907.6	2097.9	31.3	1166.5	GL831246.1	2473456	2482100	3016	39.26	-1	protein_coding	synaptopodin 2b [Source:ZFIN;Acc:ZDB-GENE-101230-1]	0.857158	1.72542	0.42008	2.12859	0.733331	15.8991	30.0141	66.0491	14.7284	1.17291	37.3208
ENSONIG00000014062	cyp7b1	520.8	3.84	0.3	12.69	6.868e-37	1.6386e-33	19.2	76.7	24.6	116.1	28.5	498.9	1469.1	1933	53	1300.3	GL831416.1	520442	524199	1452	46.41	1	protein_coding	cytochrome P450, family 7, subfamily B, polypeptide 1 [Source:ZFIN;Acc:ZDB-GENE-070912-293]	1.55383	6.23326	1.81907	9.23238	1.90403	33.3589	100.913	126.409	35.178	4.14851	86.8937
ENSONIG00000013970	ENSONIG00000013970	1969.6	3.03	0.24	12.65	1.0791e-36	2.3173e-33	148.3	572.3	359.3	716.1	243.8	1550.5	5495.5	6670.6	408	4572.2	GL831571.1	203350	224081	5750	40.54	1	protein_coding	neuronal acetylcholine receptor subunit alpha-9 [Source:NCBI gene;Acc:100697749]	3.0307	11.7447	6.7092	14.3798	4.11303	26.18	95.3239	110.157	33.9547	7.99549	77.2201
ENSONIG00000010956	si:ch211-117l17.5	161.3	3.79	0.3	12.52	5.8992e-36	1.1516e-32	12.8	27.3	9.8	18.5	6.8	111.5	560.6	542.9	15.1	405	GL831269.1	563125	564604	561	42.84	-1	protein_coding	regulator of G-protein signaling 1 [Source:NCBI gene;Acc:100707040]	2.68112	5.7423	1.87562	3.80765	1.17582	19.2964	99.6673	91.8905	28.2671	3.0565	70.2847
ENSONIG00000010870	slc20a1a	767.5	2.44	0.2	12.32	6.7318e-35	1.2046e-31	300.4	276	266.7	256.6	196	1165.2	1879.4	1799.6	259.1	1614.7	GL831172.1	1450545	1456923	2942	44.54	-1	protein_coding	sodium-dependent phosphate transporter 1-A [Source:NCBI gene;Acc:100694683]	11.9985	11.0701	9.73333	10.0708	6.46264	38.4524	63.7146	58.0827	26.1981	9.86707	53.4165
ENSONIG00000009844	gth-rii	2679	2.67	0.23	11.86	1.9052e-32	3.147e-29	401.1	731.1	745.1	1199.1	569.7	2772.5	6599.7	8414	729.2	5928.7	GL831145.1	3053307	3075096	4843	38.67	1	protein_coding	gonadotropin receptor II [Source:NCBI gene;Acc:100534397]	9.73213	17.8135	16.5189	28.5883	11.4111	55.5805	135.916	164.969	55.0662	16.8128	118.822
ENSONIG00000000074	igfbp7	661.2	2.53	0.22	11.76	6.2053e-32	9.5176e-29	198.7	201.1	166.3	268.3	197.1	920.8	1691.3	1646.3	206.3	1419.5	GL831451.1	332710	342224	3234	41.94	-1	protein_coding	insulin like growth factor binding protein 7 [Source:NCBI gene;Acc:100709924]	7.21984	7.33767	5.5212	9.57919	5.91212	27.6433	52.1606	48.3373	20.4639	7.114	42.7138
ENSONIG00000015996	casq2	298.8	3.15	0.27	11.74	8.183e-32	1.1714e-28	32	67	59.1	51.7	47.9	232.2	812.1	1088.2	51.5	710.8	GL831311.1	580269	589088	5806	38.03	1	protein_coding	calsequestrin 2 [Source:ZFIN;Acc:ZDB-GENE-010724-12]	0.647653	1.36171	1.09293	1.02816	0.800304	3.88285	13.9507	17.7969	5.07015	0.986151	11.8768
ENSONIG00000014279	trpa1b	132.9	3.74	0.32	11.68	1.6064e-31	2.0291e-28	35.7	6.2	3.9	17.6	13.7	392.4	303.5	290.2	15.4	328.7	GL831157.1	1596256	1614762	4191	39.62	-1	protein_coding	transient receptor potential cation channel subfamily A member 1 [Source:NCBI gene;Acc:100701720]	1.00097	0.174566	0.0999144	0.48489	0.317102	9.09026	7.22276	6.57496	3.12068	0.415488	7.62933
ENSONIG00000022897	ENSONIG00000022897	260.8	3.53	0.3	11.68	1.5604e-31	2.0291e-28	32	49.4	16.7	42.9	18.2	260.6	638.1	1028.5	31.9	642.4	GL831307.1	1027445	1039890	1970	39.21	-1	lincRNA		1.90877	2.95901	0.910189	2.51443	0.896193	12.8432	32.3061	49.5737	12.989	1.83772	31.5744
ENSONIG00000017717	gpx3	987	3.1	0.28	10.93	8.424e-28	1.0049e-24	224.3	110.2	149.6	214.6	275.8	1381.2	3249.3	2291	194.9	2307.1	GL831174.1	2569638	2573079	793	41.6	1	protein_coding	glutathione peroxidase 3 [Source:ZFIN;Acc:ZDB-GENE-070222-3]	33.2373	16.3981	20.2553	31.2467	33.7379	169.102	408.676	274.325	123.372	26.9751	284.034
ENSONIG00000015278	TPM1	7586.7	3.41	0.31	10.92	9.1753e-28	1.0237e-24	202.4	1671.1	653.6	1805.9	641.5	5548	19476.7	30694.4	994.9	18573.1	GL831142.1	6919089	6929347	981	42.11	-1	protein_coding	tropomyosin 1 [Source:HGNC Symbol;Acc:HGNC:12010]	24.2444	201.011	71.536	212.556	63.4343	549.076	1980.2	2971.01	759.133	114.556	1833.43
ENSONIG00000016672	tagln	5930.2	3.32	0.3	10.92	9.5349e-28	1.0237e-24	224.3	1456	562	1435.2	687.1	5497.3	16530.9	21048.4	872.9	14358.9	GL831207.1	921271	922376	615	49.01	1	protein_coding	transgelin [Source:ZFIN;Acc:ZDB-GENE-070912-1]	42.8572	279.365	98.1166	269.454	108.378	867.84	2680.92	3249.81	949.592	159.634	2266.19
ENSONIG00000003548	ENSONIG00000003548	400.3	2.8	0.26	10.88	1.428e-27	1.4602e-24	39.4	120.8	72.8	186.3	47.9	301.2	1087.2	1346.7	93.4	911.7	GL831521.1	355060	357370	1017	36.43	1	protein_coding		4.55245	14.0163	7.68585	21.1514	4.56889	28.7541	106.623	125.737	39.1361	10.395	87.038
ENSONIG00000013156	si:ch211-51a6.2	308.7	2	0.18	10.87	1.5525e-27	1.5153e-24	109.9	128.8	165.4	145.4	128.8	461.4	685.4	644.7	135.6	597.2	GL831350.1	464670	485081	3692	41.65	-1	protein_coding	neurotrypsin [Source:NCBI gene;Acc:100694100]	3.49788	4.11662	4.81011	4.54727	3.38416	12.1334	18.5159	16.581	8.44828	4.07121	15.7434
ENSONIG00000015146	hsd17b3	68.7	3.83	0.36	10.76	5.4444e-27	5.0829e-24	3.7	3.5	2	11.7	1.1	46.6	171.1	310.1	4.4	175.9	GL831176.1	3209054	3221919	927	38.14	-1	protein_coding	hydroxysteroid (17-beta) dehydrogenase 3 [Source:ZFIN;Acc:ZDB-GENE-040426-1339]	0.46902	0.445528	0.23165	1.45732	0.115109	4.88058	18.4091	31.764	7.22154	0.543725	18.3512
ENSONIG00000019403	myl9a	7327.7	2.58	0.24	10.68	1.3061e-26	1.1686e-23	1614.4	2456.9	1780.5	2210.8	2389.5	8182.6	17673.9	22313.2	2090.4	16056.6	GL831146.1	6173297	6180629	3054	40.13	-1	protein_coding	myosin regulatory light polypeptide 9 [Source:NCBI gene;Acc:100697131]	62.1172	94.9303	62.5971	83.585	75.8987	260.128	577.199	693.755	238.776	75.8257	510.361
ENSONIG00000018316	ENSONIG00000018316	1463.4	3.15	0.3	10.63	2.1174e-26	1.8187e-23	176.7	273.4	117.1	455.6	206.2	1559.7	4232.5	4686.1	245.8	3492.7	GL831348.1	664368	668143	2013	35.43	-1	protein_coding	gap junction Cx32.2 protein [Source:NCBI gene;Acc:100699698]	10.3148	16.0266	6.24589	26.1329	9.93668	75.225	209.708	221.045	71.8294	13.7314	168.66
ENSONIG00000005770	rbpms2b	751.9	2.25	0.21	10.59	3.1849e-26	2.6303e-23	416.6	245.2	273.6	242.9	275.8	1290.9	1639.3	1631.1	290.8	1520.4	GL831227.1	893383	903719	1940	40.71	-1	protein_coding	RNA binding protein, mRNA processing factor 2 [Source:NCBI gene;Acc:100700029]	25.2341	14.9144	15.1424	14.4569	13.7908	64.6035	84.2789	79.8348	39.032	16.7077	76.2391
ENSONIG00000002098	LGALS1 (1 of many)	157.9	2.62	0.25	10.59	3.3866e-26	2.6933e-23	30.2	45.9	39.4	54.6	47.9	189.6	407.5	448.1	43.6	348.4	GL831257.1	368402	369609	408	38.33	1	protein_coding	galectin 1 [Source:HGNC Symbol;Acc:HGNC:6561]	8.69794	13.2751	10.3685	15.4518	11.3886	45.1173	99.6162	104.287	38.5253	11.8364	83.0067
ENSONIG00000003160	actb1 (1 of many).2	7495.8	2.78	0.26	10.58	3.8144e-26	2.9252e-23	1239.9	1993	1262.8	2452.8	1937.1	7972.7	18584.3	24523.5	1777.1	17026.8	GL831326.1	120536	127732	4453	43.56	1	protein_coding	actin, beta 1 [Source:ZFIN;Acc:ZDB-GENE-000329-1]	32.7193	52.813	30.4483	63.6	42.1984	173.827	416.252	522.93	166.848	44.3558	371.003
ENSONIG00000019428	NSG1	165	3.24	0.31	10.32	5.6997e-25	4.2203e-22	9.2	36.2	11.8	45.9	6.8	61.9	587.1	561.6	22	403.5	GL831146.1	6768034	6772615	775	42.56	-1	protein_coding	neuronal vesicle trafficking associated 1 [Source:NCBI gene;Acc:100699369]	1.39494	5.5118	1.63479	6.83847	0.851145	7.7545	75.5567	68.808	21.0438	3.24623	50.7064
ENSONIG00000008471	FGF1 (1 of many)	108.7	3.39	0.33	10.25	1.2091e-24	8.6546e-22	6.4	22	8.9	19.5	6.8	77.1	536	193.1	12.7	268.7	GL831184.1	1389461	1393951	2579	38.01	-1	protein_coding	fibroblast growth factor 1 [Source:NCBI gene;Acc:100705330]	0.291607	1.0066	0.370527	0.873034	0.255773	2.90247	20.7289	7.10959	4.19231	0.559509	10.247
ENSONIG00000006910	mc2r	40.5	3.62	0.36	9.95	2.6464e-23	1.8331e-20	7.3	0.9	3.9	2	2.3	82.1	96.4	128.7	3.3	102.4	GL831244.1	2488934	2492670	1293	38.48	-1	protein_coding	melanocortin 2 receptor [Source:NCBI gene;Acc:100693550]	0.663428	0.0821354	0.323853	0.178599	0.172554	6.16467	7.43602	9.45134	3.05908	0.284114	7.68401
ENSONIG00000006833	tgm5l	400.3	2.65	0.27	9.89	4.424e-23	2.9687e-20	36.6	165.8	94.5	117.1	46.7	168.3	1496.5	1076.5	92.1	913.8	GL831330.1	715499	719743	1945	39.32	-1	protein_coding	transglutaminase 5, like [Source:ZFIN;Acc:ZDB-GENE-110411-176]	2.21122	10.0589	5.21667	6.95161	2.32913	8.40097	76.7396	52.5543	20.5578	5.35351	45.8983
ENSONIG00000008669	cald1b	4396.7	2.55	0.26	9.85	6.9106e-23	4.4967e-20	969.7	1393.4	1177.2	1250.8	1447.1	5159.6	7907.2	15868.5	1247.6	9645.1	GL831160.1	2645343	2656531	2274	40.03	1	protein_coding	caldesmon 1b [Source:ZFIN;Acc:ZDB-GENE-090313-229]	50.1091	72.3056	55.5829	63.5105	61.7312	220.288	346.812	662.611	191.619	60.6478	409.904
ENSONIG00000024320	ENSONIG00000024320	1912.6	3.13	0.32	9.83	7.9638e-23	5.0296e-20	255.5	379.2	150.6	443.9	278	1943	3200.1	8650.3	301.4	4597.8	GL831236.1	1447386	1449466	1872	38.11	1	lincRNA		16.0382	23.9028	8.63775	27.3796	14.4057	100.77	170.498	438.772	100.051	18.0728	236.68
ENSONIG00000010390	cdc42ep3	118.1	2.44	0.25	9.81	9.9335e-23	6.0943e-20	16.5	58.2	36.4	51.7	19.4	106.5	266.6	389.6	36.4	254.2	GL831145.1	7618468	7619523	780	49.91	1	protein_coding	CDC42 effector protein (Rho GTPase binding) 3 [Source:ZFIN;Acc:ZDB-GENE-040912-89]	2.48576	8.8047	5.01058	7.65322	2.4127	13.2562	34.0901	47.4283	15.1427	5.27339	31.5915
ENSONIG00000006321	ENSONIG00000006321	465.4	2.03	0.21	9.8	1.179e-22	7.0326e-20	148.3	264.6	214.6	199	115.1	447.2	1298	1036.7	188.3	927.3	GL831229.1	1845404	1845837	294	40.32	1	protein_coding		59.2739	106.201	78.3725	78.1545	37.9773	147.679	440.342	334.826	160.353	71.9958	307.616
ENSONIG00000018867	MYH11	12277.8	2.57	0.26	9.78	1.3073e-22	7.5872e-20	1565	4011.6	2770.7	5004.1	2941	10680.3	28295.3	42954.4	3258.5	27310	GL831274.1	1310069	1343865	10154	40.62	1	protein_coding	myosin-11 [Source:NCBI gene;Acc:100691292]	18.1112	46.6194	29.2977	56.9032	28.0966	102.12	277.933	401.684	120.096	35.8056	260.579
ENSONIG00000006114	si:ch1073-228j22.2	850.6	3.89	0.4	9.67	3.9961e-22	2.2581e-19	38.5	15.9	15.7	52.7	30.8	1294	1384	3973.6	30.7	2217.2	GL831229.1	899420	900295	711	52.4	-1	protein_coding	si:ch1073-228j22.2 [Source:ZFIN;Acc:ZDB-GENE-110411-227]	6.36298	2.63885	2.37089	8.55833	4.20221	176.697	194.146	530.674	115.706	4.82665	300.506
ENSONIG00000014065	ENSONIG00000014065	34.9	3.43	0.35	9.66	4.4245e-22	2.4361e-19	2.7	3.5	1	5.9	5.7	113.6	92.6	53.8	3.8	86.7	GL831416.1	534310	536453	1614	52.01	1	protein_coding		0.196576	0.255889	0.0665239	0.422082	0.342585	6.83345	5.72229	3.16514	2.12557	0.256731	5.24029
ENSONIG00000002750	hspb6	424.6	2.73	0.28	9.61	7.0527e-22	3.786e-19	113.5	92.6	99.4	64.4	178.9	610.5	918	1319.8	109.8	949.4	GL831286.1	172505	174914	1556	38.42	-1	protein_coding	heat shock protein, alpha-crystallin-related, b6 [Source:ZFIN;Acc:ZDB-GENE-080214-7]	8.57148	7.02244	6.85896	4.77886	11.1531	38.0927	58.8431	80.5401	26.9826	7.67697	59.1586
ENSONIG00000011654	sorbs3	1689.6	2.18	0.23	9.6	7.677e-22	4.0207e-19	465.2	661.4	691	587.3	749.8	1982.5	3990.5	4388.9	630.9	3454	GL831253.1	203915	216542	3965	40.64	1	protein_coding	sorbin and SH3 domain containing 3 [Source:ZFIN;Acc:ZDB-GENE-050327-1]	13.7869	19.6837	18.7118	17.1027	18.3442	48.544	100.38	105.106	42.7073	17.5259	84.6765
ENSONIG00000011584	tpm2	3733.6	2.88	0.3	9.55	1.2586e-21	6.4346e-19	641.9	765.5	606.3	636.1	1239.8	3760.2	8936.7	13282.6	777.9	8659.8	GL831139.1	9130652	9145233	1178	36.48	-1	protein_coding	tropomyosin beta chain [Source:NCBI gene;Acc:100710292]	64.0312	76.6807	55.2616	62.3488	102.095	309.907	756.649	1070.66	312.204	72.0834	712.405
ENSONIG00000000710	kcnh6a	288.3	2.93	0.31	9.46	2.9405e-21	1.4684e-18	21.1	59.1	36.4	122	59.3	514.1	648.5	846	59.6	669.5	GL831149.1	15707	40811	4158	40.23	-1	protein_coding	potassium voltage-gated channel subfamily H member 6 [Source:NCBI gene;Acc:100702614]	0.596304	1.67722	0.939936	3.38784	1.38346	12.0041	15.5556	19.3197	6.85801	1.59695	15.6265
ENSONIG00000016066	si:ch211-199f5.1	75.7	3.07	0.33	9.44	3.7881e-21	1.8487e-18	16.5	10.6	9.8	15.6	13.7	240.3	71.8	227	13.2	179.7	GL831311.1	1267731	1272036	3778	43.17	-1	protein_coding	protocadherin-8 [Source:NCBI gene;Acc:100689962]	0.513206	0.331078	0.278513	0.476772	0.351767	6.17528	1.8955	5.70529	1.96593	0.390267	4.59202
ENSONIG00000009999	gpc5c	2764.4	2.66	0.28	9.42	4.644e-21	2.216e-18	675.8	606.7	414.4	866.4	1060.9	3537.1	8169	6785.2	724.8	6163.8	GL831134.1	7162032	7259881	4923	39.4	1	protein_coding	glypican-5 [Source:NCBI gene;Acc:102077503]	16.1309	14.5422	9.03798	20.3206	20.9046	69.7562	165.501	130.872	55.8832	16.1872	122.043
ENSONIG00000008050	cnn1b	1038.4	2.71	0.29	9.36	7.6397e-21	3.5662e-18	186.8	198.4	270.7	219.5	378.3	1083	3289.9	2680.6	250.7	2351.2	GL831154.1	66548	76952	1231	40.79	-1	protein_coding	calponin 1 [Source:NCBI gene;Acc:100706462]	17.8315	19.0182	23.6108	20.5885	29.8109	85.4153	266.555	206.77	83.7	22.172	186.247
ENSONIG00000008891	fign	444.5	2.19	0.23	9.31	1.2266e-20	5.4924e-18	109.9	142	154.5	267.3	137.9	491.8	1102.3	1150.2	162.3	914.8	GL831187.1	2194937	2221807	7045	37.31	1	protein_coding	fidgetin, microtubule severing factor [Source:NCBI gene;Acc:100702994]	1.8331	2.37845	2.35466	4.38093	1.8988	6.77755	15.6056	15.5026	6.34147	2.56919	12.6286
ENSONIG00000019204	NAALADL2	157.4	2.28	0.25	9.31	1.2278e-20	5.4924e-18	37.5	55.6	53.2	75.1	41	148.1	361.1	487.9	52.5	332.4	GL831162.1	1811632	2067373	6720	37.99	1	protein_coding	N-acetylated alpha-linked acidic dipeptidase like 2 [Source:NCBI gene;Acc:102076038]	0.65574	0.976319	0.850009	1.29038	0.591849	2.13969	5.35945	6.89406	2.34469	0.87286	4.79773
ENSONIG00000015114	pgm5	3182.3	2.45	0.27	9.23	2.6571e-20	1.1644e-17	449.6	1085.6	793.3	1434.2	954.9	3492.5	6567.6	10680.4	943.5	6913.5	GL831176.1	2835151	2866499	2708	40.31	-1	protein_coding	phosphoglucomutase 5 [Source:NCBI gene;Acc:100703979]	19.5095	47.3051	31.4536	61.1518	34.2063	125.214	241.891	374.5	116.904	38.7252	247.202
ENSONIG00000018317	cx34.5	772.9	2.7	0.29	9.21	3.3359e-20	1.4326e-17	105.3	142.9	129.9	336.6	201.7	894.4	1870	2502.8	183.3	1755.7	GL831348.1	673720	679844	3660	40.39	-1	protein_coding	gap junction Cx32.7 protein [Source:NCBI gene;Acc:100703209]	3.38078	4.6072	3.81074	10.6189	5.34591	23.7255	50.9592	64.932	20.9225	5.55271	46.5389
ENSONIG00000018134	nid1b	1468.8	2.52	0.27	9.18	4.5047e-20	1.8966e-17	370.9	402.1	298.2	554.2	324.8	1152	3982.9	4665.1	390	3266.6	GL831345.1	654043	701533	5591	43.3	-1	protein_coding	nidogen 1b [Source:ZFIN;Acc:ZDB-GENE-070802-3]	7.79537	8.48655	5.72663	11.4452	5.63538	20.0045	71.0513	79.2291	26.1718	7.81783	56.7617
ENSONIG00000007617	SYNPO2 (1 of many)	591.2	2.87	0.31	9.15	5.6904e-20	2.3498e-17	22	219.6	63	202	65	357	1871.9	1929.4	114.3	1386.1	GL831221.1	2103768	2122010	3596	42.16	-1	protein_coding	synaptopodin 2 [Source:HGNC Symbol;Acc:HGNC:17732]	0.718907	7.20608	1.88106	6.48604	1.75344	9.63859	51.9189	50.9467	16.3187	3.6091	37.5014
ENSONIG00000014294	SBSPON	584.3	2.27	0.25	9.13	7.1593e-20	2.9006e-17	90.7	246	199.8	357.1	174.3	956.3	1481.4	1168.9	213.6	1202.2	GL831157.1	1733169	1741608	4970	42.7	-1	protein_coding	somatomedin B and thrombospondin type 1 domain containing [Source:NCBI gene;Acc:100706640]	2.14447	5.8407	4.31639	8.29624	3.40203	18.6811	29.7289	22.3324	11.8428	4.79997	23.5808
ENSONIG00000016923	ENSONIG00000016923	981.6	1.99	0.22	9.11	8.2524e-20	3.2815e-17	454.2	379.2	450.8	492.7	339.6	1476.5	2702.8	1557.4	423.3	1912.2	GL831307.1	122550	130799	4759	40.36	1	protein_coding	uncharacterized protein At2g34460, chloroplastic [Source:NCBI gene;Acc:100711235]	11.215	9.40241	10.1707	11.954	6.92227	30.1219	56.6449	31.0741	20.9382	9.93289	39.2803
ENSONIG00000019277	boka	426.9	2.32	0.26	9.07	1.1429e-19	4.4623e-17	130	137.6	112.2	190.3	129.9	464.4	873.5	1377.2	140	905.1	GL831162.1	3919868	3932620	3068	39.21	1	protein_coding	bcl-2-related ovarian killer protein homolog A [Source:NCBI gene;Acc:100689837]	4.97918	5.29236	3.92662	7.16195	4.10724	14.6961	28.3968	42.6241	13.898	5.09347	28.5723
ENSONIG00000012159	bin1b	337.2	2.17	0.24	9.06	1.3292e-19	5.0966e-17	214.3	104.9	113.2	122	109.4	594.2	731.7	707.9	132.8	678	GL831181.1	470303	496008	3267	38.26	1	protein_coding	bridging integrator 1b [Source:ZFIN;Acc:ZDB-GENE-030425-1]	7.70801	3.7889	3.72031	4.3118	3.24836	17.6583	22.3381	20.5748	10.4186	4.55548	20.1904
ENSONIG00000007962	ansn	1136.1	1.91	0.21	9.04	1.6318e-19	6.1474e-17	508.2	411	473.4	472.2	804.5	1955.1	2311.5	2152.9	533.9	2139.8	GL831461.1	355040	376735	1485	41.09	-1	protein_coding	anserinase [Source:NCBI gene;Acc:100534550]	40.214	32.6589	34.2281	36.7153	52.5528	127.823	155.249	137.661	77.1378	39.2738	140.244
ENSONIG00000003145	actb1 (1 of many)	246.6	2.63	0.29	9.03	1.6859e-19	6.2414e-17	29.3	75.8	35.4	109.3	51.3	217	667.4	787.5	60.2	557.3	GL831326.1	52435	54455	1134	47.8	1	protein_coding	actin, beta 1 [Source:ZFIN;Acc:ZDB-GENE-000329-1]	3.03616	7.88756	3.35175	11.129	4.38835	18.5785	58.6996	65.9403	21.6264	5.95856	47.7395
ENSONIG00000016126	QRFPR	425.1	2.77	0.31	9.02	1.8488e-19	6.7287e-17	69.6	93.5	51.2	152.2	53.6	259.6	1388.8	1332.7	84	993.7	GL831148.1	2751056	2762361	5498	39.77	1	protein_coding	pyroglutamylated RFamide peptide receptor [Source:NCBI gene;Acc:100702434]	1.48756	2.00675	0.999877	3.19638	0.945707	4.58422	25.194	23.0166	7.67889	1.72725	17.5983
ENSONIG00000000397	col17a1b	959.1	2.13	0.24	8.98	2.6003e-19	9.3061e-17	169.4	477.1	319.9	486.9	266.6	700.7	2481.6	2770.7	344	1984.4	GL831135.1	934338	954091	4275	40.69	1	protein_coding	collagen, type XVII, alpha 1b [Source:ZFIN;Acc:ZDB-GENE-030131-7145]	4.65636	13.1692	8.03451	13.1508	6.04951	15.9133	57.8973	61.5413	22.5515	9.01208	45.1173
ENSONIG00000000650	grem2a	629.8	2.76	0.31	8.97	2.9069e-19	1.0233e-16	51.3	149.9	129.9	175.6	144.7	478.6	2644.2	1263.7	130.3	1462.2	GL831135.1	2672953	2673531	516	55.44	1	protein_coding	gremlin 2, DAN family BMP antagonist a [Source:ZFIN;Acc:ZDB-GENE-131127-498]	11.6825	34.2798	27.0297	39.2937	27.2029	90.0509	511.101	232.545	121.648	27.8977	277.899
ENSONIG00000018862	xylt1	2204.8	2.6	0.29	8.97	3.0709e-19	1.0636e-16	695.9	521.2	425.2	670.3	404.5	1814.2	7172.6	5934.6	543.4	4973.8	GL831274.1	1103559	1181618	6515	41.02	1	protein_coding	xylosyltransferase I [Source:ZFIN;Acc:ZDB-GENE-111017-2]	12.5517	9.4401	7.00745	11.8796	6.02283	27.0356	109.806	86.4949	33.7797	9.38034	74.4454
ENSONIG00000014726	ENSONIG00000014726	1585	3.7	0.41	8.95	3.4448e-19	1.1741e-16	42.1	54.7	21.7	47.8	23.9	848.8	8983	2658.4	38	4163.4	GL831175.1	1832214	1837872	3526	39.95	-1	protein_coding		1.40304	1.83059	0.660783	1.56529	0.657525	23.3716	254.098	71.5899	44.3971	1.22344	116.353
ENSONIG00000003073	MCTP2	893.4	2.2	0.25	8.95	3.6784e-19	1.2342e-16	205.1	306	266.7	531.7	247.3	808.2	2280.3	2501.6	311.4	1863.4	GL831133.1	6915005	6956931	3003	37.91	-1	protein_coding	multiple C2 and transmembrane domain containing 2 [Source:HGNC Symbol;Acc:HGNC:25636]	8.02564	12.0241	9.53562	20.4437	7.9885	26.1294	75.7354	79.0999	29.8728	11.6035	60.3216
ENSONIG00000002238	plpp2b	421.3	1.88	0.21	8.89	5.8942e-19	1.9472e-16	163.9	238.1	207.7	215.6	102.6	406.6	1093.8	941.9	185.6	814.1	GL831140.1	3325375	3341429	4515	41	1	protein_coding	phospholipid phosphatase 2 [Source:NCBI gene;Acc:100697320]	4.2657	6.22283	4.93924	5.51365	2.20438	8.74329	24.1625	19.8089	9.48257	4.62916	17.5716
ENSONIG00000005989	ptprn2	2141.1	2.57	0.29	8.87	7.4758e-19	2.4322e-16	287.5	609.4	395.7	840	374.9	1136.8	8066	5418.6	501.5	4873.8	GL831138.1	1916729	2062363	5254	41.3	-1	protein_coding	protein tyrosine phosphatase, receptor type N2 [Source:NCBI gene;Acc:100692679]	6.43009	13.6867	8.08644	18.4602	6.92185	21.0068	153.119	97.9288	40.705	10.7171	90.685
ENSONIG00000001048	ENSONIG00000001048	1643.3	1.72	0.19	8.84	9.4866e-19	3.0404e-16	794.8	952.4	724.4	865.4	764.6	2039.3	3901.6	3104.2	820.3	3015	GL831203.1	122929	163089	5748	46.22	-1	protein_coding	endothelin-converting enzyme 2 [Source:NCBI gene;Acc:100700204]	16.2484	19.5519	13.5314	17.3839	12.9037	34.4453	67.6999	51.2798	29.1305	15.9239	51.1417
ENSONIG00000026831	ENSONIG00000026831	202.3	2.79	0.32	8.78	1.6778e-18	5.2981e-16	56.8	63.5	25.6	37.1	21.7	192.7	622.1	599.1	40.9	471.3	GL831168.1	2478724	2483392	2005	38.92	1	lincRNA		3.32892	3.73719	1.3709	2.13652	1.04989	9.33109	30.9463	28.3726	10.0342	2.32469	22.8833
ENSONIG00000012546	WDR47	2139.3	1.5	0.17	8.72	2.7036e-18	8.4138e-16	970.7	1252.3	1317	1366.9	1174.8	2920.5	3445	4667.4	1216.3	3677.6	GL831204.1	1418323	1430364	4514	41.83	1	protein_coding	WD repeat-containing protein 47 [Source:NCBI gene;Acc:100701564]	25.2693	32.7366	31.326	34.9642	25.2464	62.8146	76.1185	98.1809	48.3321	29.9085	79.038
ENSONIG00000004341	gria3a	770.8	1.94	0.22	8.7	3.2811e-18	1.0065e-15	302.2	255.7	387.8	383.4	404.5	1740.2	1036.1	1656.8	346.7	1477.7	GL831356.1	544050	622787	6464	40.17	1	protein_coding	glutamate receptor 3 [Source:NCBI gene;Acc:100697557]	5.49367	4.66784	6.44151	6.84855	6.07035	26.1374	15.9868	24.3379	11.998	5.90438	22.154
ENSONIG00000019487	ENSONIG00000019487	265.1	2.77	0.32	8.68	3.9766e-18	1.2027e-15	11.9	45	54.1	159	28.5	256.6	682.6	883.4	59.7	607.5	GL831171.1	368929	375719	1128	40.36	-1	protein_coding		1.23967	4.70749	5.14955	16.2756	2.45094	22.0858	60.3559	74.3638	23.3286	5.96464	52.2685
ENSONIG00000018206	HOXA6	84.3	2.63	0.3	8.67	4.3503e-18	1.2974e-15	16.5	20.3	13.8	29.3	19.4	78.1	285.5	211.8	19.8	191.8	GL831200.1	2133267	2134819	708	50.35	1	protein_coding	homeobox protein Hox-B6b [Source:NCBI gene;Acc:100702637]	2.73855	3.38337	2.0928	4.7784	2.65806	10.7098	40.2194	28.4057	11.8733	3.13023	26.445
ENSONIG00000016713	PDE2A	339	2.68	0.31	8.67	4.4556e-18	1.3106e-15	45.8	73.2	43.3	162.9	42.2	228.2	921.7	1194.6	73.5	781.5	GL831207.1	2553805	2669041	3175	41.01	-1	protein_coding	phosphodiesterase 2A [Source:HGNC Symbol;Acc:HGNC:8777]	1.69508	2.72053	1.46428	5.92414	1.28933	6.9781	28.954	35.7266	10.594	2.61867	23.8862
ENSONIG00000011651	cax1	1719.8	1.68	0.19	8.62	6.6351e-18	1.9253e-15	810.4	739	809.1	1115.2	1022.1	3013.8	2734	3514.9	899.2	3087.6	GL831167.1	3023866	3033199	2817	38.94	-1	protein_coding	low affinity vacuolar monovalent cation/H(+) antiporter [Source:NCBI gene;Acc:100710235]	33.8051	30.9559	30.8387	45.7103	35.1968	103.871	96.7997	118.479	61.957	35.3014	106.383
ENSONIG00000001597	lamb2l	3062.3	1.73	0.2	8.61	7.0872e-18	2.0291e-15	1287.5	1768.1	1301.2	1933.7	1230.6	3683.1	7812.6	5481.8	1504.2	5659.2	GL831362.1	441418	494863	7267	39.57	-1	protein_coding	laminin subunit beta-2 [Source:NCBI gene;Acc:100706507]	20.8191	28.7103	19.2252	30.7243	16.427	49.2066	107.227	71.6278	42.9959	23.1812	76.0204
ENSONIG00000018701	ednrba	371.9	2.27	0.27	8.54	1.3102e-17	3.7019e-15	91.6	134.9	107.3	138.5	139	351.9	1202.5	809.7	122.3	788	GL831264.1	1850054	1860318	5134	40.59	1	protein_coding	endothelin B receptor [Source:NCBI gene;Acc:100704989]	2.09657	3.10058	2.24401	3.11488	2.62637	6.6547	23.361	14.9755	7.2717	2.63648	14.9971
ENSONIG00000007185	si:ch211-236p22.1	2802	2.45	0.29	8.5	1.9557e-17	5.4539e-15	466.1	861.6	448.8	1669.3	476.3	2510.9	7202.9	8780.2	784.4	6164.6	GL831158.1	2637201	2850111	10992	39.37	-1	protein_coding		4.98278	9.24944	4.38387	17.535	4.2034	22.1778	65.3571	75.8475	25.4671	8.0709	54.4608
ENSONIG00000006045	adma	119.2	2.46	0.29	8.48	2.1653e-17	5.961e-15	78.8	27.3	16.7	32.2	37.6	266.7	268.5	225.8	38.5	253.7	GL831150.1	4631909	4634409	1672	41.14	-1	protein_coding	adrenomedullin [Source:NCBI gene;Acc:100691523]	5.53808	1.92669	1.07241	2.22366	2.18146	15.4864	16.0166	12.8233	7.15859	2.58846	14.7755
ENSONIG00000006825	slc8a1a	1259.1	2.41	0.29	8.39	4.8094e-17	1.3072e-14	283	323.6	320.9	491.7	387.4	1195.6	2147	4923.6	361.3	2755.4	GL831344.1	871099	903424	5788	44.36	1	protein_coding	solute carrier family 8 (sodium/calcium exchanger), member 1a [Source:ZFIN;Acc:ZDB-GENE-050809-1]	5.74549	6.5973	5.95282	9.80889	6.49273	20.055	36.9969	80.7733	21.5528	6.91945	45.9417
ENSONIG00000017976	kcnj8	322.9	2.51	0.3	8.39	4.8762e-17	1.3088e-14	65	109.4	44.3	155.1	37.6	252.5	929.3	989.9	82.3	723.9	GL831195.1	2780749	2788374	1266	41.23	1	protein_coding	potassium voltage-gated channel subfamily J member 8 [Source:NCBI gene;Acc:100706930]	6.03322	10.1969	3.75709	14.1458	2.88105	19.3639	73.2124	74.2457	25.4795	7.40281	55.6073
ENSONIG00000018295	ENSONIG00000018295	547.4	1.94	0.23	8.38	5.3222e-17	1.4109e-14	213.4	238.1	225.4	258.5	218.8	558.8	1094.8	1571.4	230.8	1075	GL831200.1	3579749	3591282	801	39.03	1	protein_coding	LIM and SH3 domain protein 1 [Source:NCBI gene;Acc:100710506]	31.3063	35.0763	30.2136	37.2628	26.4979	67.7312	136.322	186.281	68.8363	32.0714	130.111
ENSONIG00000002591	ddr2a	209.3	2.21	0.27	8.33	8.1507e-17	2.1344e-14	27.5	78.5	64	128.8	38.7	114.6	553	669.3	67.5	445.6	GL831140.1	6022899	6033642	2580	39.86	1	protein_coding	discoidin domain receptor tyrosine kinase 2a [Source:ZFIN;Acc:ZDB-GENE-090316-2]	1.25251	3.59035	2.66343	5.76427	1.45508	4.31251	21.378	24.6328	8.13113	2.94513	16.7745
ENSONIG00000015159	si:ch211-13k12.2	1381.2	1.58	0.19	8.3	1.0623e-16	2.7484e-14	532	715.2	879.9	900.5	623.3	1431.9	2616.8	3349.9	730.2	2466.2	GL831142.1	6341223	6366736	5993	41.16	-1	protein_coding	RNA polymerase II elongation factor ELL [Source:NCBI gene;Acc:100692326]	10.4313	14.0822	15.7641	17.3495	10.089	23.1971	43.55	53.0764	23.4425	13.5432	39.9412
ENSONIG00000014676	slc16a1a	84.2	2.87	0.35	8.29	1.1069e-16	2.8296e-14	11.9	18.5	9.8	13.7	14.8	65.9	148.4	390.8	13.7	201.7	GL831272.1	540122	549206	2548	37.18	1	protein_coding	monocarboxylate transporter 1 [Source:NCBI gene;Acc:100695063]	0.548804	0.856759	0.41296	0.620825	0.563454	2.51103	5.80894	14.5636	3.2358	0.60056	7.62785
ENSONIG00000015618	abtb2a	154	2.59	0.31	8.28	1.1957e-16	3.0207e-14	39.4	35.3	24.6	74.1	12.5	164.3	449.1	432.9	37.2	348.8	GL831252.1	1365965	1389067	5250	42.33	1	protein_coding	ankyrin repeat and BTB/POZ domain-containing protein 2 [Source:NCBI gene;Acc:100695948]	0.881874	0.793418	0.503103	1.6297	0.230966	3.03839	8.53191	7.82964	2.92987	0.807811	6.46665
ENSONIG00000005462	pde5ab	642.8	2.59	0.31	8.26	1.4328e-16	3.5776e-14	239.9	139.3	111.2	174.6	143.6	801.1	894.3	2638.5	161.7	1444.7	GL831462.1	280621	349472	5974	38.85	1	protein_coding	phosphodiesterase 5A [Source:NCBI gene;Acc:100710815]	4.71883	2.75152	1.99858	3.37464	2.33177	13.0193	14.9307	41.9378	10.6329	3.03507	23.2959
ENSONIG00000009645	vcla	921.5	2.38	0.29	8.25	1.631e-16	4.0256e-14	274.7	245.2	192.9	306.4	358.9	830.5	2527	2636.2	275.6	1997.9	GL831145.1	919340	943529	5491	41.6	1	protein_coding	vinculin [Source:NCBI gene;Acc:100707163]	5.87864	5.26933	3.77192	6.44296	6.34043	14.6843	45.9004	45.5869	16.7344	5.54065	35.3905
ENSONIG00000010180	pdlim3a	1062.9	2.04	0.25	8.22	1.9547e-16	4.7696e-14	464.3	425.9	379.9	342.5	567.5	1283.8	2846.5	2192.7	436	2107.7	GL831212.1	2716962	2730994	3698	41.28	1	protein_coding	PDZ and LIM domain 3 [Source:NCBI gene;Acc:100704170]	14.7537	13.5902	11.0302	10.694	14.8866	33.7051	76.7727	56.3023	28.9669	12.991	55.5933
ENSONIG00000000980	itgb3a	307.2	2.38	0.29	8.18	2.749e-16	6.6324e-14	42.1	106.7	73.8	107.3	104.8	247.4	969	806.2	87	674.2	GL831149.1	1832391	1844548	4076	38.48	-1	protein_coding	integrin beta-3 [Source:NCBI gene;Acc:100699105]	1.21372	3.08899	1.94403	3.03958	2.49416	5.89292	23.7111	18.7811	7.52071	2.3561	16.1284
ENSONIG00000003876	ak3	901.6	2.27	0.28	8.18	2.8211e-16	6.7307e-14	125.5	400.4	180.1	504.4	156.1	527.3	3012.9	2306.2	273.3	1948.8	GL831163.1	2516402	2522136	684	39.6	1	protein_coding	adenylate kinase 3 [Source:ZFIN;Acc:ZDB-GENE-040426-2142]	21.5604	69.0755	28.2709	85.1465	22.1383	74.8457	439.33	320.151	132.565	45.2383	278.109
ENSONIG00000011915	SCN8A	1061.4	2.44	0.3	8.18	2.8809e-16	6.7979e-14	178.6	307.8	164.4	653.7	280.3	1886.2	2304.8	2715.7	316.9	2302.3	GL831196.1	436344	477647	5974	41.5	1	protein_coding	sodium voltage-gated channel alpha subunit 8 [Source:HGNC Symbol;Acc:HGNC:10596]	3.51306	6.07981	2.95473	12.6346	4.5515	30.654	38.4796	43.1648	17.754	5.94674	37.4328
ENSONIG00000011949	adm2a	1546.5	2.57	0.32	8.15	3.5397e-16	8.2618e-14	242.7	512.4	285.4	531.7	157.2	877.2	7507.3	2258.2	345.9	3547.6	GL831213.1	196731	207465	4544	44.11	1	protein_coding	ADM2 [Source:NCBI gene;Acc:102077161]	6.27626	13.3063	6.74368	13.5107	3.35591	18.7424	164.781	47.1887	34.2381	8.63856	76.9041
ENSONIG00000016561	igfbp6b	72.8	2.87	0.35	8.15	3.5872e-16	8.2827e-14	6.4	7.9	7.9	27.3	8	48.7	153.2	322.9	11.5	174.9	GL831365.1	629914	632647	789	46.78	-1	protein_coding	insulin-like growth factor-binding protein 5 [Source:NCBI gene;Acc:100708122]	0.953175	1.18151	1.07506	3.99515	0.98358	5.99262	19.3662	38.8602	9.05093	1.63769	21.4063
ENSONIG00000003249	ENSONIG00000003249	640.1	2.25	0.28	8.15	3.6968e-16	8.4449e-14	371.8	116.4	144.7	254.6	307.7	1080	1515.4	1330.4	239	1308.6	GL831326.1	523938	552950	4932	40.38	1	protein_coding	cytochrome P450 3A30 [Source:NCBI gene;Acc:100700506]	8.85841	2.78494	3.15012	5.96051	6.05203	21.2601	30.6455	25.6137	13.0407	5.3612	25.8398
ENSONIG00000018145	gstt1b	3324.4	1.82	0.22	8.12	4.7267e-16	1.0684e-13	1233.5	1453.3	1672.3	1964	1329.8	3920.4	5181.6	9840.3	1530.6	6314.1	GL831345.1	765476	768163	1120	47.32	-1	protein_coding	glutathione S-transferase theta 2B [Source:NCBI gene;Acc:100534455]	129.417	153.117	160.316	202.475	115.177	339.842	461.432	834.265	299.505	152.1	545.18
ENSONIG00000017158	si:ch1073-370j18.1	546.8	2.31	0.29	8.05	8.5286e-16	1.9077e-13	40.3	184.3	160.4	397.1	93.4	415.8	1289.5	1793.7	175.1	1166.3	GL831339.1	533746	570472	1731	41.31	-1	protein_coding	protein kinase C alpha [Source:HGNC Symbol;Acc:HGNC:9393]	2.73576	12.5636	9.94921	26.4881	5.23415	23.3213	74.2996	98.3935	31.6232	11.3942	65.3381
ENSONIG00000008890	ENSONIG00000008890	2377.4	2.43	0.3	8.03	9.594e-16	2.1238e-13	235.3	816.6	539.4	889.8	754.3	2190.4	8660.6	4933	647.1	5261.4	GL831160.1	5043574	5051924	2248	37.42	-1	protein_coding	uncharacterized oxidoreductase YjmC [Source:NCBI gene;Acc:100712095]	12.2997	42.8647	25.763	45.7029	32.5495	94.6002	384.25	208.367	105.8	31.836	229.072
ENSONIG00000009216	ENSONIG00000009216	77.5	2.89	0.36	8.03	9.9923e-16	2.1894e-13	7.3	5.3	9.8	20.5	11.4	39.5	311	215.3	10.9	188.6	GL831205.1	2370807	2372785	1715	36.84	1	protein_coding		0.500182	0.364668	0.613541	1.38019	0.644818	2.23614	18.0867	11.9205	4.46833	0.700679	10.7478
ENSONIG00000014346	col4a1	3144.9	1.86	0.23	8	1.2075e-15	2.619e-13	1032	1478	1070.9	2026.4	1334.3	3449.9	8260.7	6506.7	1388.3	6072.5	GL831258.1	1344245	1393408	9546	40.92	1	protein_coding	collagen type IV alpha 1 chain [Source:NCBI gene;Acc:100699591]	12.7036	18.27	12.0451	24.5105	13.559	35.0873	86.3093	64.7221	33.4009	16.2176	62.0396
ENSONIG00000003887	cpa1	1558.3	2	0.25	7.99	1.3719e-15	2.9458e-13	313.2	746.1	550.2	821.5	598.2	1350.8	4559.6	3526.6	605.8	3145.6	GL831206.1	865020	870190	2120	39.62	-1	protein_coding	carboxypeptidase A1 [Source:NCBI gene;Acc:100708633]	17.3602	41.5286	27.8654	44.7424	27.372	61.8615	214.513	157.955	74.1498	31.7738	144.776
ENSONIG00000009044	ENSONIG00000009044	204.8	2.55	0.32	7.95	1.8832e-15	4.0037e-13	10.1	81.1	23.6	95.6	17.1	66.9	796	547.6	45.5	470.2	GL831187.1	3548033	3564448	3582	40.47	1	protein_coding		0.331333	2.67166	0.707404	3.08163	0.463092	1.81328	22.1641	14.5161	5.71858	1.45102	12.8312
ENSONIG00000015186	ENSONIG00000015186	15193.2	1.84	0.23	7.89	2.943e-15	6.1955e-13	6835.8	6884.7	4955.8	10141.9	5709.9	18514	31666.5	36837.3	6905.6	29005.9	GL831176.1	3574204	3577725	2449	41.34	-1	protein_coding	selenoprotein P [Source:NCBI gene;Acc:100706818]	327.997	331.728	217.273	478.166	226.171	733.967	1289.66	1428.28	629.154	316.267	1150.63
ENSONIG00000010802	si:ch1073-459j12.1	2261.7	2.19	0.28	7.8	6.0396e-15	1.2591e-12	585.1	826.3	584.7	876.1	791.9	1611.4	5648.7	7169	732.8	4809.7	GL831172.1	1175568	1188326	3300	43.06	1	protein_coding	si:ch1073-459j12.1 [Source:ZFIN;Acc:ZDB-GENE-030131-8546]	20.8346	29.5468	19.0239	30.654	23.2784	47.4083	170.725	206.28	68.4689	24.6676	141.471
ENSONIG00000015000	pappaa	83	2.42	0.31	7.78	7.1481e-15	1.4759e-12	9.2	28.2	22.6	34.1	13.7	49.7	353.6	153.3	21.6	185.5	GL831299.1	1348741	1440515	4884	39.47	-1	protein_coding	pregnancy-associated plasma protein A, pappalysin 1a [Source:ZFIN;Acc:ZDB-GENE-121113-1]	0.221351	0.681334	0.496837	0.80617	0.272108	0.987975	7.22103	2.98044	1.7084	0.49556	3.72981
ENSONIG00000012983	clstn3	367.1	2.09	0.27	7.74	9.7953e-15	2.0032e-12	198.7	112.9	109.3	126.8	170.9	1152	791.3	275	143.7	739.4	GL831225.1	1313804	1343445	4894	41.33	1	protein_coding	calsyntenin 3 [Source:NCBI gene;Acc:100707828]	4.77093	2.72218	2.39794	2.9916	3.38746	22.8535	16.1265	5.33559	7.57322	3.25402	14.7719
ENSONIG00000005683	ENSONIG00000005683	1852.8	3.08	0.4	7.74	1.0044e-14	2.0346e-12	46.7	172	202.8	185.4	213.1	1557.6	3843.9	8601.2	164	4667.6	GL831178.1	1124758	1128858	2307	40.5	1	protein_coding	actin, alpha cardiac [Source:NCBI gene;Acc:100706681]	2.3787	8.79766	9.43847	9.27919	8.9605	65.5501	166.183	354.018	78.0757	7.7709	195.25
ENSONIG00000001633	cox4i2	708.1	1.79	0.23	7.71	1.2364e-14	2.4813e-12	355.3	295.4	290.4	416.6	302	841.7	1277.2	1886.1	331.9	1335	GL831362.1	724480	727584	1861	42.09	-1	protein_coding	cytochrome c oxidase subunit 4 isoform 2, mitochondrial [Source:NCBI gene;Acc:100704650]	22.4346	18.7305	16.7545	25.8476	15.7419	43.9113	68.4502	96.2347	38.5132	19.9018	69.5321
ENSONIG00000005151	ENSONIG00000005151	5403.4	1.78	0.23	7.71	1.2958e-14	2.5527e-12	3466.9	1924.2	2179.2	2214.7	3900.4	8142	12415.7	8983.8	2737.1	9847.2	GL831183.1	2860101	2861447	552	40.83	-1	protein_coding		738.026	411.337	423.876	463.259	685.435	1432.05	2243.34	1545.38	992.837	544.387	1740.25
ENSONIG00000019446	ENSONIG00000019446	602.7	2.46	0.32	7.71	1.2955e-14	2.5527e-12	51.3	145.5	113.2	362.9	164.1	898.5	1391.6	1694.3	167.4	1328.1	GL831278.1	948277	953922	1631	39.59	1	protein_coding	cytoglobin-1 [Source:NCBI gene;Acc:100700939]	3.69601	10.5268	7.45202	25.691	9.76003	53.4847	85.0987	98.6393	36.7936	11.4252	79.0742
ENSONIG00000017738	ENSONIG00000017738	215.3	2.27	0.29	7.7	1.3314e-14	2.5991e-12	109.9	77.6	38.4	59.5	75.2	267.7	589.9	504.3	72.1	454	GL831174.1	2608040	2614966	1827	40.39	1	protein_coding	cationic amino acid transporter 2 [Source:NCBI gene;Acc:100690829]	7.06852	5.01198	2.2567	3.76033	3.99278	14.2257	32.2034	26.2098	11.8412	4.41806	24.213
ENSONIG00000004679	ENSONIG00000004679	86.9	2.04	0.26	7.7	1.3953e-14	2.6992e-12	44	32.6	41.3	27.3	28.5	126.8	223.1	172	34.7	174	GL831438.1	57705	73587	1404	41.62	-1	protein_coding		3.6826	2.73991	3.15838	2.24514	1.96913	8.76834	15.8487	11.6325	6.2556	2.75903	12.0832
ENSONIG00000018056	ldlrb	1050	2.48	0.32	7.69	1.5143e-14	2.9032e-12	220.7	209.9	318.9	235.1	201.7	477.6	2382.4	4353.8	237.3	2404.6	GL831193.1	660488	682638	3795	40.16	1	protein_coding	low density lipoprotein receptor b [Source:ZFIN;Acc:ZDB-GENE-040426-1254]	6.83377	6.5266	9.02244	7.15301	5.15574	12.2185	62.6131	108.936	27.3074	6.93831	61.2558
ENSONIG00000004221	fkbp5	678.9	2.03	0.26	7.68	1.5826e-14	3.0074e-12	187.7	275.1	179.1	491.7	172.1	678.4	1501.3	1945.8	261.2	1375.2	GL831197.1	2034945	2041325	1398	35.5	-1	protein_coding	peptidyl-prolyl cis-trans isomerase FKBP5 [Source:NCBI gene;Acc:100711482]	15.7771	23.2204	13.7553	40.6108	11.9418	47.1133	107.108	132.161	48.961	21.0611	95.461
ENSONIG00000006519	MMP23B	317.2	2.28	0.3	7.67	1.6807e-14	3.1658e-12	71.4	79.4	79.7	100.5	205.1	471.5	667.4	862.3	107.2	667.1	GL831308.1	65824	75371	1680	43.75	-1	protein_coding	matrix metallopeptidase 23B [Source:NCBI gene;Acc:100701221]	4.99411	5.57696	5.09366	6.90724	11.8428	27.2482	39.6223	48.7374	18.7528	6.88295	38.536
ENSONIG00000012981	lpcat3	1527.3	1.72	0.22	7.67	1.7488e-14	3.2653e-12	683.1	627.9	667.3	807.8	1039.2	2023.1	3097.1	3272.7	765.1	2797.6	GL831225.1	1294514	1310659	1389	41.01	1	protein_coding	lysophosphatidylcholine acyltransferase 3 [Source:ZFIN;Acc:ZDB-GENE-041111-232]	57.7898	53.3427	51.5822	67.1506	72.5761	141.41	222.39	223.727	111.246	60.4883	195.842
ENSONIG00000015287	ENSONIG00000015287	807.6	1.77	0.23	7.67	1.7785e-14	3.2923e-12	565.9	284	311	410.8	435.3	1184.4	1722.5	1546.8	401.4	1484.6	GL831316.1	281671	303656	2713	39.93	-1	protein_coding	feline leukemia virus subgroup C receptor-related protein 2 [Source:NCBI gene;Acc:100710273]	24.5109	12.3525	12.3081	17.4835	15.5645	42.3852	63.3245	54.1375	30.2583	16.4439	53.2824
ENSONIG00000013768	hs3st1l2	431	1.96	0.26	7.66	1.8505e-14	3.3962e-12	97.1	148.2	224.4	230.3	145.9	341.7	875.4	1385.4	169.1	867.5	GL831164.1	275027	278276	2044	42.77	1	protein_coding	heparan sulfate glucosamine 3-O-sulfotransferase 1 [Source:NCBI gene;Acc:100694141]	5.58223	8.55566	11.7875	13.0095	6.92422	16.2304	42.7157	64.3588	21.1455	9.17183	41.1016
ENSONIG00000004238	sparc	1059.2	1.88	0.25	7.66	1.8763e-14	3.4145e-12	285.7	649.1	306.1	657.6	337.3	953.2	2758.6	2526.2	447.1	2079.3	GL831190.1	464968	479064	1396	46.38	-1	protein_coding	secreted protein acidic and cysteine rich [Source:NCBI gene;Acc:100691543]	24.0489	54.8672	23.5429	54.3907	23.4384	66.2924	197.09	171.829	76.9374	36.0576	145.071
ENSONIG00000015821	ppp1r14aa	149.5	2.38	0.31	7.65	1.9424e-14	3.505e-12	13.7	62.6	22.6	70.2	27.3	80.1	424.5	494.9	39.3	333.2	GL831214.1	2091691	2100847	474	39.54	1	protein_coding	protein phosphatase 1 regulatory subunit 14A [Source:NCBI gene;Acc:100701109]	3.39634	15.5841	5.11931	17.1004	5.58703	16.4066	89.3227	99.1408	31.4572	9.35744	68.29
ENSONIG00000002569	si:ch211-107o10.3	9767.8	1.67	0.22	7.65	2.0804e-14	3.7226e-12	4480.6	4099.8	4585.7	6613	4638.8	10650.9	20801.2	22272.2	4883.6	17908.1	GL831133.1	1134583	1142669	5421	39.05	-1	protein_coding	retinol dehydrogenase 13 [Source:NCBI gene;Acc:100699974]	97.1239	89.2421	90.8254	140.853	83.0085	190.753	382.711	390.119	183.08	100.211	321.195
ENSONIG00000002030	cacna1aa	145.6	2.47	0.32	7.63	2.4012e-14	4.2612e-12	24.7	39.7	15.7	89.8	29.6	267.7	318.6	379.1	39.9	321.8	GL831257.1	77907	151254	7260	40.53	-1	protein_coding	calcium channel, voltage-dependent, P/Q type, alpha 1A subunit, a [Source:ZFIN;Acc:ZDB-GENE-040724-26]	0.399788	0.645268	0.23219	1.4282	0.395505	3.57995	4.37695	4.95828	2.00202	0.620189	4.30506
ENSONIG00000007828	ENSONIG00000007828	1422.2	2.21	0.29	7.62	2.5652e-14	4.5149e-12	273.8	746.9	244.1	723	224.5	890.4	4556.7	3718.5	442.5	3055.2	GL831241.1	3228	18896	6375	39.15	1	protein_coding		5.04688	13.8251	4.1112	13.095	3.41612	13.5603	71.2906	55.3861	22.4664	7.89887	46.7457
ENSONIG00000024050	ENSONIG00000024050	609.9	1.29	0.17	7.6	2.8521e-14	4.9792e-12	421.2	340.4	368.1	378.6	436.4	954.2	888.7	1091.7	388.9	978.2	GL831249.1	1105747	1113558	2638	41.31	1	lincRNA		18.7622	15.2265	14.9821	16.5712	16.0475	35.118	33.6003	39.2954	23.7004	16.3179	36.0046
ENSONIG00000014022	unc5c	537.2	1.78	0.23	7.58	3.516e-14	6.0886e-12	260.1	238.1	225.4	314.2	208.5	585.1	991.7	1474.3	249.2	1017	GL831275.1	1480852	1607147	6943	41.08	-1	protein_coding	netrin receptor UNC5C [Source:NCBI gene;Acc:100698253]	4.40213	4.04668	3.48568	5.22525	2.9131	8.18178	14.2461	20.1629	7.83295	4.01457	14.1969
ENSONIG00000018578	tpm4b	1245.2	1.59	0.21	7.54	4.7653e-14	8.1861e-12	519.2	784.9	587.6	714.2	581.1	1173.3	3007.3	2594	637.4	2258.2	GL831198.1	2728429	2733423	2216	41.32	-1	protein_coding	tropomyosin alpha-1 chain [Source:NCBI gene;Acc:100703626]	27.5318	41.7956	28.4704	37.2133	25.4377	51.4049	135.353	111.151	57.2948	32.0898	99.3031
ENSONIG00000000200	pde8a	505.5	1.48	0.2	7.49	6.913e-14	1.1781e-11	267.4	297.2	247.1	349.3	256.4	588.2	977.5	1061.3	283.5	875.6	GL831420.1	630108	654258	4173	40.5	1	protein_coding	phosphodiesterase 8A [Source:ZFIN;Acc:ZDB-GENE-070112-622]	7.52978	8.40401	6.35778	9.66492	5.96027	13.6849	23.3631	24.1492	12.3893	7.58335	20.3991
ENSONIG00000006235	ENSONIG00000006235	591.6	1.49	0.2	7.45	9.6356e-14	1.6292e-11	330.6	290.1	331.7	384.4	311.1	682.5	1176.1	1226.2	329.6	1028.3	GL831138.1	3839851	3841868	1608	38.11	1	protein_coding	uncharacterized LOC100692049 [Source:NCBI gene;Acc:100692049]	24.1594	21.2886	22.1483	27.6023	18.7677	41.208	72.9492	72.4084	37.5665	22.7933	62.1885
ENSONIG00000007498	eno3	1726.4	1.57	0.21	7.43	1.0589e-13	1.7764e-11	988.1	778.7	921.3	1053.7	870.6	1976.4	3272	3950.2	922.5	3066.2	GL831231.1	2312133	2320699	1748	42.24	-1	protein_coding	beta-enolase [Source:NCBI gene;Acc:100699677]	66.4246	52.5672	56.5902	69.6023	48.3141	109.774	186.696	214.581	100.569	58.6997	170.35
ENSONIG00000001705	ldhba	4918.5	1.93	0.26	7.41	1.2504e-13	2.0814e-11	2097	1946.3	1328.8	2988.4	1864.2	5299.6	10591.1	13232.3	2044.9	9707.7	GL831328.1	1356077	1366470	4153	40.24	-1	protein_coding	L-lactate dehydrogenase B chain [Source:NCBI gene;Acc:100694281]	59.3343	55.3012	34.3541	83.0854	43.5439	123.893	254.356	302.543	119.551	55.1238	226.93
ENSONIG00000000133	ENSONIG00000000133	224.9	1.58	0.21	7.4	1.3365e-13	2.2015e-11	152	119.9	102.4	92.7	156.1	352.9	405.6	417.7	124.6	392.1	GL831395.1	16879	20276	2371	36.79	-1	protein_coding		7.53324	5.96725	4.63713	4.51436	6.38657	14.4506	17.062	16.7281	9.6599	5.80771	16.0802
ENSONIG00000025212	ENSONIG00000025212	79.5	2.79	0.38	7.4	1.3431e-13	2.2015e-11	33.9	8.8	9.8	6.8	5.7	111.5	133.3	326.4	13	190.4	GL831667.1	2015	6238	1475	41.65	1	lincRNA		2.70071	0.704007	0.713371	0.53231	0.374869	7.33919	9.01364	21.0122	5.29879	1.00505	12.455
ENSONIG00000014811	ENSONIG00000014811	90.9	2.28	0.31	7.4	1.3633e-13	2.2177e-11	50.4	17.6	14.8	21.5	62.7	166.3	178.7	215.3	33.4	186.8	GL831142.1	3247251	3256269	1461	43.95	-1	protein_coding	PREDICTED: Oreochromis niloticus protein piccolo (LOC100696160), transcript variant X2, mRNA	4.05368	1.42151	1.08766	1.69917	4.16307	11.0511	12.1993	13.9929	6.20856	2.48502	12.4145
ENSONIG00000012571	abat	913.2	1.64	0.22	7.4	1.3798e-13	2.2277e-11	298.5	528.2	380.9	751.3	309.9	824.4	2129.9	2082.7	453.8	1679	GL831541.1	183851	236020	5746	39.49	-1	protein_coding	4-aminobutyrate aminotransferase [Source:NCBI gene;Acc:100698450]	6.10447	10.8472	7.11749	15.0972	5.23182	13.9296	36.9705	34.4171	16.2144	8.87964	28.4391
ENSONIG00000009901	slc5a8 (1 of many)	121.7	2.28	0.31	7.39	1.4268e-13	2.2864e-11	32	30	32.5	43.9	39.9	92.3	420.7	282	35.7	265	GL831168.1	2324069	2344037	1271	39.76	-1	protein_coding	solute carrier family 5 (sodium/monocarboxylate cotransporter), member 8 [Source:ZFIN;Acc:ZDB-GENE-141211-63]	2.95852	2.78524	2.74549	3.98811	3.04526	7.05052	33.0133	21.0677	9.58177	3.10452	20.3772
ENSONIG00000004345	LIMS1	232.2	1.65	0.22	7.39	1.504e-13	2.3923e-11	84.2	142	101.4	161	78.6	199.8	546.4	544.1	113.4	430.1	GL831170.1	2453656	2467886	1194	39.62	1	protein_coding	LIM and senescent cell antigen-like-containing domain protein 1 [Source:NCBI gene;Acc:100692620]	8.28662	14.0336	9.11832	15.5693	6.38579	16.2464	45.6424	43.2701	19.8191	10.6787	35.053
ENSONIG00000011371	enpep	854	2.27	0.31	7.37	1.7458e-13	2.7564e-11	163.9	142.9	258.9	338.6	485.4	1219.9	2276.5	1945.8	277.9	1814.1	GL831417.1	531334	579991	2877	39.39	-1	protein_coding	glutamyl aminopeptidase [Source:ZFIN;Acc:ZDB-GENE-050309-218]	6.69435	5.86109	9.66214	13.5892	16.3665	41.167	78.9206	64.2202	29.5601	10.4347	61.4359
ENSONIG00000015700	hsd3b1	12415.6	2	0.27	7.35	2.051e-13	3.2146e-11	2600.6	5340.6	4148.7	6228.6	4363.1	8687.6	43081	24874.5	4536.3	25547.7	GL831347.1	609450	614267	2361	39.62	1	protein_coding	3beta-hydroxysteroid dehydrogenase type I [Source:NCBI gene;Acc:100534568]	129.434	266.92	188.668	304.609	179.265	357.247	1819.92	1000.4	530.807	213.779	1059.19
ENSONIG00000020633	aplnrb	83.5	1.93	0.26	7.34	2.1363e-13	3.3241e-11	35.7	26.5	34.4	54.6	26.2	122.7	189.1	179	35.5	163.6	GL831163.1	155382	156452	1071	55	1	protein_coding	apelin receptor B [Source:NCBI gene;Acc:100702089]	3.91695	2.91973	3.44866	5.88642	2.37306	11.123	17.6102	15.87	7.8935	3.70896	14.8677
ENSONIG00000000166	tnfaip8l3	96.8	2.25	0.31	7.33	2.3411e-13	3.6166e-11	36.6	17.6	30.5	38.1	28.5	95.3	242	285.5	30.3	207.6	GL831420.1	361649	385292	5273	42.1	1	protein_coding	TNF alpha induced protein 8 like 3 [Source:NCBI gene;Acc:100708484]	0.815629	0.393859	0.621045	0.834286	0.524305	1.75469	4.57741	5.14117	1.8328	0.637825	3.82442
ENSONIG00000019840	ENSONIG00000019840	95.9	2.51	0.34	7.29	3.0214e-13	4.6342e-11	16.5	26.5	16.7	15.6	27.3	54.8	325.2	284.3	20.5	221.4	GL831639.1	116183	141039	1365	42.64	-1	protein_coding		1.42043	2.29087	1.31361	1.31959	1.94011	3.89774	23.7618	19.7769	6.96513	1.65692	15.8122
ENSONIG00000020670	gja5a	22.4	2.89	0.4	7.29	3.1917e-13	4.8607e-11	0.9	5.3	0	2.9	2.3	24.3	39.7	104.1	2.3	56.1	GL831311.1	405283	406434	1152	56.51	1	protein_coding	gap junction protein alpha 5 [Source:NCBI gene;Acc:100691841]	0.0918036	0.542887	0	0.290666	0.193674	2.04795	3.43716	8.58048	1.89808	0.223806	4.68853
ENSONIG00000012006	fdx1	832.2	1.99	0.27	7.24	4.5526e-13	6.8844e-11	175.8	441.8	190	523	218.8	593.2	2310.5	2204.4	309.9	1702.7	GL831144.1	1766206	1768021	375	41.8	1	protein_coding	ferredoxin 1 [Source:ZFIN;Acc:ZDB-GENE-071015-2]	55.088	139.021	54.4006	161.034	56.5995	153.58	614.521	558.178	224.053	93.2287	442.093
ENSONIG00000004598	HOXA10	45.9	2.21	0.31	7.23	4.7534e-13	7.1378e-11	3.7	29.1	14.8	17.6	9.1	38.5	119.1	135.7	14.8	97.8	GL831202.1	584943	587359	1282	45.88	-1	protein_coding	homeobox A10 [Source:HGNC Symbol;Acc:HGNC:5100]	0.339143	2.6785	1.23952	1.58516	0.688573	2.91567	9.26587	10.0509	3.59542	1.30618	7.41081
ENSONIG00000020615	ENSONIG00000020615	860.4	2.33	0.32	7.22	5.0592e-13	7.5442e-11	45.8	359.8	117.1	667.3	77.5	471.5	2754.8	2389.3	253.5	1871.9	GL831173.1	1133636	1135333	1698	52.3	1	protein_coding	neurofilament heavy polypeptide [Source:NCBI gene;Acc:102083064]	3.16955	25.004	7.40458	45.3765	4.42752	26.9593	161.813	133.612	50.9709	17.0764	107.462
ENSONIG00000009833	cox6a2	349.8	2.44	0.34	7.2	5.9941e-13	8.8767e-11	20.1	90.8	69.9	204.9	75.2	430	524.7	1383	92.2	779.2	GL831151.1	6171643	6172327	336	45.99	1	protein_coding	cytochrome c oxidase subunit VIa polypeptide 2 [Source:ZFIN;Acc:ZDB-GENE-040912-129]	7.02953	31.8884	22.3367	70.4126	21.7108	124.249	155.752	390.838	103.027	30.6756	223.613
ENSONIG00000006186	hoxb5a	25.5	2.6	0.36	7.17	7.5464e-13	1.1099e-10	0.9	9.7	3.9	5.9	3.4	16.2	69	94.8	4.8	60	GL831179.1	169265	171497	930	48.54	1	protein_coding	homeobox B5a [Source:ZFIN;Acc:ZDB-GENE-980526-70]	0.113718	1.23077	0.45026	0.732516	0.354644	1.69121	7.39994	9.67919	2.70653	0.57638	6.25678
ENSONIG00000013683	cyp17a2	12511.1	2.24	0.31	7.17	7.7647e-13	1.1342e-10	2846.9	2987.8	2027.6	8498.9	3219	13966.9	27106	39436	3916.1	26836.3	GL831291.1	696332	704512	2259	40.3	1	protein_coding	cytochrome P450, family 17, subfamily A, polypeptide 2 [Source:ZFIN;Acc:ZDB-GENE-100822-1]	148.09	156.071	96.3712	434.405	138.23	600.273	1196.77	1657.64	553.481	194.633	1151.56
ENSONIG00000013370	tns1a	454.7	2.11	0.3	7.15	8.969e-13	1.3013e-10	68.7	219.6	100.4	283.9	74.1	254.5	850.8	1785.5	149.3	963.6	GL831262.1	417527	531747	5130	40.4	-1	protein_coding	tensin 1a [Source:ZFIN;Acc:ZDB-GENE-120215-32]	1.57365	5.05128	2.10135	6.38993	1.40119	4.81654	16.5414	33.0488	8.86552	3.30348	18.1356
ENSONIG00000006225	ENSONIG00000006225	1887	1.85	0.26	7.14	9.5477e-13	1.376e-10	1030.2	677.3	591.5	1066.4	838.7	2167.1	4968	3757.1	840.8	3630.7	GL831229.1	1329688	1335492	2560	39.38	1	protein_coding	extracellular matrix protein 1 [Source:NCBI gene;Acc:100701202]	47.288	31.2196	24.8082	48.0981	31.7807	82.1872	193.555	139.356	74.7866	36.6389	138.366
ENSONIG00000008088	ptger1b	319.8	2.38	0.33	7.11	1.1469e-12	1.6418e-10	110.8	69.7	40.4	154.2	57	401.6	502	1222.7	86.4	708.8	GL831154.1	447489	452201	2669	40.38	-1	protein_coding	prostaglandin E2 receptor EP1 subtype [Source:NCBI gene;Acc:100708068]	4.87821	3.08156	1.62523	6.67089	2.07168	14.6087	18.7593	43.4996	11.8994	3.66551	25.6225
ENSONIG00000017307	faxdc2	302.5	1.82	0.26	7.11	1.1827e-12	1.6818e-10	246.3	81.1	111.2	148.3	140.2	538.5	553	601.4	145.4	564.3	GL831235.1	1800031	1811989	2118	40.79	1	protein_coding	fatty acid hydroxylase domain containing 2 [Source:NCBI gene;Acc:100690858]	13.6649	4.51836	5.63716	8.08469	6.42124	24.6845	26.0412	26.9619	14.5018	7.66528	25.8959
ENSONIG00000012443	commd1	362	1.69	0.24	7.08	1.4068e-12	1.9874e-10	231.7	169.3	160.4	187.3	149.3	435	671.2	891.6	179.6	666	GL831681.1	24595	35891	1394	37.24	-1	protein_coding	copper metabolism (Murr1) domain containing 1 [Source:ZFIN;Acc:ZDB-GENE-060512-329]	19.5314	14.3311	12.3544	15.514	10.3895	30.2964	48.0232	60.7324	26.3966	14.4241	46.3507
ENSONIG00000009327	vwa1	265.2	2.26	0.32	7.04	1.9148e-12	2.6874e-10	35.7	119.9	30.5	135.6	52.4	168.3	731.7	847.1	74.8	582.4	GL831205.1	3162852	3178897	1170	41.61	1	protein_coding	von Willebrand factor A domain containing 1 [Source:ZFIN;Acc:ZDB-GENE-030131-5921]	3.58552	12.0926	2.79895	13.382	4.34452	13.9657	62.3748	68.7484	22.6616	7.24072	48.363
ENSONIG00000015579	ENSONIG00000015579	71	2.29	0.32	7.04	1.9298e-12	2.6908e-10	20.1	22	26.6	12.7	22.8	81.1	114.4	267.9	20.8	154.5	GL831252.1	91281	108452	4779	40.79	1	protein_coding	D(4) dopamine receptor [Source:NCBI gene;Acc:100693279]	0.494229	0.543215	0.597621	0.306842	0.462801	1.64759	2.38754	5.32291	1.47034	0.480942	3.11935
ENSONIG00000008728	nfasca	205.1	2.27	0.32	7.04	1.9537e-12	2.7025e-10	11.9	56.4	57.1	166.8	29.6	168.3	412.2	738.3	64.4	439.6	GL831533.1	249215	340288	4448	41.76	1	protein_coding	neurofascin homolog (chicken) a [Source:ZFIN;Acc:ZDB-GENE-080229-6]	0.314378	1.49624	1.37833	4.32991	0.64554	3.67354	9.24284	15.7609	4.60521	1.63288	9.5591
ENSONIG00000025911	ENSONIG00000025911	83.9	2.29	0.33	7.04	1.9634e-12	2.7025e-10	14.7	20.3	25.6	23.4	35.3	70	281.7	200.1	23.9	183.9	GL831168.1	2321667	2323263	639	37.93	-1	lincRNA		2.70325	3.74871	4.3015	4.22827	5.35883	10.6356	43.9692	29.7344	13.085	4.06811	28.1131
ENSONIG00000014646	kcne4	521.2	2.08	0.3	7.02	2.2275e-12	3.0465e-10	287.5	230.2	124	171.7	132.2	539.5	1210.1	1474.3	189.1	1074.6	GL831360.1	1034285	1037390	2564	43.08	1	protein_coding	potassium voltage-gated channel subfamily E regulatory subunit 4 [Source:NCBI gene;Acc:100701684]	13.1762	10.5943	5.1926	7.73215	5.00161	20.4286	47.0723	54.5986	20.4745	8.33937	40.6998
ENSONIG00000015173	OXCT1	258.6	1.6	0.23	6.99	2.6702e-12	3.6289e-10	77.8	172.8	122	168.8	94.6	192.7	548.3	691.5	127.2	477.5	GL831176.1	3475340	3523709	1575	37.85	-1	protein_coding	3-oxoacid CoA-transferase 1 [Source:NCBI gene;Acc:100706017]	5.80455	12.9464	8.31688	12.3748	5.82649	11.8786	34.7216	41.6894	16.6948	9.05384	29.4299
ENSONIG00000015350	fbxl22	15.8	2.7	0.39	6.98	2.9742e-12	4.0167e-10	0.9	2.6	3	3.9	1.1	23.3	53.9	37.4	2.3	38.2	GL831142.1	7612560	7616422	687	44.55	-1	protein_coding	F-box and leucine-rich repeat protein 22 [Source:ZFIN;Acc:ZDB-GENE-050227-1]	0.153941	0.446584	0.468863	0.655475	0.155322	3.29279	7.82518	5.16926	2.27093	0.376037	5.42908
ENSONIG00000014501	si:ch211-236l14.4	163.1	1.68	0.24	6.97	3.1878e-12	4.2782e-10	73.3	73.2	78.7	82.9	99.1	199.8	398	299.5	81.5	299.1	GL831142.1	226223	248387	5040	40.36	1	protein_coding	SITS-binding protein [Source:NCBI gene;Acc:100702967]	1.709	1.71383	1.67658	1.89921	1.90739	3.84884	7.87617	5.64261	3.2842	1.7812	5.7892
ENSONIG00000004085	mst1ra	1264.5	1.32	0.19	6.96	3.2848e-12	4.381e-10	679.5	769.9	766.7	830.3	782.8	1355.8	2441	2489.9	765.8	2095.6	GL831197.1	1172553	1185771	6722	39.54	-1	protein_coding	macrophage-stimulating protein receptor [Source:NCBI gene;Acc:100701740]	11.8785	13.5152	12.2464	14.2621	11.2966	19.5822	36.2186	35.172	19.2715	12.6398	30.3243
ENSONIG00000002655	drp2	149	2.06	0.3	6.96	3.4036e-12	4.5114e-10	95.2	54.7	27.6	68.3	43.3	270.8	250.5	381.4	57.8	300.9	GL831169.1	3362405	3477375	7445	39.57	1	protein_coding	dystrophin related protein 2 [Source:NCBI gene;Acc:100702532]	1.50259	0.86698	0.398039	1.05926	0.564183	3.53142	3.35587	4.8644	2.01784	0.878212	3.91723
ENSONIG00000010323	slc25a18	105.7	2.39	0.34	6.95	3.5894e-12	4.6998e-10	5.5	27.3	14.8	55.6	16	35.5	312	379.1	23.8	242.2	GL831185.1	1959035	1963110	1002	41.02	1	protein_coding	solute carrier family 25 (glutamate carrier), member 18 [Source:ZFIN;Acc:ZDB-GENE-041111-192]	0.645007	3.215	1.5859	6.407	1.54899	3.43974	31.0563	35.9252	10.4779	2.68038	23.4737
ENSONIG00000019130	acta2	12700.9	2.72	0.39	6.95	3.5713e-12	4.6998e-10	276.5	3328.2	1364.2	3205	1324.1	10316.2	38054.4	43738.3	1899.6	30703	GL831209.1	2410536	2413825	1137	48.63	-1	protein_coding	actin, alpha 2, smooth muscle, aorta [Source:ZFIN;Acc:ZDB-GENE-030131-1229]	28.5762	345.41	128.825	325.473	112.968	880.896	3338.16	3652.71	1101.63	188.251	2623.92
ENSONIG00000010793	star	75967.4	2.71	0.39	6.95	3.7372e-12	4.8635e-10	2009.1	14437.1	9342.7	28464.7	7692.6	96675.1	203291	245827	12389.2	181931	GL831172.1	1155429	1158987	2830	41.47	1	protein_coding	steroidogenic acute regulatory protein [Source:NCBI gene;Acc:100690018]	83.4228	601.977	354.46	1161.36	263.684	3316.6	7164.63	8248.14	2649.28	492.981	6243.12
ENSONIG00000009975	fgf12a	534.7	1.85	0.27	6.95	3.7721e-12	4.8794e-10	253.7	130.5	260.8	266.4	268.9	649	1022.9	1425.1	236.1	1032.4	GL831134.1	7044902	7066719	3798	41.81	1	protein_coding	fibroblast growth factor 12 [Source:NCBI gene;Acc:109194170]	7.84937	4.05454	7.37283	8.09892	6.86803	16.5903	26.8621	35.629	14.1656	6.84874	26.3605
ENSONIG00000023317	ENSONIG00000023317	48.2	2.25	0.32	6.94	4.0267e-12	5.1775e-10	7.3	20.3	15.7	11.7	14.8	40.6	104	170.8	14	105.1	GL831192.1	1728270	1729685	794	44.77	-1	lincRNA		1.08037	3.01691	2.12305	1.70143	1.80816	4.96444	13.064	20.4259	6.02303	1.94598	12.8181
ENSONIG00000005170	ENSONIG00000005170	257.4	1.86	0.27	6.92	4.4209e-12	5.6506e-10	75.1	92.6	94.5	178.5	91.2	209.9	582.4	734.8	106.4	509	GL831165.1	2835675	2860045	3943	39.44	1	protein_coding	neuronal acetylcholine receptor subunit alpha-3 [Source:NCBI gene;Acc:100696615]	2.23812	2.77122	2.57328	5.22708	2.2437	5.16834	14.7318	17.6952	6.5811	3.01068	12.5318
ENSONIG00000025414	ENSONIG00000025414	696.4	1.78	0.26	6.91	4.7618e-12	6.0503e-10	483.5	254	313	243.9	385.1	846.8	1633.6	1411.1	335.9	1297.2	GL831138.1	3842098	3846503	2886	40.29	1	lincRNA		19.6866	10.3854	11.6447	9.75806	12.9442	28.4872	56.4562	46.4275	24.4737	12.8838	43.7903
ENSONIG00000012980	ENSONIG00000012980	307.6	1.46	0.21	6.91	4.8188e-12	6.0826e-10	140.1	211.6	215.6	154.2	157.2	448.2	689.2	444.6	175.7	527.3	GL831141.1	5193898	5205476	2932	38.54	-1	protein_coding	ectonucleoside triphosphate diphosphohydrolase 2 [Source:NCBI gene;Acc:100702336]	5.61492	8.51605	7.89525	6.07251	5.20098	14.8413	23.4446	14.3986	10.748	6.65994	17.5615
ENSONIG00000015824	exoc3l2a	182	2.11	0.31	6.91	4.8439e-12	6.0826e-10	44.9	74.1	40.4	124.9	18.2	126.8	572	455.2	60.5	384.6	GL831214.1	2104478	2116612	2953	40.96	1	protein_coding	exocyst complex component 3-like 2a [Source:ZFIN;Acc:ZDB-GENE-060526-343]	1.7867	2.96102	1.46892	4.88368	0.597867	4.16889	19.3195	14.637	6.22794	2.33964	12.7085
ENSONIG00000017914	flna	11445	1.34	0.19	6.89	5.649e-12	7.0524e-10	6671	7211.9	6348.5	7751.6	5972	11631.5	24145	21828.8	6791	19201.8	GL831283.1	75741	110270	9025	46.7	-1	protein_coding	filamin A, alpha (actin binding protein 280) [Source:ZFIN;Acc:ZDB-GENE-030131-2145]	86.8587	94.295	75.5275	99.1727	64.1903	125.128	266.835	229.666	130.209	84.0088	207.209
ENSONIG00000005986	KCNK3	236.3	2.2	0.32	6.88	6.0543e-12	7.5146e-10	35.7	92.6	48.2	82.9	86.6	158.2	851.8	534.7	69.2	514.9	GL831178.1	3776988	3825500	2916	39.74	-1	protein_coding	potassium two pore domain channel subfamily K member 3 [Source:NCBI gene;Acc:100697688]	1.43863	3.74723	1.77476	3.28258	2.88089	5.26725	29.1348	17.4115	8.11721	2.62482	17.2712
ENSONIG00000017072	ACTA1 (1 of many).1	81.5	2.18	0.32	6.86	6.764e-12	8.3473e-10	25.6	27.3	23.6	23.4	27.3	72	147.5	305.4	25.5	175	GL831287.1	441918	447576	3421	45.87	-1	protein_coding	actin, alpha 1, skeletal muscle [Source:NCBI gene;Acc:100534413]	0.879339	0.941664	0.740696	0.789788	0.774116	2.04336	4.30032	8.47675	2.36825	0.825121	4.94015
ENSONIG00000011943	rnd1b	268.9	1.63	0.24	6.85	7.4177e-12	9.1017e-10	133.7	154.3	114.2	158.1	101.4	248.4	656.1	585	132.3	496.5	GL831196.1	607034	617580	3805	42.51	-1	protein_coding	rho-related GTP-binding protein Rho6 [Source:NCBI gene;Acc:100705424]	4.12901	4.78517	3.2225	4.79761	2.58511	6.33814	17.198	14.5987	7.20678	3.90388	12.7116
ENSONIG00000018256	meox1	285.3	1.31	0.19	6.85	7.523e-12	9.1785e-10	180.4	170.2	168.3	197.1	165.2	378.3	571	451.6	176.2	467	GL831200.1	3058190	3067330	1791	39.67	-1	protein_coding	mesenchyme homeobox 1 [Source:ZFIN;Acc:ZDB-GENE-040718-149]	11.8361	11.2137	10.0895	12.7069	8.94769	20.5072	31.7982	23.9426	16.3802	10.9588	25.416
ENSONIG00000015575	ctsd	2831.2	1.43	0.21	6.84	8.0623e-12	9.7809e-10	1518.2	1445.4	1559.1	1709.3	1902.9	3163.9	5643.9	5706.4	1627	4838.1	GL831252.1	19705	27279	1567	41.35	1	protein_coding	cathepsin D [Source:NCBI gene;Acc:100690050]	113.849	108.844	106.828	125.95	117.8	196.028	359.23	345.785	184.289	114.654	300.348
ENSONIG00000000497	si:ch211-286f9.2	342.9	2.33	0.34	6.84	8.1882e-12	9.8779e-10	43	66.1	53.2	263.4	21.7	188.6	949.2	1158.4	89.5	765.4	GL831143.1	521696	526772	3287	38.76	1	protein_coding	iodotyrosine deiodinase [Source:NCBI gene;Acc:100692784]	1.53723	2.37295	1.73777	9.25261	0.640408	5.57067	28.8018	33.4636	10.4221	3.10819	22.612
ENSONIG00000019143	SYDE1	412	1.51	0.22	6.82	8.8061e-12	1.0564e-09	267.4	234.6	185	243.9	202.8	512.1	702.4	947.8	226.7	720.8	GL831209.1	2786069	2800277	5427	46.23	1	protein_coding	synapse defective Rho GTPase homolog 1 [Source:NCBI gene;Acc:100703543]	5.7899	5.10099	3.6601	5.18919	3.62497	9.16136	12.9088	16.5833	7.75233	4.67303	12.8845
ENSONIG00000020203	ENSONIG00000020203	255.8	2.8	0.41	6.81	9.4955e-12	1.1328e-09	27.5	17.6	15.7	29.3	11.4	141	482.1	1322.2	20.3	648.4	GL831427.1	115896	148029	7410	37.2	1	protein_coding		0.436098	0.280273	0.22749	0.45656	0.149239	1.84742	6.48905	16.9431	3.35365	0.309932	8.42652
ENSONIG00000013393	cyb5a	762.7	2.08	0.31	6.81	9.6548e-12	1.1454e-09	84.2	327.2	143.7	627.3	137.9	516.2	1963.6	2301.5	264.1	1593.7	GL831249.1	219644	226038	459	45.08	1	protein_coding	cytochrome b5 type A (microsomal) [Source:ZFIN;Acc:ZDB-GENE-040426-2148]	21.556	84.1176	33.6144	157.801	29.1439	109.187	426.68	476.115	167.277	65.2467	337.327
ENSONIG00000019160	ENSONIG00000019160	2553.4	2.01	0.29	6.81	9.8488e-12	1.162e-09	532.9	1301.6	462.6	1779.6	480.9	1707.7	7692.6	6469.3	911.5	5289.9	GL831146.1	3258092	3355148	14536	42.35	-1	protein_coding		4.30795	10.5662	3.41698	14.136	3.20927	11.406	52.7826	42.2596	17.7606	7.12727	35.4827
ENSONIG00000019588	actn1	969.9	1.58	0.23	6.81	9.9102e-12	1.1629e-09	329.7	552	460.6	699.5	393.1	796.1	1783	2745	487	1774.7	GL831171.1	4012171	4072047	6152	41.64	1	protein_coding	actinin alpha 1 [Source:NCBI gene;Acc:100696265]	6.29756	10.5879	8.03876	13.1286	6.19845	12.5637	28.9066	42.3682	16.0112	8.85026	27.9461
ENSONIG00000020321	si:ch211-253b8.5	111.9	1.76	0.26	6.79	1.1179e-11	1.3046e-09	54	52.9	48.2	71.2	29.6	120.7	225.9	292.5	51.2	213	GL831152.1	3918780	3919483	531	47.59	-1	protein_coding	si:ch211-253b8.5 [Source:ZFIN;Acc:ZDB-GENE-141212-327]	11.95	11.7557	9.74617	15.4822	5.40746	22.0688	42.4311	52.3052	21.3933	10.8683	38.935
ENSONIG00000007944	col1a1b	1922.1	2.17	0.32	6.77	1.2493e-11	1.4501e-09	239.9	1057.4	228.4	1112.2	221.1	893.4	6443.7	5181.1	571.8	4172.7	GL831265.1	605309	622160	4356	42.09	1	protein_coding	collagen, type I, alpha 1b [Source:ZFIN;Acc:ZDB-GENE-030131-4400]	6.4716	28.6443	5.62976	29.4811	4.92377	19.9124	147.54	112.94	44.4428	15.0301	93.4641
ENSONIG00000006223	scpep1	959.5	1.33	0.2	6.75	1.4311e-11	1.6521e-09	577.8	513.2	551.2	677.1	592.5	1107.4	1868.1	1789	582.4	1588.2	GL831179.1	699898	713402	5253	41.59	1	protein_coding	serine carboxypeptidase 1 [Source:NCBI gene;Acc:100699744]	12.9253	11.5283	11.2663	14.8831	10.9415	20.4674	35.4695	32.3382	18.7275	12.3089	29.425
ENSONIG00000014714	csrp1b	733.8	2.74	0.41	6.74	1.588e-11	1.8235e-09	10.1	134.9	39.4	241	30.8	457.3	2008	2948.6	91.2	1804.6	GL831272.1	833905	836114	579	37.56	-1	protein_coding	cysteine and glycine-rich protein 1 [Source:NCBI gene;Acc:100698513]	2.0498	27.4929	7.30632	48.0603	5.16023	76.681	345.898	483.56	124.526	18.0139	302.046
ENSONIG00000016272	eva1ba	140	1.82	0.27	6.74	1.6221e-11	1.8528e-09	84.2	49.4	43.3	62.4	88.9	196.7	347	248.1	65.7	263.9	GL831224.1	1279293	1292927	2748	40.5	1	protein_coding	eva-1 homolog B [Source:NCBI gene;Acc:100694702]	3.60052	2.12127	1.69181	2.6219	3.13821	6.94949	12.5943	8.57282	5.16129	2.63474	9.37221
ENSONIG00000019472	ENSONIG00000019472	386.5	1.78	0.27	6.73	1.7018e-11	1.9334e-09	104.4	221.3	110.2	321	117.4	410.7	1022.9	783.9	174.9	739.2	GL831608.1	136486	166145	1810	44.33	-1	protein_coding		6.77784	14.4274	6.53709	20.4774	6.29196	22.0298	56.366	41.124	21.7539	10.9023	39.8399
ENSONIG00000016927	emb	2195.8	1.93	0.29	6.72	1.7754e-11	2.0065e-09	380	759.3	827.8	1246.9	1144	2304	5890.7	5013.7	871.6	4402.8	GL831307.1	152889	157120	1134	37.59	-1	protein_coding	embigin [Source:NCBI gene;Acc:100691571]	39.3768	79.0108	78.3779	126.96	97.861	197.258	518.103	419.816	194.595	84.3173	378.392
ENSONIG00000010792	col1a2	1988.2	1.96	0.29	6.71	1.9249e-11	2.1641e-09	488.1	1054.7	407.5	1065.4	568.6	1252.4	5863.3	5205.6	716.9	4107.1	GL831370.1	305479	323186	4749	43.17	-1	protein_coding	collagen, type I, alpha 2 [Source:ZFIN;Acc:ZDB-GENE-030131-8415]	12.0775	26.2067	9.21312	25.9035	11.6145	25.6039	123.141	104.084	42.2305	17.0031	84.2761
ENSONIG00000007260	cavin1b	612.2	1.96	0.29	6.71	1.9617e-11	2.194e-09	57.7	449.8	158.5	377.6	126.5	378.3	2029.7	1319.8	234	1242.6	GL831279.1	825489	851765	1155	43.67	1	protein_coding	caveolae associated protein 1b [Source:ZFIN;Acc:ZDB-GENE-030131-5509]	5.87034	45.9541	14.7343	37.7484	10.6244	31.7994	175.272	108.502	53.8132	22.9863	105.191
ENSONIG00000005903	crispld2	103.5	1.8	0.27	6.71	1.9808e-11	2.2038e-09	23.8	65.3	42.3	48.8	43.3	89.2	287.4	228.2	44.7	201.6	GL831150.1	3362018	3373646	3214	40.75	1	protein_coding	cysteine-rich secretory protein LCCL domain containing 2 [Source:ZFIN;Acc:ZDB-GENE-130131-1]	0.870163	2.39747	1.41311	1.75316	1.30689	2.69454	8.91873	6.74192	3.262	1.54816	6.1184
ENSONIG00000000963	ENSONIG00000000963	149.7	1.88	0.28	6.69	2.1669e-11	2.3862e-09	19.2	69.7	63	104.4	47.9	111.5	299.7	482.1	60.8	297.8	GL831135.1	5099832	5123701	1410	38.82	1	protein_coding		1.60012	5.83311	4.79736	8.54928	3.29544	7.67752	21.1997	32.4662	10.6773	4.81506	20.4478
ENSONIG00000016216	tmod1	888.1	1.75	0.26	6.69	2.1638e-11	2.3862e-09	557.7	258.4	403.6	422.5	508.2	1136.8	1486.1	2331.9	430.1	1651.6	GL831216.1	811484	827858	3233	38.77	1	protein_coding	tropomodulin 1 [Source:NCBI gene;Acc:100705692]	20.2705	9.43134	13.4038	15.0893	15.2484	34.1384	45.8463	68.4885	27.7396	14.6887	49.4911
ENSONIG00000004115	gpx1a	360.6	1.56	0.23	6.69	2.2515e-11	2.4541e-09	171.2	180.8	170.3	259.5	140.2	331.6	727.9	903.3	184.4	654.3	GL831197.1	1323602	1324773	429	37.12	-1	protein_coding	glutathione peroxidase 1a [Source:ZFIN;Acc:ZDB-GENE-030410-1]	46.8939	49.731	42.6225	69.8438	31.702	75.0451	169.23	199.935	85.6254	48.1586	148.07
ENSONIG00000018015	ENSONIG00000018015	28.7	2.25	0.34	6.69	2.2413e-11	2.4541e-09	5.5	10.6	14.8	8.8	1.1	21.3	81.3	86.6	8.2	63.1	GL831195.1	3100655	3109514	1048	38.17	-1	protein_coding	23 kDa integral membrane protein [Source:NCBI gene;Acc:102080648]	0.616696	1.19352	1.51629	0.969548	0.101819	1.97326	7.73734	7.84639	2.74436	0.879575	5.85233
ENSONIG00000007182	TNS1 (1 of many)	2025.2	1.35	0.2	6.68	2.3623e-11	2.5619e-09	746.3	1434.8	1141.8	1551.3	924.1	1591.1	4238.1	4573.8	1159.7	3467.7	GL831463.1	210425	398512	5388	41.05	1	protein_coding	tensin 1 [Source:HGNC Symbol;Acc:HGNC:11973]	16.2763	31.4232	22.7533	33.2442	16.6375	28.6705	78.4523	80.6052	38.5078	24.0669	62.576
ENSONIG00000010118	nid1a	658.2	1.64	0.25	6.67	2.5561e-11	2.7582e-09	243.6	473.6	262.8	329.8	259.8	515.2	1636.5	1544.5	313.9	1232	GL831145.1	5364667	5378043	5719	44.23	-1	protein_coding	nidogen-1 [Source:NCBI gene;Acc:100694847]	5.00526	9.77188	4.93386	6.65853	4.40672	8.74623	28.5403	25.6437	11.7133	6.15525	20.9767
ENSONIG00000005473	adam19a	121.9	1.76	0.26	6.66	2.6842e-11	2.8818e-09	38.5	60.8	43.3	75.1	58.1	121.7	256.2	321.8	55.2	233.2	GL831462.1	434342	473956	2259	39.31	-1	protein_coding	ADAM metallopeptidase domain 19a [Source:ZFIN;Acc:ZDB-GENE-070813-1]	2.00269	3.17595	2.05804	3.83859	2.49492	5.23045	11.3116	13.5264	5.45484	2.71404	10.0228
ENSONIG00000008091	hhla2b.1	102.9	2.43	0.37	6.66	2.7565e-11	2.9448e-09	16.5	39.7	15.7	6.8	29.6	72	288.3	354.5	21.7	238.3	GL831486.1	182380	204430	5228	39.35	1	protein_coding	HERV-H LTR-associating 2b, tandem duplicate 1 [Source:ZFIN;Acc:ZDB-GENE-131127-591]	0.370867	0.896069	0.322437	0.150183	0.549228	1.33709	5.50011	6.43864	1.94558	0.457757	4.42528
ENSONIG00000013785	SCN1B	221.5	1.87	0.28	6.64	3.2086e-11	3.4108e-09	102.6	59.1	84.6	150.3	66.1	243.4	478.4	587.4	92.5	436.4	GL831186.1	3015457	3026761	2863	39.15	-1	protein_coding	sodium voltage-gated channel beta subunit 1 [Source:NCBI gene;Acc:100710243]	4.2111	2.43586	3.17271	6.06158	2.23963	8.254	16.666	19.4817	7.81532	3.62418	14.8006
ENSONIG00000007568	ENSONIG00000007568	234.4	1.78	0.27	6.63	3.2808e-11	3.4704e-09	103.5	82	93.5	130.7	120.8	261.6	395.2	688	106.1	448.3	GL831159.1	249252	254932	3679	40.59	-1	protein_coding	cbp/p300-interacting transactivator 3 [Source:NCBI gene;Acc:100708518]	3.30583	2.63009	2.72875	4.10198	3.18518	6.90356	10.7139	17.7571	6.4158	3.19036	11.7915
ENSONIG00000005059	cabp2b	22.9	2.6	0.39	6.63	3.3215e-11	3.4962e-09	7.3	3.5	2	1	4.6	37.5	40.7	86.6	3.7	54.9	GL831165.1	2396443	2400049	1048	39.51	1	protein_coding	calcium binding protein 2b [Source:ZFIN;Acc:ZDB-GENE-081028-55]	0.818523	0.394088	0.204904	0.110176	0.425788	3.47404	3.87343	7.84639	2.14342	0.390696	5.06462
ENSONIG00000016304	fhl3a	556.8	1.73	0.26	6.62	3.5656e-11	3.7348e-09	215.2	225.8	243.1	367.8	165.2	372.2	1373.6	1491.8	243.4	1079.2	GL831224.1	1516932	1544352	2782	39.85	-1	protein_coding	four and a half LIM domains 3 [Source:NCBI gene;Acc:100704538]	9.08981	9.57752	9.3823	15.2652	5.76036	12.9893	49.2454	50.9175	20.2784	9.81504	37.7174
ENSONIG00000011521	ENSONIG00000011521	376.5	1.75	0.26	6.62	3.6243e-11	3.7779e-09	166.7	177.3	126	189.3	204	352.9	860.3	936.1	172.6	716.4	GL831456.1	338695	349760	2615	43.44	-1	protein_coding	transforming growth factor beta 1 induced transcript 1 [Source:NCBI gene;Acc:100708035]	7.49089	8.00062	5.17345	8.35847	7.56754	13.1022	32.8126	33.991	14.5621	7.31819	26.6353
ENSONIG00000004866	aldob	1889.3	2.09	0.32	6.61	3.7611e-11	3.9015e-09	422.1	442.7	441	1283	601.6	1842.6	3144.3	6937.3	638.1	3974.8	GL831165.1	613021	620221	5660	40.72	-1	protein_coding	fructose-bisphosphate aldolase B [Source:NCBI gene;Acc:100694503]	8.76331	9.22953	8.36572	26.1733	10.3107	31.6067	55.4077	116.382	33.2799	12.5685	67.799
ENSONIG00000019621	fdxr	4117.1	1.81	0.27	6.61	3.8363e-11	3.9604e-09	1291.2	1747	1255.9	3431.4	1148.6	3768.3	7800.3	12494	1774.8	8020.9	GL831136.1	2319243	2334564	2523	39.27	-1	protein_coding	ferredoxin reductase [Source:NCBI gene;Acc:100692854]	60.1376	81.7075	53.4465	157.037	44.1619	145.008	308.359	470.216	165.009	79.2981	307.861
ENSONIG00000013832	c1qtnf6b	103.1	1.66	0.25	6.59	4.2766e-11	4.3939e-09	37.5	55.6	59.1	44.9	65	181.5	231.6	149.8	52.4	187.6	GL831535.1	82795	102700	4751	40.28	1	protein_coding	complement C1q tumor necrosis factor-related protein 1 [Source:NCBI gene;Acc:100709119]	0.927504	1.38094	1.33562	1.09121	1.32716	3.709	4.86201	2.99392	2.20342	1.21249	3.85498
ENSONIG00000010463	sdf2l1	577.7	1.48	0.22	6.58	4.5978e-11	4.6939e-09	212.4	333.3	301.2	435.1	281.5	544.6	1495.6	1018	312.7	1019.4	GL831481.1	335453	342736	657	42.62	1	protein_coding	stromal cell-derived factor 2-like 1 [Source:ZFIN;Acc:ZDB-GENE-040808-46]	37.9891	59.8627	49.2233	76.4666	41.5633	80.478	227.045	147.128	89.9696	53.021	151.55
ENSONIG00000012186	NRP2	818.6	1.81	0.28	6.58	4.6123e-11	4.6939e-09	146.5	375.7	275.6	810.8	223.3	825.5	1984.4	1907.2	366.4	1572.3	GL831144.1	6928315	6978659	2775	46.27	1	protein_coding	neuropilin 2 [Source:HGNC Symbol;Acc:HGNC:8005]	6.2036	15.9759	10.6634	33.7364	7.80589	28.8815	71.3228	65.26	29.9812	14.877	55.1547
ENSONIG00000000452	sgk1	1849.7	1.75	0.27	6.56	5.3101e-11	5.3784e-09	861.7	744.3	594.5	1214.7	706.5	1630.6	4226.8	4818.3	824.3	3558.6	GL831143.1	249066	255623	2856	43.26	-1	protein_coding	serum/glucocorticoid regulated kinase 1 [Source:NCBI gene;Acc:100698826]	35.4542	30.7522	22.3499	49.1087	23.9966	55.4312	147.61	160.195	65.6122	32.3323	121.079
ENSONIG00000019807	fam20cb	347.1	1.68	0.26	6.55	5.6059e-11	5.6514e-09	178.6	163.1	122	239	132.2	375.2	917	649.4	167	647.2	GL831136.1	6417464	6475606	5129	42.25	-1	protein_coding	extracellular serine/threonine protein kinase FAM20C [Source:NCBI gene;Acc:100706789]	4.09184	3.75239	2.55393	5.38038	2.50032	7.10224	17.832	12.0225	6.90444	3.65577	12.3189
ENSONIG00000006366	ENSONIG00000006366	2911.7	1.71	0.26	6.54	5.984e-11	6.0044e-09	898.3	1850.2	1049.2	1444	1273.9	2175.2	8333.5	6269.2	1303.1	5592.7	GL831179.1	1961816	1981049	6152	43.29	-1	protein_coding		17.1583	35.4886	18.3115	27.1018	20.087	34.328	135.106	96.763	48.043	23.6294	88.7322
ENSONIG00000016599	dpydb	700.5	1.76	0.27	6.53	6.3833e-11	6.3752e-09	274.7	348.3	277.6	318.1	283.7	463.4	1830.3	1807.8	300.5	1367.1	GL831261.1	173343	187407	3178	39.09	1	protein_coding	dihydropyrimidine dehydrogenase b [Source:ZFIN;Acc:ZDB-GENE-040426-2459]	10.1572	12.9326	9.37879	11.5573	8.65968	14.1569	57.4422	54.0145	22.2874	10.5371	41.8712
ENSONIG00000020399	tmem119b	116.3	1.85	0.28	6.52	6.869e-11	6.8286e-09	36.6	60	29.5	72.2	47.9	134.9	208.9	340.5	49.2	228.1	GL831275.1	964516	965358	843	51.6	-1	protein_coding	transmembrane protein 119 [Source:NCBI gene;Acc:102081604]	5.1018	8.39866	3.7573	9.88912	5.51194	15.5364	24.7157	38.3533	13.908	6.53176	26.2018
ENSONIG00000005957	STEAP4	307.6	1.94	0.3	6.51	7.3122e-11	7.2358e-09	165.7	99.7	127	83.9	127.6	263.7	830	762.9	120.8	618.9	GL831229.1	64092	70052	1380	40.19	-1	protein_coding	STEAP4 metalloreductase [Source:HGNC Symbol;Acc:HGNC:21923]	14.1095	8.52516	9.88112	7.0199	8.9695	18.5522	59.9876	52.4931	22.4423	9.70104	43.6776
ENSONIG00000002424	ENSONIG00000002424	173.3	2.7	0.41	6.5	7.843e-11	7.7253e-09	22	7.1	13.8	10.7	13.7	94.3	719.4	505.5	13.4	439.7	GL831169.1	1075259	1099348	7244	36.11	1	protein_coding	sodium bicarbonate transporter-like protein 11 [Source:NCBI gene;Acc:100709332]	0.356873	0.115655	0.204542	0.170551	0.183459	1.26386	9.905	6.62607	2.35325	0.206216	5.93164
ENSONIG00000004785	ENSONIG00000004785	379.5	1.37	0.21	6.49	8.3868e-11	8.2233e-09	128.2	254.9	275.6	232.2	173.2	282.9	838.6	850.6	212.8	657.4	GL831234.1	1807777	1825694	3612	40.79	1	protein_coding	phospholipid-transporting ATPase IK [Source:NCBI gene;Acc:100700846]	4.17071	8.32738	8.19243	7.42271	4.65154	7.60414	23.1563	22.361	10.7358	6.55295	17.7072
ENSONIG00000004137	ENSONIG00000004137	270.4	1.77	0.27	6.49	8.6372e-11	8.4303e-09	223.4	81.1	87.6	130.7	136.7	407.7	630.6	465.7	131.9	501.3	GL831170.1	83931	106085	5837	40.17	1	protein_coding	neuroligin-4, X-linked [Source:NCBI gene;Acc:100706118]	4.49742	1.63952	1.61137	2.58544	2.27183	6.78135	10.7752	7.57583	4.71725	2.52111	8.37747
ENSONIG00000015512	ampd3b	581.2	1.98	0.31	6.49	8.8433e-11	8.5925e-09	298.5	199.3	163.4	262.5	139	478.6	1155.3	1952.8	212.5	1195.6	GL831310.1	298764	317443	3582	39.89	-1	protein_coding	AMP deaminase 3 [Source:NCBI gene;Acc:100697636]	9.79238	6.5655	4.89788	8.46158	3.76431	12.9722	32.1686	51.7661	16.2986	6.69633	32.3023
ENSONIG00000016765	ENSONIG00000016765	675.7	1.48	0.23	6.48	8.9303e-11	8.6379e-09	222.5	549.4	306.1	513.2	208.5	522.3	1264	1819.5	359.9	1201.9	GL831226.1	436296	463243	2262	42.1	-1	protein_coding		11.5586	28.6604	14.5295	26.1964	8.94149	22.4178	55.7336	76.3788	30.5521	17.9773	51.5101
ENSONIG00000002601	il12rb2	116.7	2.11	0.33	6.47	9.8107e-11	9.4469e-09	52.2	43.2	33.5	38.1	26.2	437.1	224.1	79.6	38.6	246.9	GL831140.1	6053587	6067233	5549	40.35	-1	protein_coding	interleukin-12 receptor subunit beta-2 [Source:NCBI gene;Acc:100699896]	1.10541	0.918661	0.648204	0.79279	0.458019	7.64771	4.028	1.36211	2.12011	0.784618	4.34594
ENSONIG00000004597	hoxa9a	70.2	2.04	0.32	6.47	9.9091e-11	9.499e-09	11.9	29.1	13.8	44.9	25.1	76.1	149.4	211.8	24.9	145.7	GL831202.1	579265	580451	795	53.66	-1	protein_coding	homeobox protein Hox-A9 [Source:NCBI gene;Acc:100695489]	1.75893	4.31929	1.86377	6.5212	3.06269	9.29357	18.7433	25.2972	8.85749	3.50518	17.778
ENSONIG00000018807	krt15	3269.4	1.7	0.26	6.46	1.0739e-10	1.0249e-08	785.7	2631.5	1206.7	1673.2	1468.8	3698.3	9050.1	5640.9	1553.2	6129.8	GL831274.1	364122	383821	6208	40.2	1	protein_coding	keratin, type I cytoskeletal 13 [Source:NCBI gene;Acc:100697815]	14.8722	50.0194	20.8703	31.1203	22.9513	57.8383	145.4	86.28	53.669	27.9667	96.5061
ENSONIG00000002337	ENSONIG00000002337	1413.5	1.29	0.2	6.45	1.091e-10	1.0366e-08	964.2	872.2	795.3	815.6	966.3	1830.4	2047.7	3016.4	882.7	2298.2	GL831140.1	3908174	3931670	5275	41.6	1	protein_coding	tropomyosin 4 [Source:NCBI gene;Acc:100690441]	21.479	19.511	16.1879	17.8527	17.7699	33.689	38.7174	54.2975	27.4381	18.5601	42.2347
ENSONIG00000012438	parapinopsina	38.7	2.07	0.32	6.44	1.1999e-10	1.1351e-08	7.3	16.8	9.8	17.6	12.5	31.4	102.1	112.3	12.8	82	GL831196.1	3526991	3529594	1537	41.78	1	protein_coding	parapinopsin a [Source:ZFIN;Acc:ZDB-GENE-101129-1]	0.558108	1.2898	0.684595	1.32217	0.788919	1.98345	6.62543	6.93776	2.52378	0.928718	5.18221
ENSONIG00000005890	tgfb1a	287.1	1.66	0.26	6.42	1.3532e-10	1.2744e-08	183.1	94.4	149.6	144.4	141.3	321.5	611.7	650.6	142.6	527.9	GL831556.1	267130	276559	2753	39.65	-1	protein_coding	transforming growth factor, beta 1a [Source:ZFIN;Acc:ZDB-GENE-030618-1]	7.81541	4.04624	5.83454	6.05632	4.97889	11.3381	22.1613	22.4399	10.5838	5.74628	18.6464
ENSONIG00000019383	zgc:77517	311.2	2.02	0.32	6.37	1.8904e-10	1.7726e-08	90.7	142	106.3	114.2	67.2	203.8	1364.2	401.3	104.1	656.4	GL831146.1	5865650	5869851	2152	43.27	-1	protein_coding	keratin, type I cytoskeletal 18 [Source:NCBI gene;Acc:100696071]	4.95261	7.78632	5.30362	6.12734	3.02917	9.19448	63.2263	17.7068	14.6658	5.43981	30.0425
ENSONIG00000010746	anxa1a	1357.4	1.47	0.23	6.35	2.103e-10	1.9634e-08	502.7	978	555.1	1108.3	484.3	1142.9	3421.3	2666.6	725.7	2410.3	GL831172.1	947348	951588	1014	40.39	1	protein_coding	annexin A1 [Source:NCBI gene;Acc:100691990]	58.256	113.812	58.778	126.202	46.3311	109.43	336.524	249.709	137.38	80.6758	231.887
ENSONIG00000018679	ENSONIG00000018679	444.2	1.88	0.3	6.34	2.2362e-10	2.0787e-08	289.4	211.6	138.8	149.3	127.6	447.2	1229.9	959.5	183.3	878.9	GL831264.1	1607241	1615955	3214	41	-1	protein_coding	annexin A13 [Source:NCBI gene;Acc:100703370]	10.5809	7.76884	4.63687	5.36367	3.85125	13.5089	38.1668	28.3474	14.0281	6.4403	26.6744
ENSONIG00000004777	stoml3b	607.7	1.71	0.27	6.34	2.2724e-10	2.1032e-08	392.8	306.9	226.4	263.4	229	578	1507.9	1357.3	283.7	1147.7	GL831183.1	984102	988668	1469	40.46	1	protein_coding	erythrocyte band 7 integral membrane protein [Source:NCBI gene;Acc:100702455]	31.4209	24.6525	16.5476	20.7034	15.122	38.2007	102.38	87.7339	42.0951	21.6893	76.1047
ENSONIG00000020160	pgfb	87.8	1.91	0.3	6.34	2.3718e-10	2.1858e-08	22	50.3	21.7	51.7	18.2	56.8	292.1	189.6	32.8	179.5	GL831260.1	1497719	1509497	492	41.43	1	protein_coding	placental growth factor b [Source:ZFIN;Acc:ZDB-GENE-131127-445]	5.25445	12.0639	4.73561	12.1331	3.58842	11.2085	59.2146	36.592	18.0988	7.55511	35.6717
ENSONIG00000013356	ENSONIG00000013356	2696.4	1.76	0.28	6.33	2.4472e-10	2.2457e-08	644.7	1225.8	1078.8	2566.9	965.1	5159.6	5164.6	4765.7	1296.3	5030	GL831238.1	914348	917276	1299	44.62	-1	protein_coding		58.3201	111.352	89.1688	228.164	72.0709	385.631	396.543	348.362	211.201	111.815	376.845
ENSONIG00000017819	ENSONIG00000017819	260.9	1.69	0.27	6.33	2.4805e-10	2.2665e-08	68.7	123.5	94.5	182.4	156.1	327.5	584.2	549.9	125	487.2	GL831363.1	452839	473049	3498	48.67	1	protein_coding		2.30784	4.16614	2.90064	6.02078	4.32892	9.08985	16.6573	14.9272	7.54983	3.94486	13.5581
ENSONIG00000012213	nr1d4a	92.5	2.05	0.32	6.32	2.561e-10	2.3302e-08	52.2	29.1	22.6	38.1	27.3	267.7	69	234	33.9	190.2	GL831196.1	1596719	1610453	3140	42.23	-1	protein_coding	nuclear receptor subfamily 1 group D member 1 [Source:NCBI gene;Acc:100709437]	1.95349	1.09358	0.772788	1.40102	0.843392	8.27721	2.1917	7.07619	2.95117	1.21285	5.84837
ENSONIG00000009977	ENSONIG00000009977	1523.7	2.56	0.41	6.32	2.67e-10	2.4191e-08	424.9	118.2	58.1	244.9	307.7	2403.4	5161.8	3470.4	230.7	3678.5	GL831134.1	7076744	7100800	5335	39.72	-1	protein_coding		9.35884	2.61438	1.16929	5.30032	5.59486	43.7378	96.5004	61.7673	28.2554	4.80754	67.3352
ENSONIG00000002729	angptl1a	133.7	2.22	0.35	6.31	2.8119e-10	2.537e-08	39.4	36.2	12.8	64.4	20.5	82.1	445.3	368.6	34.6	298.7	GL831140.1	6552454	6558212	1522	41.74	-1	protein_coding	angiopoietin-related protein 1 [Source:NCBI gene;Acc:102082242]	3.04194	2.8066	0.902977	4.88561	1.30658	5.23713	29.181	22.9961	8.79474	2.58874	19.1381
ENSONIG00000012734	hspb1	274.7	1.68	0.27	6.3	3.0612e-10	2.7503e-08	106.2	228.4	106.3	134.6	58.1	224.1	728.9	610.8	126.7	521.3	GL831331.1	132526	138047	1003	42.83	1	protein_coding	heat shock protein family B (small) member 1 [Source:NCBI gene;Acc:100706864]	12.4421	26.8709	11.3793	15.495	5.61916	21.6923	72.4819	57.8245	27.9756	14.3613	50.6662
ENSONIG00000020210	ENSONIG00000020210	114.6	1.59	0.25	6.29	3.1147e-10	2.7868e-08	53.1	60.8	52.2	77.1	41	100.4	262.8	269.1	56.8	210.8	GL831302.1	161508	311363	5551	41.59	-1	protein_coding		1.12407	1.29246	1.00967	1.60373	0.716488	1.75601	4.7219	4.60316	2.10344	1.14928	3.69369
ENSONIG00000005130	ENSONIG00000005130	135.3	2.3	0.37	6.29	3.1748e-10	2.8288e-08	19.2	22.9	23.6	42.9	47.9	76.1	620.2	229.3	31.3	308.5	GL831781.1	102286	107516	1492	42.57	1	protein_coding		1.51217	1.81114	1.69834	3.31999	3.11432	4.952	41.4596	14.5931	9.05759	2.29119	20.3349
ENSONIG00000008997	krt222	63.2	1.88	0.3	6.25	3.9929e-10	3.543e-08	19.2	34.4	19.7	30.2	18.2	44.6	144.6	194.2	24.4	127.8	GL831290.1	1668619	1682123	891	40.99	1	protein_coding	keratin 222 [Source:ZFIN;Acc:ZDB-GENE-070912-343]	2.53217	4.55583	2.37394	3.91361	1.98148	4.85984	16.1865	20.6959	7.13741	3.07141	13.9141
ENSONIG00000009908	pde10a	603	1.87	0.3	6.24	4.2875e-10	3.7887e-08	364.5	200.2	153.5	306.4	227.9	2035.3	1121.2	415.4	250.5	1190.6	GL831145.1	3493446	3538825	6466	39.59	1	protein_coding	phosphodiesterase 10A [Source:NCBI gene;Acc:100706000]	6.62417	3.65355	2.54891	5.47143	3.41905	30.5603	17.2946	6.1002	9.45902	4.34342	17.985
ENSONIG00000010975	dkk3b	389.3	1.53	0.25	6.23	4.8134e-10	4.236e-08	220.7	236.3	158.5	211.7	200.5	396.5	983.2	706.7	205.6	695.5	GL831139.1	4285764	4293198	1317	41.12	-1	protein_coding	dickkopf-related protein 3 [Source:NCBI gene;Acc:100708499]	19.6918	21.1721	12.9219	18.5602	14.7681	29.2296	74.4592	50.9522	30.2194	17.4228	51.547
ENSONIG00000016910	scarb2a	910.3	1.75	0.28	6.21	5.2585e-10	4.6088e-08	105.3	576.7	270.7	771.7	166.4	373.2	2987.4	2031.2	378.2	1797.3	GL831307.1	83896	97168	2330	41.51	1	protein_coding	lysosome membrane protein 2 [Source:NCBI gene;Acc:100709098]	5.31058	29.2066	12.4742	38.242	6.92778	15.5507	127.879	82.7771	39.796	18.4322	75.4023
ENSONIG00000004803	hephl1b	2700.2	1.25	0.2	6.21	5.3516e-10	4.6714e-08	1484.4	1564.4	1597.5	2152.3	1507.5	2634.6	5531.4	5129.6	1661.2	4431.9	GL831183.1	1552061	1567182	4054	38.89	1	protein_coding	hephaestin-like protein 1 [Source:NCBI gene;Acc:100702360]	43.0266	45.5355	42.3096	61.3009	36.072	63.0952	136.086	120.147	68.4466	45.6489	106.443
ENSONIG00000015644	col6a1	868.5	1.93	0.31	6.2	5.6359e-10	4.8996e-08	180.4	498.3	147.6	560	129.9	416.8	2792.7	2222	303.2	1810.5	GL831380.1	738764	760739	3643	41.79	1	protein_coding	collagen, type VI, alpha 1 [Source:ZFIN;Acc:ZDB-GENE-070501-6]	5.81898	16.1405	4.35019	17.7491	3.45897	11.1079	76.4588	57.916	24.1251	9.50356	48.4942
ENSONIG00000006883	id4	214.1	2.15	0.35	6.2	5.7703e-10	4.9962e-08	50.4	52	32.5	115.1	38.7	105.5	415	903.3	57.7	474.6	GL831244.1	1917091	1919108	727	47.92	-1	protein_coding	DNA-binding protein inhibitor ID-4 [Source:NCBI gene;Acc:100704141]	8.1464	8.44025	4.79988	18.2805	5.16384	14.0891	56.9346	117.981	29.2294	8.96618	63.0015
ENSONIG00000002634	fabp11a	2009.6	1.16	0.19	6.19	5.8723e-10	5.0438e-08	1196.8	1356.3	1390.8	1164.9	1604.4	3013.8	3712.5	2637.3	1342.6	3121.2	GL831161.1	3062029	3063819	1159	40.54	1	protein_coding	fatty acid binding protein 11a [Source:ZFIN;Acc:ZDB-GENE-040912-132]	121.341	138.089	128.844	116.052	134.284	252.462	319.481	216.068	178.328	127.722	262.67
ENSONIG00000018475	myofl	495.4	1.4	0.23	6.19	5.8576e-10	5.0438e-08	227.1	319.2	260.8	304.4	279.2	441.1	1165.7	965.3	278.1	857.4	GL831242.1	1285766	1307910	7266	39.54	1	protein_coding	myoferlin like [Source:ZFIN;Acc:ZDB-GENE-111116-2]	3.67275	5.18387	3.85384	4.83724	3.72749	5.89395	16.0012	12.6148	6.97315	4.25504	11.5033
ENSONIG00000006579	sostdc1a	136.7	2.08	0.34	6.19	6.0543e-10	5.1794e-08	52.2	58.2	19.7	53.7	28.5	94.3	468	319.4	42.4	293.9	GL831220.1	973560	977026	2151	41.82	-1	protein_coding	sclerostin domain containing 1 [Source:NCBI gene;Acc:100701930]	2.85167	3.19278	0.983348	2.88258	1.28529	4.25634	21.7004	14.0996	6.40651	2.23913	13.3521
ENSONIG00000016348	cpn1	501.6	1.45	0.23	6.17	6.7995e-10	5.7939e-08	272.9	331.6	197.8	305.4	284.9	525.3	1062.6	1032	278.5	873.3	GL831148.1	4548721	4564506	4364	40.23	1	protein_coding	carboxypeptidase N subunit 1 [Source:NCBI gene;Acc:100709588]	7.34832	8.96636	4.86657	8.08039	6.33292	11.6866	24.2855	22.4548	11.7527	7.11891	19.4756
ENSONIG00000014524	ENSONIG00000014524	253.9	1.87	0.3	6.17	6.8758e-10	5.8357e-08	82.4	139.3	60	162	50.1	197.7	443.4	896.3	98.8	512.5	GL831157.1	4877115	4907439	3834	41.98	-1	protein_coding		2.52548	4.28731	1.68028	4.87878	1.2676	5.00633	11.5347	22.198	6.67232	2.92789	12.913
ENSONIG00000010111	plvapb	938	1.57	0.25	6.16	7.1884e-10	6.077e-08	716.1	370.4	314	633.2	486.6	1330.5	1766	1887.3	504	1661.3	GL831168.1	4400507	4408049	5216	42.08	1	protein_coding	plasmalemma vesicle associated protein [Source:NCBI gene;Acc:100697513]	16.1326	8.37953	6.46358	14.0169	9.04963	24.7652	33.7688	34.3571	18.3667	10.8085	30.9637
ENSONIG00000004896	oca2	153.6	1.44	0.23	6.13	8.7429e-10	7.3622e-08	80.6	92.6	79.7	90.7	79.8	147	317.6	340.5	84.7	268.4	GL831234.1	2564666	2614128	3373	41.03	1	protein_coding	OCA2 melanosomal transmembrane protein [Source:NCBI gene;Acc:100711675]	2.80794	3.23952	2.53702	3.10484	2.295	4.23122	9.39132	9.58549	4.64904	2.79686	7.73601
ENSONIG00000000458	gata5	102	1.98	0.32	6.12	9.1739e-10	7.6603e-08	14.7	37	19.7	83.9	26.2	80.1	266.6	287.8	36.3	211.5	GL831399.1	142332	152133	1871	39.81	1	protein_coding	transcription factor GATA-5 [Source:NCBI gene;Acc:100699167]	0.923237	2.33353	1.13051	5.17769	1.35839	4.15646	14.2118	14.606	5.4872	2.18467	10.9914
ENSONIG00000003693	nlgn4a	53.7	2.25	0.37	6.12	9.2039e-10	7.6603e-08	13.7	7.9	13.8	23.4	5.7	37.5	78.5	249.2	12.9	121.7	GL831293.1	328610	482631	4644	40.39	-1	protein_coding	neuroligin-4, X-linked [Source:NCBI gene;Acc:100692208]	0.346655	0.200734	0.319057	0.581797	0.119064	0.783979	1.68593	5.0953	1.14156	0.313461	2.52173
ENSONIG00000012556	ptprsa.1	613.6	1.04	0.17	6.12	9.2034e-10	7.6603e-08	277.5	513.2	492.1	473.2	364.6	657.1	989.8	1140.8	424.1	929.3	GL831204.1	1498051	1714728	6682	41.05	-1	protein_coding	protein tyrosine phosphatase, receptor type, s, a [Source:ZFIN;Acc:ZDB-GENE-020107-3]	4.88007	9.06289	7.9073	8.17685	5.29306	9.54751	14.7742	16.2113	9.48164	7.06403	13.511
ENSONIG00000000186	HK1 (1 of many)	251.9	1.59	0.26	6.11	9.6814e-10	8.0266e-08	113.5	117.3	104.3	186.3	98	224.1	471.7	699.7	123.9	465.2	GL831280.1	548237	566757	5451	37.9	1	protein_coding	hexokinase 1 [Source:HGNC Symbol;Acc:HGNC:4922]	2.44675	2.53927	2.05442	3.94625	1.744	3.99145	8.63082	12.1885	4.69268	2.54614	8.27025
ENSONIG00000012120	acvrl1	230.9	1.72	0.28	6.11	1.0115e-09	8.3539e-08	63.2	154.3	62	181.5	46.7	155.2	623	561.6	101.5	446.6	GL831196.1	1267687	1270864	1398	43.55	1	protein_coding	activin A receptor like type 1 [Source:ZFIN;Acc:ZDB-GENE-021003-1]	5.31226	13.024	4.76174	14.9905	3.24046	10.7783	44.4471	38.1446	16.8374	8.26581	31.1233
ENSONIG00000000914	sptb	285.5	1.74	0.29	6.09	1.1144e-09	9.1686e-08	50.4	164.9	81.7	238.1	61.5	138.9	671.2	877.6	119.3	562.6	GL831153.1	2234501	2270396	7167	41.45	-1	protein_coding	spectrin, beta, erythrocytic [Source:ZFIN;Acc:ZDB-GENE-000906-1]	0.826347	2.715	1.22396	3.83592	0.832404	1.88161	9.34064	11.6271	4.03538	1.88673	7.61646
ENSONIG00000011499	lmod1b	1052.1	1.45	0.24	6.08	1.2245e-09	1.0036e-07	392.8	644.6	582.7	571.7	731.5	1183.4	1734.8	2575.3	584.7	1831.2	GL831284.1	234730	241893	5816	42.28	1	protein_coding	leiomodin 1b (smooth muscle) [Source:ZFIN;Acc:ZDB-GENE-141215-22]	7.93627	13.0783	10.7573	11.3499	12.2007	19.7548	29.75	42.0453	18.3591	11.0645	30.5167
ENSONIG00000003262	tppp3	185.3	2.51	0.41	6.07	1.2663e-09	1.0306e-07	10.1	25.6	28.5	14.6	10.3	26.4	806.4	560.5	17.8	464.4	GL831133.1	10013113	10018207	531	40.3	-1	protein_coding	tubulin polymerization-promoting protein family member 3 [Source:ZFIN;Acc:ZDB-GENE-040426-1909]	2.2351	5.68895	5.76277	3.17473	1.88165	4.82697	151.467	100.229	34.4083	3.74864	85.5078
ENSONIG00000021429	cebpd	524.2	1.57	0.26	6.07	1.2671e-09	1.0306e-07	232.6	236.3	203.7	424.4	210.8	470.5	1073	1342.1	261.6	961.9	GL831134.1	3786341	3787222	882	59.41	1	protein_coding	CCAAT enhancer binding protein delta [Source:NCBI gene;Acc:100698108]	30.9892	31.6142	24.7973	55.559	23.1845	51.7912	121.337	144.487	60.47	33.2288	105.872
ENSONIG00000004630	col5a2a	489.5	1.99	0.33	6.07	1.3033e-09	1.0561e-07	62.3	283.1	71.9	291.7	100.3	263.7	1904.9	938.4	161.8	1035.7	GL831155.1	4937508	4978409	4716	40.42	-1	protein_coding	collagen, type V, alpha 2a [Source:ZFIN;Acc:ZDB-GENE-030616-13]	1.55233	7.08357	1.63695	7.14185	2.06312	5.42877	40.2866	18.8942	10.5109	3.89556	21.5365
ENSONIG00000003780	lxn	706.2	1.91	0.32	6.05	1.4306e-09	1.1549e-07	578.7	231	130.9	140.5	610.8	1253.4	1927.6	776.9	338.4	1319.3	GL831295.1	1366996	1368903	729	43.45	-1	protein_coding	latexin [Source:ZFIN;Acc:ZDB-GENE-041212-18]	93.2815	37.3913	19.2794	22.2534	81.2771	166.927	263.725	101.193	98.166	50.6965	177.282
ENSONIG00000020854	TOB1 (1 of many)	894.5	1.44	0.24	6.04	1.5056e-09	1.2108e-07	497.2	538.8	421.3	577.6	374.9	743.3	1821.7	2181	482	1582	GL831257.1	697581	698600	1020	55.2	-1	protein_coding	protein Tob1 [Source:NCBI gene;Acc:100710871]	57.2797	62.3324	44.3479	65.3845	35.6543	70.7504	178.131	203.034	89.6143	52.9997	150.638
ENSONIG00000014329	col4a2	1599.8	1.73	0.29	6.04	1.5668e-09	1.2518e-07	331.5	996.5	386.8	1375.7	364.6	988.7	4572.8	3781.7	691	3114.4	GL831258.1	1279597	1345315	5889	40.79	-1	protein_coding	collagen type IV alpha 2 chain [Source:NCBI gene;Acc:100699320]	6.61472	19.9674	7.05223	26.9731	6.00581	16.3	77.4467	60.976	27.667	13.3226	51.5742
ENSONIG00000016037	gpm6bb	1037.5	1.37	0.23	6.04	1.5681e-09	1.2518e-07	470.7	663.2	505.9	863.5	390.8	797.1	2279.3	2329.6	578.8	1802	GL831311.1	1034117	1063731	2170	40.15	1	protein_coding	glycoprotein M6Bb [Source:ZFIN;Acc:ZDB-GENE-030710-10]	25.4891	36.0638	25.0315	45.9463	17.4699	35.663	104.762	101.938	49.0454	30.0001	80.7876
ENSONIG00000008021	ENSONIG00000008021	2702.1	1.36	0.23	6.03	1.6272e-09	1.2941e-07	1282	1634.1	1311	2111.3	1304.7	2235	5767.8	5970.9	1528.6	4657.9	GL831177.1	1754073	1780121	2841	41.78	-1	protein_coding	aldehyde dehydrogenase 2 family member [Source:NCBI gene;Acc:100707184]	53.0257	67.8725	49.5465	85.8078	44.5488	76.3786	202.489	199.564	97.4041	60.1602	159.477
ENSONIG00000019430	tacc1	450.5	1.23	0.2	6.03	1.6715e-09	1.3195e-07	270.1	343	286.4	293.7	198.3	431	963.3	817.9	278.3	737.4	GL831146.1	6795411	6810580	4765	41.04	1	protein_coding	transforming, acidic coiled-coil containing protein 1 [Source:ZFIN;Acc:ZDB-GENE-090521-5]	6.66087	8.4941	6.45344	7.11687	4.03698	8.78172	20.1633	16.2986	9.75073	6.55245	15.0812
ENSONIG00000020225	cyr61l2	131.2	1.49	0.25	6.03	1.6709e-09	1.3195e-07	57.7	100.5	61	84.9	42.2	119.7	340.3	243.4	69.3	234.5	GL831302.1	1502467	1508138	4034	42.17	-1	protein_coding	protein CYR61 [Source:NCBI gene;Acc:100694095]	1.68077	2.93979	1.62359	2.43008	1.01478	2.88087	8.41373	5.72926	3.33911	1.9378	5.67462
ENSONIG00000001715	zgc:85789	540.3	1.44	0.24	6.02	1.7189e-09	1.352e-07	287.5	361.6	316	286.8	235.9	537.5	1493.7	803.8	297.6	945	GL831223.1	174077	176851	1834	43.1	1	protein_coding	linkage group 10 C11orf54 homolog [Source:NCBI gene;Acc:100711217]	18.4208	23.2657	18.4999	18.0563	12.4774	28.4541	81.2319	41.6162	30.2528	18.144	50.434
ENSONIG00000005638	foxf1	29.5	2.22	0.37	6.01	1.8106e-09	1.4189e-07	3.7	7.1	3.9	12.7	8	17.2	85.1	98.3	7.1	66.9	GL831150.1	1947368	1950057	1452	43.27	1	protein_coding	forkhead box F1 [Source:NCBI gene;Acc:100704505]	0.299436	0.577003	0.288389	1.00992	0.534466	1.15008	5.84555	6.42836	2.01665	0.541842	4.47466
ENSONIG00000014226	ctsla	4465.6	0.97	0.16	6.01	1.8401e-09	1.4368e-07	2348.8	3371.4	3645.7	3504.5	3099.4	5022.7	7084.7	7647.6	3194	6585	GL831164.1	4598625	4603013	1668	46.84	-1	protein_coding	cathepsin L1 [Source:NCBI gene;Acc:100703974]	165.47	238.507	234.675	242.593	180.251	292.352	423.631	435.354	276.604	212.299	383.779
ENSONIG00000012853	si:dkey-26c10.5	9775.7	1.38	0.23	6.01	1.9066e-09	1.4833e-07	5848.6	4800.9	5116.2	7064.7	5050.2	9348.8	18239.2	22736.8	5576.1	16774.9	GL831225.1	762926	771395	5085	37.7	-1	protein_coding	C-type lectin domain family 6 member A [Source:NCBI gene;Acc:100696287]	135.154	111.408	108.028	160.417	96.3417	178.497	357.748	424.573	196.521	122.27	320.272
ENSONIG00000006057	SLC39A12	90.3	1.99	0.33	5.99	2.1432e-09	1.6614e-07	16.5	23.8	37.4	47.8	33	91.3	112.5	360.4	31.7	188	GL831138.1	2472086	2481519	2464	40.96	-1	protein_coding	solute carrier family 39 member 12 [Source:HGNC Symbol;Acc:HGNC:20860]	0.786888	1.13978	1.62972	2.23993	1.29918	3.59745	4.5538	13.8886	3.64192	1.4191	7.34661
ENSONIG00000021081	rpz5	112.5	1.73	0.29	5.98	2.2501e-09	1.738e-07	22	85.5	36.4	73.2	27.3	74	374.4	207.1	48.9	218.5	GL831154.1	4056258	4057439	1182	48.73	-1	protein_coding	uncharacterized LOC100701629 [Source:NCBI gene;Acc:100701629]	2.18713	8.53562	3.30647	7.15059	2.24048	6.07826	31.5923	16.637	9.71598	4.68406	18.1025
ENSONIG00000016702	porb	3040.9	1.4	0.24	5.97	2.3161e-09	1.7825e-07	1166.6	1777.8	1329.7	2703.5	1446	2701.5	6659.3	6543	1684.7	5301.3	GL831207.1	2471897	2494107	4141	41.6	1	protein_coding	NADPH--cytochrome P450 reductase [Source:NCBI gene;Acc:100703354]	33.1044	50.6599	34.477	75.3823	33.8735	63.3381	160.393	150.032	75.1576	45.4994	124.588
ENSONIG00000019257	tgfbr3	824	1.8	0.3	5.97	2.3338e-09	1.7898e-07	145.6	399.5	183.1	775.6	173.2	510.1	2000.4	2404.5	335.4	1638.3	GL831162.1	3043130	3084346	2505	40.2	1	protein_coding	transforming growth factor, beta receptor III [Source:ZFIN;Acc:ZDB-GENE-120215-125]	6.83004	18.819	7.84805	35.7502	6.70713	19.7703	79.6474	91.1445	33.3146	15.1909	63.5207
ENSONIG00000010020	ENSONIG00000010020	3379.7	1.54	0.26	5.97	2.3489e-09	1.795e-07	1138.2	1692.3	1711.6	2089.8	1951.9	3108.2	9948.2	5397.5	1716.8	6151.3	GL831145.1	4056138	4057823	324	41.44	-1	protein_coding		412.803	616.338	567.203	744.745	584.398	931.385	3062.4	1581.83	1062.64	585.098	1858.54
ENSONIG00000023081	ENSONIG00000023081	26.3	2.15	0.36	5.96	2.5784e-09	1.9633e-07	11	4.4	11.8	6.8	3.4	30.4	74.7	67.9	7.5	57.7	GL831334.1	326958	328244	1242	43.37	-1	lincRNA		1.04074	0.41804	1.0201	0.632172	0.265555	2.37639	5.99876	5.19113	2.11786	0.67532	4.52209
ENSONIG00000011589	tln1	1505.6	1.23	0.21	5.95	2.6913e-09	2.042e-07	741.7	1121.7	835.6	1226.4	639.2	1216.9	2907	3355.8	913	2493.2	GL831139.1	9146029	9189934	9245	39.41	-1	protein_coding	talin-1 [Source:NCBI gene;Acc:100711808]	9.42738	14.3171	9.70449	15.317	6.70697	12.7795	31.3618	34.4669	16.7601	11.0946	26.2027
ENSONIG00000001768	prdx5	1033.6	1.24	0.21	5.94	2.8198e-09	2.132e-07	668.5	627.9	566.9	795.2	556.1	1069.9	1858.6	2126	642.9	1684.8	GL831223.1	592309	594761	590	41.83	-1	protein_coding	peroxiredoxin 5 [Source:NCBI gene;Acc:100707555]	133.143	125.581	103.166	155.622	91.4318	176.058	314.193	342.156	180.169	121.789	277.469
ENSONIG00000016001	MDH1 (1 of many)	3549.7	1.02	0.17	5.93	2.9543e-09	2.2259e-07	2614.4	2371.3	2425.2	2667.4	2447.6	4444.7	4929.2	6497.4	2505.2	5290.4	GL831669.1	195736	205435	1374	40.12	-1	protein_coding	malate dehydrogenase 1 [Source:NCBI gene;Acc:100711262]	223.591	203.651	189.514	224.156	172.803	314.066	357.81	449.021	266.826	202.743	373.632
ENSONIG00000021163	si:dkeyp-67a8.2	115.1	1.42	0.24	5.93	3.0231e-09	2.2698e-07	54	68.8	72.8	84.9	39.9	113.6	192.9	293.7	64.1	200	GL831466.1	139562	140380	819	53.85	-1	protein_coding		7.74782	9.91268	9.54396	11.9694	4.72591	13.4666	23.4915	34.0513	14.3636	8.77995	23.6698
ENSONIG00000004372	fn1a	1437.9	1.81	0.31	5.92	3.1957e-09	2.3827e-07	293.9	802.5	441	888.8	372.6	829.5	5952.1	1922.4	559.8	2901.4	GL831155.1	1408658	1435132	9084	44.64	-1	protein_coding	fibronectin [Source:NCBI gene;Acc:100689834]	3.80182	10.4245	5.21246	11.2973	3.97889	8.86552	65.3515	20.0946	16.1283	6.94299	31.4372
ENSONIG00000006093	sgk2b	379.9	1.66	0.28	5.92	3.1851e-09	2.3827e-07	258.2	183.4	142.7	206.8	111.7	389.4	1004.9	741.8	180.6	712.1	GL831229.1	853364	860976	4931	40.93	1	protein_coding	serine/threonine-protein kinase Sgk1 [Source:NCBI gene;Acc:100696638]	6.15305	4.38885	3.10721	4.84243	2.19743	7.66701	20.3259	14.2845	7.8708	4.13779	14.0925
ENSONIG00000013285	HIP1R (1 of many)	166.5	1.83	0.31	5.92	3.2109e-09	2.3858e-07	47.6	83.8	32.5	127.8	37.6	129.8	353.6	519.5	65.9	334.3	GL831238.1	467580	489454	3252	42.99	1	protein_coding	huntingtin interacting protein 1 related [Source:HGNC Symbol;Acc:HGNC:18415]	1.71999	3.04074	1.07304	4.53762	1.12159	3.87516	10.8449	15.1687	5.17271	2.2986	9.96291
ENSONIG00000012239	hoxc8a	48.3	2.03	0.34	5.91	3.3252e-09	2.4621e-07	6.4	13.2	13.8	30.2	8	15.2	156	143.9	14.3	105	GL831196.1	1773098	1775196	753	44.64	1	protein_coding	homeobox C8 [Source:NCBI gene;Acc:100690927]	0.998745	2.06855	1.96773	4.63084	1.0306	1.95981	20.6629	18.1459	6.43314	2.13929	13.5896
ENSONIG00000014215	arfgef1	1042.4	1.21	0.21	5.89	3.8097e-09	2.8112e-07	482.6	870.4	607.3	827.4	394.3	782.9	2031.6	2342.5	636.4	1719	GL831157.1	962910	1012690	6015	42.7	-1	protein_coding	ADP-ribosylation factor guanine nucleotide-exchange factor 1 (brefeldin A-inhibited) [Source:ZFIN;Acc:ZDB-GENE-030131-108]	9.42803	17.0754	10.8405	15.8828	6.35898	12.6368	33.6872	36.9792	17.8611	11.9171	27.7677
ENSONIG00000015630	ENSONIG00000015630	245.9	-1.45	0.25	-5.89	3.8793e-09	2.8527e-07	149.3	390.7	361.2	466.4	278	96.3	102.1	122.9	329.1	107.1	GL831380.1	687842	722840	8949	39.92	1	protein_coding		1.96045	5.15176	4.33366	6.01772	3.01347	1.04476	1.13792	1.30404	2.99547	4.09541	1.16224
ENSONIG00000002506	cap2	324.2	1.45	0.25	5.89	3.8953e-09	2.8547e-07	135.5	187	155.5	179.5	238.2	344.8	637.2	716.1	179.1	566	GL831161.1	2346889	2370151	6241	41.83	1	protein_coding	cyclase associated actin cytoskeleton regulatory protein 2 [Source:NCBI gene;Acc:100704681]	2.55126	3.53569	2.67521	3.32092	3.70241	5.36387	10.1832	10.8951	5.27846	3.1571	8.81407
ENSONIG00000009660	si:dkey-24f15.2	11.2	2.45	0.42	5.89	3.9476e-09	2.8832e-07	4.6	0	0	1	0	34.5	18	31.6	1.1	28	GL831145.1	972781	973435	471	46.11	-1	protein_coding	si:dkey-24f15.2 [Source:ZFIN;Acc:ZDB-GENE-090313-272]	1.14764	0	0	0.245147	0	7.11153	3.81166	6.37059	2.33582	0.278558	5.76459
ENSONIG00000003266	hsd11b2	22886.4	2.4	0.41	5.88	4.0395e-09	2.9404e-07	458.8	5622.8	2108.3	9502.9	2062.5	23023.6	73088.3	67223.9	3951	54445.3	GL831133.1	10119583	10139509	3647	41.28	1	protein_coding	Oreochromis niloticus hydroxysteroid 11-beta dehydrogenase 2 (hsd11b2), mRNA. [Source:RefSeq mRNA;Acc:NM_001279757]	14.7828	181.93	62.0695	300.863	54.8599	612.918	1998.82	1750.26	622.063	122.901	1454
ENSONIG00000021240	cx32.3	5223.4	2.39	0.41	5.88	4.2077e-09	3.0525e-07	77.8	1260.2	587.6	2502.6	336.1	3779.5	17129.4	16114.2	952.9	12341	GL831348.1	669739	670590	852	50.59	-1	protein_coding	gap junction Cx32.2 protein [Source:NCBI gene;Acc:100699964]	10.7302	174.536	74.0497	339.156	38.2671	430.685	2005.23	1795.9	608.57	127.348	1410.61
ENSONIG00000020480	trim13	210.1	1.28	0.22	5.87	4.4871e-09	3.2441e-07	120	128.8	141.7	142.4	108.3	247.4	299.7	492.6	128.2	346.6	GL831237.1	144912	146096	1185	51.14	1	protein_coding	tripartite motif containing 13 [Source:ZFIN;Acc:ZDB-GENE-050522-516]	11.8996	12.8258	12.839	13.8752	8.86557	20.2697	25.225	39.472	18.159	12.061	28.3222
ENSONIG00000001804	ENSONIG00000001804	92.4	1.77	0.3	5.86	4.5916e-09	3.2976e-07	50.4	30.9	41.3	48.8	23.9	80.1	204.2	259.8	39.1	181.4	GL831223.1	756343	823385	1520	39.35	-1	protein_coding		3.89634	2.39884	2.91734	3.70701	1.52528	5.11628	13.3991	16.2296	6.14873	2.88896	11.5817
ENSONIG00000007087	DENND4A (1 of many)	4459.8	1.24	0.21	5.86	4.5917e-09	3.2976e-07	1689.5	3035.4	3153.6	3049.9	2753	4161.8	10185.5	7649.9	2736.3	7332.4	GL831285.1	200176	300207	10470	41.18	1	protein_coding	C-myc promoter-binding protein [Source:NCBI gene;Acc:100702482]	18.9619	34.2102	32.3401	33.6346	25.5068	38.5922	97.0282	69.3781	43.7065	28.9307	68.3328
ENSONIG00000008201	zgc:154055	174.1	1.48	0.25	5.85	4.8381e-09	3.4629e-07	99.8	98.8	71.9	129.8	71.8	214	269.4	437.6	94.4	307	GL831177.1	3432537	3440139	2014	44.48	1	protein_coding	myotubularin-related protein 9 [Source:NCBI gene;Acc:100702538]	5.82292	5.78874	3.83311	7.44155	3.45829	10.3162	13.3414	20.6315	8.82921	5.26892	14.763
ENSONIG00000010924	slc43a1b	16.7	2.23	0.38	5.85	4.9459e-09	3.5283e-07	1.8	6.2	4.9	5.9	1.1	16.2	33.1	64.4	4	37.9	GL831609.1	220962	237080	1707	41.88	-1	protein_coding	solute carrier family 43 (amino acid system L transporter), member 1b [Source:ZFIN;Acc:ZDB-GENE-070209-173]	0.123911	0.428592	0.308208	0.399086	0.0625109	0.921397	1.934	3.58233	0.970005	0.264462	2.14591
ENSONIG00000010515	plvapa	1213	1.91	0.33	5.83	5.5596e-09	3.9531e-07	402.9	649.9	251	517.1	207.4	522.3	4214.5	2939.2	405.7	2558.7	GL831134.1	11057486	11062471	2511	42.74	1	protein_coding	plasmalemma vesicle associated protein a [Source:ZFIN;Acc:ZDB-GENE-070912-432]	18.8547	30.5412	10.7327	23.778	8.01233	20.1947	167.402	111.147	48.8328	18.3838	99.5812
ENSONIG00000017641	cavin2b	356.5	1.48	0.25	5.82	5.7697e-09	4.0888e-07	84.2	325.4	138.8	281	121.9	295.1	899.1	706.7	190.3	633.6	GL831449.1	525299	528546	1239	49.88	-1	protein_coding	caveolae associated protein 2b [Source:ZFIN;Acc:ZDB-GENE-040912-149]	7.98565	30.9908	12.0282	26.1868	9.54397	23.124	72.3767	54.1598	29.5495	17.3471	49.8869
ENSONIG00000000168	ENSONIG00000000168	62.8	1.99	0.34	5.82	5.9615e-09	4.2109e-07	14.7	15.9	12.8	36.1	23.9	49.7	126.7	222.3	20.7	132.9	GL831395.1	456368	460468	2786	46.18	-1	protein_coding		0.62002	0.673445	0.493299	1.49615	0.832172	1.73197	4.53584	7.57656	2.24493	0.823017	4.61479
ENSONIG00000022997	ENSONIG00000022997	138.6	1.3	0.22	5.8	6.4928e-09	4.5711e-07	99.8	82.9	74.8	81	87.7	173.4	265.7	243.4	85.2	227.5	GL831175.1	3486944	3489769	1643	46.43	1	lincRNA		7.13777	5.95392	4.88816	5.6924	5.17796	10.2465	16.1293	14.0668	8.66161	5.77004	13.4809
ENSONIG00000002076	cd248a	34.9	2.05	0.35	5.8	6.5781e-09	4.616e-07	5.5	20.3	3.9	22.4	3.4	29.4	103	91.3	11.1	74.6	GL831627.1	123439	126381	2073	47.47	1	protein_coding	CD248 molecule, endosialin a [Source:ZFIN;Acc:ZDB-GENE-030131-2084]	0.311769	1.15554	0.201998	1.24766	0.159102	1.37693	4.95565	4.18201	1.69883	0.615213	3.50486
ENSONIG00000003874	kitlga	261	1.54	0.26	5.8	6.7958e-09	4.741e-07	102.6	133.2	89.6	205.9	142.4	277.9	495.4	641.2	134.7	471.5	GL831206.1	600615	627994	5143	37.1	-1	protein_coding	KIT ligand [Source:NCBI gene;Acc:100695935]	2.34423	3.05615	1.87057	4.62262	2.6859	5.24611	9.60731	11.8383	5.1589	2.91589	8.89725
ENSONIG00000013375	gas2l1	62.6	1.79	0.31	5.8	6.8002e-09	4.741e-07	10.1	36.2	16.7	54.6	10.3	35.5	170.2	167.3	25.6	124.3	GL831238.1	1034383	1057177	2329	42.64	-1	protein_coding	growth arrest-specific 2 like 1 [Source:ZFIN;Acc:ZDB-GENE-070705-38]	0.509591	1.83411	0.769889	2.70689	0.429007	1.47987	7.28874	6.82087	2.72987	1.2499	5.19649
ENSONIG00000003148	actb1 (1 of many).1	25.7	1.99	0.34	5.79	6.9426e-09	4.8245e-07	5.5	9.7	9.8	9.8	8	21.3	59.6	81.9	8.6	54.3	GL831326.1	63288	76267	1134	41.19	1	protein_coding	actin, beta 1 [Source:ZFIN;Acc:ZDB-GENE-000329-1]	0.569927	1.00936	0.927885	0.99784	0.684342	1.82361	5.24198	6.85779	2.26409	0.837871	4.64113
ENSONIG00000013762	hspd1	5420.2	1.42	0.24	5.79	6.9737e-09	4.8305e-07	3359.7	3197.7	2205.7	3073.3	3464	5251.9	11422.1	11387.1	3060.1	9353.7	GL831337.1	573991	582082	4283	44.09	-1	protein_coding	heat shock protein family D (Hsp60) member 1 [Source:NCBI gene;Acc:100696752]	92.1769	88.1	55.2942	82.8524	78.456	119.051	265.987	252.452	129.296	79.3759	212.497
ENSONIG00000016658	rapgef3	330.6	1.44	0.25	5.78	7.3273e-09	5.0591e-07	242.7	142.9	165.4	214.6	160.7	368.1	614.5	736	185.2	572.9	GL831137.1	2055551	2075050	4034	39.1	1	protein_coding	rap guanine nucleotide exchange factor 3 [Source:NCBI gene;Acc:100711715]	7.06974	4.18006	4.40231	6.14245	3.86435	8.85921	15.1932	17.3243	8.37945	5.13178	13.7922
ENSONIG00000012783	zgc:101640	26.2	2.03	0.35	5.78	7.5386e-09	5.1883e-07	8.2	7.9	6.9	9.8	10.3	29.4	84.1	52.7	8.6	55.4	GL831225.1	325022	338434	861	41.18	-1	protein_coding	zgc:101640 [Source:ZFIN;Acc:ZDB-GENE-041114-158]	1.11913	1.08271	0.860453	1.31423	1.16046	3.3152	9.74216	5.81194	3.05078	1.1074	6.28976
ENSONIG00000011070	ggt5a (1 of many).1	272	1.6	0.28	5.77	8.0898e-09	5.5177e-07	267.4	97	104.3	107.3	159.5	369.1	463.2	608.4	147.1	480.3	GL831172.1	3214702	3276557	3872	39.74	-1	protein_coding	gamma-glutamyltransferase 5a [Source:ZFIN;Acc:ZDB-GENE-080226-1]	8.11513	2.95612	2.89221	3.19972	3.99597	9.25494	11.9315	14.9199	7.1582	4.23183	12.0355
ENSONIG00000012103	ENSONIG00000012103	5349.7	1.24	0.22	5.77	8.0608e-09	5.5177e-07	3638.1	2915.5	3562.1	2928.9	3742.1	5624.1	10193.1	10193.6	3357.3	8670.3	GL831196.1	1008921	1018027	1864	40.24	-1	protein_coding	myosin light polypeptide 6 [Source:NCBI gene;Acc:100708807]	229.35	184.567	205.183	181.429	194.745	292.936	545.409	519.272	294.111	199.055	452.539
ENSONIG00000019425	si:ch211-120g10.1	302.3	1.57	0.27	5.77	8.0942e-09	5.5177e-07	102.6	140.2	105.3	280	125.3	304.2	575.7	785.1	150.7	555	GL831278.1	506702	514030	3148	42.58	1	protein_coding	butyrophilin subfamily 3 member A3 [Source:NCBI gene;Acc:100706773]	3.82985	5.25533	3.59149	10.27	3.86112	9.38187	18.24	23.6812	9.76386	5.36156	17.101
ENSONIG00000009956	ppm1la	205.6	1.6	0.28	5.76	8.2881e-09	5.6142e-07	102.6	119.9	65.9	135.6	83.2	231.2	302.5	603.8	101.4	379.2	GL831134.1	6951290	6960731	3766	40.32	-1	protein_coding	protein phosphatase 1L [Source:NCBI gene;Acc:100694563]	3.20137	3.75686	1.87883	4.15745	2.14309	5.96036	8.01138	15.2239	5.54166	3.02752	9.73189
ENSONIG00000022671	ENSONIG00000022671	340.5	1.21	0.21	5.76	8.2674e-09	5.6142e-07	206	218.7	257.9	181.5	209.7	362	611.7	676.3	214.8	550	GL831272.1	956012	964363	1905	36.41	-1	lincRNA		12.707	13.5469	14.5358	11.0009	10.6782	18.4492	32.0262	33.7099	18.3318	12.4938	28.0618
ENSONIG00000016256	PPP1R1B (1 of many)	272.5	1.61	0.28	5.75	8.9018e-09	6.0109e-07	174.9	116.4	95.5	197.1	82	301.2	630.6	582.7	133.2	504.8	GL831148.1	3922029	3933875	1697	38.14	-1	protein_coding	protein phosphatase 1 regulatory subunit 1B [Source:NCBI gene;Acc:100705212]	12.1109	8.09389	6.04231	13.4107	4.68736	17.2321	37.0625	32.6044	16.4055	8.86905	28.9663
ENSONIG00000013085	pnp5a	388.8	1.63	0.28	5.75	9.0747e-09	6.1085e-07	121.8	176.4	122	279	222.2	358	896.2	934.9	184.3	729.7	GL831189.1	3727792	3731044	1579	43.62	-1	protein_coding	purine nucleoside phosphorylase [Source:NCBI gene;Acc:100690200]	9.06431	13.1827	8.29581	20.4019	13.6508	22.0123	56.609	56.2207	24.9297	12.9191	44.9473
ENSONIG00000015650	COL6A2	1572.6	1.5	0.26	5.74	9.347e-09	6.2721e-07	624.5	1051.2	572.8	1109.3	536.7	1007	4189.9	3489.1	778.9	2895.4	GL831380.1	769914	785875	4994	42.84	1	protein_coding	collagen alpha-2(VI) chain [Source:NCBI gene;Acc:100700514]	14.6945	24.8384	12.315	25.6477	10.4251	19.577	83.6792	66.3404	32.1897	17.5841	56.5322
ENSONIG00000001792	SEMA3B	246.9	1.65	0.29	5.74	9.4475e-09	6.3199e-07	91.6	132.3	68.9	215.6	67.2	225.1	478.4	696.2	115.1	466.6	GL831166.1	814326	839224	6360	38.88	1	protein_coding	semaphorin 3B [Source:NCBI gene;Acc:100710234]	1.69242	2.45465	1.16317	3.91417	1.02496	3.43624	7.50233	10.3942	3.94777	2.04987	7.11092
ENSONIG00000007572	ENSONIG00000007572	302.7	1.68	0.29	5.74	9.5987e-09	6.3897e-07	98	178.1	72.8	237.1	74.1	204.8	727.9	828.4	132	587.1	GL831236.1	1033705	1062517	3567	39.73	-1	protein_coding		3.22844	5.89179	2.19134	7.67497	2.01517	5.57432	20.3531	22.0521	8.62266	4.20034	15.9932
ENSONIG00000016918	ENSONIG00000016918	119.1	1.79	0.31	5.74	9.6114e-09	6.3897e-07	69.6	55.6	43.3	46.8	38.7	134.9	408.4	155.6	50.8	233	GL831307.1	107924	121928	5442	39.56	-1	protein_coding	serine/threonine-protein phosphatase with EF-hands 2 [Source:NCBI gene;Acc:100706955]	1.50287	1.2056	0.854301	0.992968	0.689841	2.40668	7.48496	2.71497	2.23152	1.04911	4.2022
ENSONIG00000018208	hoxb5b	68.6	1.78	0.31	5.73	1.0232e-08	6.7811e-07	62.3	12.3	29.5	23.4	33	134.9	102.1	150.9	32.1	129.3	GL831200.1	2136079	2137390	831	55.49	1	protein_coding	homeobox B5b [Source:ZFIN;Acc:ZDB-GENE-000823-6]	8.80961	1.74659	3.81156	3.25134	3.85221	15.7607	12.2543	17.2426	8.3411	4.29426	15.0858
ENSONIG00000007506	pfn1	258.5	1.36	0.24	5.72	1.0898e-08	7.2004e-07	160.2	180.8	115.2	177.6	110.5	266.7	479.3	578	148.9	441.3	GL831231.1	2324703	2329044	1279	40.93	-1	protein_coding	profilin-1 [Source:NCBI gene;Acc:100700117]	14.7184	16.6807	9.67082	16.0332	8.38085	20.245	37.3765	42.9112	20.7521	13.0968	33.5109
ENSONIG00000016570	plekhg5b	189.7	1.57	0.28	5.71	1.1289e-08	7.436e-07	51.3	138.5	58.1	160	46.7	121.7	470.8	470.4	90.9	354.3	GL831137.1	737510	813496	3204	41.23	-1	protein_coding	pleckstrin homology domain containing, family G (with RhoGef domain) member 5b [Source:ZFIN;Acc:ZDB-GENE-090908-6]	1.88146	5.10086	1.947	5.76601	1.41391	3.68776	14.6557	13.9408	6.04919	3.22185	10.7614
ENSONIG00000009676	gsta	922.8	1.61	0.28	5.7	1.164e-08	7.6437e-07	288.4	370.4	370.1	913.2	278	835.6	1501.3	2825.7	444	1720.9	GL831145.1	1065241	1066605	669	42.27	-1	protein_coding	glutathione S-transferase [Source:NCBI gene;Acc:100534426]	50.6569	65.3328	59.3983	157.611	40.3102	121.266	223.822	401.064	139.933	74.6619	248.717
ENSONIG00000019859	ENSONIG00000019859	254	1.2	0.21	5.7	1.1809e-08	7.7308e-07	100.7	200.2	156.5	243.9	102.6	238.3	418.8	571	160.8	409.4	GL831600.1	159972	169211	1950	46.77	-1	protein_coding	tetraspanin-5 [Source:NCBI gene;Acc:100711712]	6.06826	12.1148	8.6171	14.4419	5.10398	11.8646	21.4207	27.8045	13.4295	9.26921	20.3633
ENSONIG00000006236	ENSONIG00000006236	16.2	2.37	0.42	5.7	1.1947e-08	7.7972e-07	0.9	1.8	3	0	3.4	14.2	20.8	85.4	1.8	40.1	GL831138.1	3846746	3853398	3964	40.76	1	protein_coding		0.0266795	0.0535828	0.0812585	0	0.0832035	0.347792	0.52335	2.04568	0.395193	0.0489449	0.972274
ENSONIG00000019738	ENSONIG00000019738	294.9	1.53	0.27	5.69	1.286e-08	8.368e-07	93.4	242.5	144.7	202.9	72.9	253.5	387.6	961.8	151.3	534.3	GL831250.1	1701690	1706844	888	41.36	1	protein_coding		12.3596	32.2244	17.4959	26.3826	7.96363	27.716	43.5345	102.846	33.8153	19.2852	58.032
ENSONIG00000006828	eya2	96.2	1.64	0.29	5.67	1.4089e-08	9.1402e-07	31.1	49.4	29.5	74.1	42.2	95.3	178.7	269.1	45.3	181	GL831330.1	691142	704576	1781	38.79	1	protein_coding	eyes absent homolog 2 [Source:NCBI gene;Acc:100693909]	2.05195	3.27303	1.77844	4.80399	2.2985	5.1951	10.0074	14.3471	5.46944	2.84118	9.84987
ENSONIG00000010356	tmtc2b	241.6	1.49	0.26	5.67	1.4163e-08	9.1602e-07	226.2	104.9	92.5	120	141.3	316.4	467	464.5	137	416	GL831185.1	2186018	2232940	5000	40.29	-1	protein_coding	transmembrane and TPR repeat-containing protein 2 [Source:NCBI gene;Acc:100694244]	5.31609	2.47566	1.98634	2.77114	2.74138	6.14372	9.31556	8.82123	4.94639	3.05812	8.09351
ENSONIG00000011770	gda	8808.2	1.3	0.23	5.66	1.4961e-08	9.6474e-07	4671	5411.1	5770.8	5026.6	4915.7	7540.7	22455.6	14673.8	5159	14890	GL831253.1	801915	811870	3500	38.82	-1	protein_coding	guanine deaminase [Source:NCBI gene;Acc:100707919]	156.824	182.433	177.031	165.827	136.243	209.175	639.91	398.096	258.192	163.671	415.727
ENSONIG00000020218	nr5a1	1198.2	1.62	0.29	5.65	1.5585e-08	1.002e-06	158.4	697.6	391.7	1412.7	213.1	647	2823.9	3241.1	574.7	2237.3	GL831302.1	867944	883455	1954	39.77	1	protein_coding	nuclear receptor subfamily 5 group A member 1 [Source:NCBI gene;Acc:100628563]	9.52577	42.1278	21.5234	83.4783	10.5793	32.1473	144.141	157.5	62.6279	33.4469	111.263
ENSONIG00000020286	comtb	1063.9	1.26	0.22	5.64	1.7121e-08	1.0974e-06	845.2	519.4	636.8	716.1	606.2	1238.2	1757.5	2191.5	664.8	1729.1	GL831152.1	2991045	2998968	771	40.52	-1	protein_coding	catechol-O-methyltransferase b [Source:ZFIN;Acc:ZDB-GENE-040724-164]	128.817	79.4939	88.6809	107.243	76.2708	155.92	227.354	269.899	141.71	96.1011	217.724
ENSONIG00000001374	fermt2	516.7	1.4	0.25	5.62	1.8672e-08	1.1888e-06	168.5	390.7	227.4	451.7	124.2	282.9	1134.5	1353.8	272.5	923.7	GL831153.1	4887977	4926140	2376	41.62	1	protein_coding	fermitin family member 2 [Source:NCBI gene;Acc:100693685]	8.33341	19.4036	10.276	21.9509	5.07074	11.5598	47.6234	54.103	22.2901	13.0069	37.7621
ENSONIG00000003739	atp1b1b	709.7	1.72	0.31	5.62	1.8713e-08	1.1888e-06	397.4	261	227.4	405.9	222.2	492.8	1533.4	2137.7	302.8	1388	GL831293.1	1118076	1125340	3410	46.46	1	protein_coding	sodium/potassium-transporting ATPase subunit beta-233 [Source:NCBI gene;Acc:100694365]	13.6944	9.03176	7.16007	13.744	6.32101	14.0308	44.8501	59.5259	21.0447	9.99024	39.4689
ENSONIG00000008509	fscn1a	238.2	1.9	0.34	5.62	1.8603e-08	1.1888e-06	74.2	97	30.5	147.3	58.1	144	583.3	771.1	81.4	499.5	GL831154.1	3176942	3192346	1506	45.22	1	protein_coding	fascin actin-bundling protein 1a [Source:ZFIN;Acc:ZDB-GENE-031009-1]	5.7896	7.60034	2.17448	11.2934	3.74238	9.28331	38.6304	48.6182	15.8915	6.12005	32.1773
ENSONIG00000000379	minpp1a	341.7	1.29	0.23	5.62	1.8803e-08	1.191e-06	213.4	179	185	240	217.6	373.2	547.4	778.1	207	566.2	GL831135.1	791710	805916	4680	38.83	1	protein_coding	multiple inositol-polyphosphate phosphatase 1a [Source:ZFIN;Acc:ZDB-GENE-060929-1194]	5.35819	4.51329	4.24431	5.92125	4.51034	7.74214	11.666	15.7871	7.46783	4.90948	11.7317
ENSONIG00000010985	cyb5r2	2384.4	2.24	0.4	5.62	1.9012e-08	1.2007e-06	169.4	403.9	301.2	1265.4	483.1	3028	5874.6	7549.3	524.6	5484	GL831139.1	4352182	4358328	927	39.43	1	protein_coding	cytochrome b5 reductase 2 [Source:ZFIN;Acc:ZDB-GENE-060825-83]	21.4735	51.4139	34.8864	157.614	50.5538	317.133	632.064	773.287	254.803	63.1884	574.161
ENSONIG00000015702	popdc2	77.1	1.87	0.33	5.61	2.0648e-08	1.3002e-06	12.8	43.2	11.8	55.6	12.5	35.5	237.3	208.3	27.2	160.4	GL831347.1	631020	642911	1065	40.48	-1	protein_coding	popeye domain containing 2 [Source:ZFIN;Acc:ZDB-GENE-060518-2]	1.41231	4.78653	1.18963	6.028	1.13856	3.23626	22.2234	18.5718	7.32331	2.91101	14.6771
ENSONIG00000018855	bcl11ab	65.1	1.57	0.28	5.6	2.1297e-08	1.3372e-06	18.3	50.3	27.6	42	23.9	62.9	113.4	182.5	32.4	119.6	GL831274.1	756478	789922	6447	42.52	1	protein_coding	B cell CLL/lymphoma 11Ab [Source:ZFIN;Acc:ZDB-GENE-061009-4]	0.333552	0.920655	0.459656	0.752211	0.359614	0.947236	1.75436	2.68793	1.0269	0.565137	1.79651
ENSONIG00000008894	ENSONIG00000008894	13109.1	1.43	0.26	5.6	2.1469e-08	1.3402e-06	5331.3	6060.2	8085.8	7615	8987.1	13239.8	35373.3	20180.2	7215.9	22931.1	GL831160.1	5100573	5102661	905	38.95	-1	protein_coding		692.236	790.178	959.303	971.559	963.313	1420.36	3898.43	2117.34	1476.59	875.318	2478.71
ENSONIG00000012431	atp1a1b (1 of many).3	2610.6	1.43	0.26	5.6	2.147e-08	1.3402e-06	980.7	1613.8	1380.9	1641	1144	1672.2	7931.7	4520	1352.1	4708	GL831181.1	3562203	3579958	3072	40.48	1	protein_coding	sodium/potassium-transporting ATPase subunit alpha-1 [Source:NCBI gene;Acc:100699477]	37.5132	61.989	48.2639	61.6787	36.1245	52.8484	257.518	139.711	86.9558	49.1139	150.026
ENSONIG00000018366	ENSONIG00000018366	109.9	1.41	0.25	5.6	2.1594e-08	1.344e-06	47.6	60.8	65	78.1	42.2	78.1	242	265.6	58.7	195.2	GL831242.1	622160	625806	765	41.38	1	protein_coding	phosphoglycerate mutase 1 [Source:NCBI gene;Acc:100692737]	7.31164	9.3784	9.12291	11.7879	5.35116	9.91185	31.5512	32.9671	14.6728	8.59041	24.81
ENSONIG00000002291	ENSONIG00000002291	950.9	1.27	0.23	5.59	2.2363e-08	1.3879e-06	599.8	582	492.1	703.4	478.6	854.9	1935.2	1961	571.2	1583.7	GL831233.1	2607788	2617059	1152	39.14	-1	protein_coding	B-lymphocyte antigen CD20 [Source:NCBI gene;Acc:100707639]	61.182	59.6152	45.8651	70.5014	40.3011	72.049	167.547	161.636	84.8371	55.4929	133.744
ENSONIG00000007555	cped1	159.6	1.29	0.23	5.59	2.2429e-08	1.388e-06	93.4	95.2	75.8	114.2	109.4	204.8	244.9	339.3	97.6	263	GL831201.1	1313581	1332857	3422	46.11	1	protein_coding	cadherin-like and PC-esterase domain containing 1 [Source:ZFIN;Acc:ZDB-GENE-041210-247]	3.20728	3.28279	2.37832	3.85331	3.10123	5.81052	7.13791	9.41494	4.77329	3.16459	7.45446
ENSONIG00000011534	enpp6	137.4	1.6	0.29	5.58	2.4637e-08	1.5202e-06	32	70.5	46.3	127.8	50.1	111.5	287.4	373.3	65.4	257.4	GL831284.1	766515	795021	2149	41.9	1	protein_coding	ectonucleotide pyrophosphatase/phosphodiesterase 6 [Source:ZFIN;Acc:ZDB-GENE-031205-1]	1.74978	3.87114	2.31327	6.86661	2.26151	5.03737	13.3387	16.4943	6.49159	3.41246	11.6235
ENSONIG00000006647	tnfaip8l2b	65.4	1.75	0.31	5.57	2.5153e-08	1.5396e-06	21.1	30	23.6	31.2	37.6	83.2	86	210.6	28.7	126.6	GL831220.1	1995529	2004181	3575	38.54	1	protein_coding	TNF alpha induced protein 8 like 2 [Source:NCBI gene;Acc:100694164]	0.693547	0.99022	0.70879	1.00769	1.02025	2.2595	2.3993	5.59366	1.83412	0.8841	3.41749
ENSONIG00000015523	myrf	46.4	1.97	0.35	5.57	2.5163e-08	1.5396e-06	14.7	22.9	9.8	21.5	6.8	41.6	62.4	191.9	15.1	98.6	GL831142.1	8510171	8528699	3177	40.26	-1	protein_coding	myelin regulatory factor [Source:ZFIN;Acc:ZDB-GENE-080204-57]	0.543713	0.850559	0.3312	0.781392	0.207629	1.27128	1.95898	5.7355	1.46003	0.542899	2.98859
ENSONIG00000016473	ngfrb	795.9	1.59	0.29	5.57	2.5166e-08	1.5396e-06	240.8	459.5	208.7	677.1	341.8	755.5	2139.4	1544.5	385.6	1479.8	GL831148.1	6264821	6300436	6493	40.06	1	protein_coding	tumor necrosis factor receptor superfamily member 16 [Source:NCBI gene;Acc:100691074]	4.35793	8.35077	3.45111	12.0408	5.1065	11.2968	32.8631	22.5869	12.5067	6.66142	22.2489
ENSONIG00000004297	ENSONIG00000004297	200.2	1.26	0.23	5.55	2.7799e-08	1.6958e-06	75.1	137.6	128	148.3	103.7	150.1	449.1	409.5	118.5	336.2	GL831356.1	419345	427612	1956	41.72	-1	protein_coding	sodium-dependent proline transporter [Source:NCBI gene;Acc:100709013]	4.5117	8.30111	7.02623	8.75428	5.14288	7.45035	22.9001	19.8792	10.4957	6.74724	16.7432
ENSONIG00000014864	cpt1b	49.7	1.74	0.31	5.55	2.8316e-08	1.7225e-06	25.6	15.9	25.6	15.6	30.8	75	138	71.4	22.7	94.8	GL831142.1	3739956	3749703	5606	38.58	-1	protein_coding	carnitine O-palmitoyltransferase 1, liver isoform [Source:NCBI gene;Acc:100698825]	0.536607	0.33468	0.490307	0.321306	0.532959	1.29889	2.45521	1.20937	0.897416	0.443172	1.65449
ENSONIG00000010019	ENSONIG00000010019	295.5	2.26	0.41	5.54	3.038e-08	1.8428e-06	41.2	48.5	41.3	45.9	54.7	148.1	1511.7	472.7	46.3	710.8	GL831145.1	4050563	4051815	390	43.74	-1	protein_coding		12.4137	14.6745	11.3702	13.5893	13.6056	36.8685	386.601	115.089	75.5265	13.1307	179.52
ENSONIG00000019356	cdab	52.4	1.69	0.3	5.53	3.1356e-08	1.8966e-06	33	22.9	23.6	17.6	23.9	57.8	124.8	115.8	24.2	99.5	GL831146.1	5439688	5446329	5218	40.29	-1	protein_coding	cytidine deaminase [Source:NCBI gene;Acc:100693418]	0.743155	0.517866	0.485612	0.389454	0.444314	1.07545	2.38546	2.10726	1.01857	0.51608	1.85606
ENSONIG00000018733	ENSONIG00000018733	724.2	1.46	0.26	5.53	3.1946e-08	1.9269e-06	243.6	552.9	259.8	597.1	177.8	423.9	1619.4	1918.9	366.2	1320.7	GL831182.1	1479959	1625679	6053	41.05	1	protein_coding		4.72907	10.7786	4.6084	11.39	2.84943	6.7992	26.6837	30.102	12.2425	6.8711	21.195
ENSONIG00000009832	clcn2a	193	1.6	0.29	5.53	3.2198e-08	1.9366e-06	65	99.7	60	171.7	57	149.1	365.9	575.7	90.7	363.5	GL831134.1	6097817	6132397	2661	40.68	1	protein_coding	chloride channel, voltage-sensitive 2a [Source:ZFIN;Acc:ZDB-GENE-070705-19]	2.87037	4.42116	2.42096	7.45029	2.07791	5.43999	13.7145	20.543	7.36728	3.84814	13.2325
ENSONIG00000018209	ENSONIG00000018209	100.7	1.6	0.29	5.53	3.2612e-08	1.9561e-06	85.2	33.5	38.4	45.9	60.4	141	154.1	246.9	52.7	180.6	GL831200.1	2151426	2153331	909	46.17	1	protein_coding		11.014	4.34878	4.53575	5.83038	6.44569	15.0598	16.9083	25.7912	11.2417	6.43492	19.2531
ENSONIG00000004298	pcdh12	338.2	0.97	0.18	5.52	3.4215e-08	2.0465e-06	174	313.9	253	278.1	177.8	328.6	554	626	239.3	502.8	GL831190.1	1376364	1393561	5829	42.97	1	protein_coding	protocadherin 12 [Source:ZFIN;Acc:ZDB-GENE-140106-126]	3.50772	6.35453	4.66023	5.50877	2.95893	5.47317	9.47934	10.1975	6.01752	4.59804	8.38334
ENSONIG00000013991	si:ch211-242f23.8	118.1	1.65	0.3	5.51	3.4951e-08	2.0847e-06	37.5	68.8	30.5	99.5	28.5	85.2	264.7	330	53	226.6	GL831275.1	1239009	1240385	1236	57.3	-1	protein_coding	si:ch211-242f23.8 [Source:ZFIN;Acc:ZDB-GENE-091204-11]	3.56519	6.56835	2.64949	9.29507	2.23678	6.69247	21.3598	25.3518	9.71487	4.86298	17.8014
ENSONIG00000021125	ENSONIG00000021125	145.9	1.23	0.22	5.51	3.6061e-08	2.145e-06	80.6	98.8	81.7	108.3	85.5	155.2	310.1	246.9	91	237.4	GL831373.1	337322	339184	1863	41.87	-1	protein_coding		5.08384	6.25793	4.70859	6.71218	4.45194	8.08805	16.6016	12.5841	8.06103	5.4429	12.4246
ENSONIG00000014402	ENSONIG00000014402	2491.4	1.14	0.21	5.49	3.9413e-08	2.3379e-06	1726.1	1780.5	1925.2	1404	1324.1	2703.5	5283.7	3784	1632	3923.8	GL831258.1	1905286	1926255	2703	41.25	-1	protein_coding	follistatin like 1 [Source:NCBI gene;Acc:100702834]	75.0394	77.7289	76.4735	59.9748	47.5194	97.1059	194.964	132.929	95.2168	67.3472	141.666
ENSONIG00000016607	ENSONIG00000016607	94.9	1.36	0.25	5.49	4.001e-08	2.3668e-06	51.3	65.3	47.2	58.5	53.6	113.6	222.2	147.4	55.2	161.1	GL831207.1	70106	75423	618	41.04	-1	protein_coding		9.75435	12.4684	8.2004	10.9299	8.41343	17.8466	35.8606	22.6476	15.7652	9.95329	25.4516
ENSONIG00000010709	zgc:56622	103.7	1.66	0.3	5.47	4.5098e-08	2.6604e-06	51.3	33.5	44.3	78.1	29.6	107.5	169.2	315.9	47.4	197.5	GL831139.1	1859084	1866492	1359	40.5	1	protein_coding	aldose reductase [Source:NCBI gene;Acc:100696953]	4.43575	2.90879	3.49998	6.63559	2.11285	7.67987	12.4178	22.0721	7.72034	3.91859	14.0566
ENSONIG00000008069	kcnc2	77	1.67	0.31	5.47	4.5377e-08	2.6695e-06	30.2	45	25.6	60.5	10.3	60.8	178.7	204.8	34.3	148.1	GL831452.1	342300	442101	1806	41.1	-1	protein_coding	potassium voltage-gated channel subfamily C member 2 [Source:NCBI gene;Acc:100689973]	1.96498	2.94023	1.52196	3.86799	0.553243	3.26852	9.86891	10.7678	4.3442	2.16968	7.9684
ENSONIG00000001239	ENSONIG00000001239	1193.4	1.11	0.2	5.46	4.6626e-08	2.7355e-06	976.1	687.9	819.9	788.3	728.1	1361.9	1946.5	2238.3	800.1	1848.9	GL831203.1	1292582	1302531	2268	43.64	1	protein_coding	calpain small subunit 1 [Source:NCBI gene;Acc:100695842]	50.5732	35.7906	38.815	40.1325	31.1419	58.2998	85.6	93.7106	54.2579	39.2906	79.2035
ENSONIG00000006534	eci1	1692.8	1.4	0.26	5.46	4.713e-08	2.7575e-06	956	844.8	921.3	946.4	974.3	1284.8	3865.7	3748.9	928.5	2966.5	GL831179.1	3734646	3741880	3397	41.44	1	protein_coding	enoyl-CoA delta isomerase 1 [Source:NCBI gene;Acc:100706747]	33.0698	29.3457	29.1197	32.1682	27.8223	36.7202	113.5	104.79	50.817	30.3052	85.0035
ENSONIG00000017327	ENSONIG00000017327	220	1.52	0.28	5.45	4.9797e-08	2.9057e-06	69.6	145.5	63	207.8	80.9	231.2	438.7	523	113.4	397.6	GL831367.1	126747	165566	3742	44.83	-1	protein_coding		2.18562	4.58823	1.80767	6.41194	2.09721	5.99859	11.693	13.2712	6.00669	3.41813	10.3209
ENSONIG00000015454	pde8b	80.1	1.62	0.3	5.44	5.2163e-08	3.0355e-06	17.4	51.1	26.6	73.2	11.4	37.5	203.3	220	35.9	153.6	GL831304.1	1310857	1352163	2616	38.66	1	protein_coding	phosphodiesterase 8B [Source:ZFIN;Acc:ZDB-GENE-091117-3]	0.781594	2.30499	1.09176	3.23088	0.422731	1.39174	7.75108	7.98543	3.12003	1.56639	5.70942
ENSONIG00000018637	mgst3a	409.8	1.47	0.27	5.44	5.4616e-08	3.1696e-06	264.6	206.4	159.5	242.9	208.5	344.8	943.5	908	216.4	732.1	GL831264.1	780089	781014	465	46.11	-1	protein_coding	microsomal glutathione S-transferase 3 [Source:NCBI gene;Acc:100705617]	66.8662	52.3773	36.8289	60.3146	43.496	71.9912	202.372	185.416	89.9578	51.9766	153.26
ENSONIG00000012107	znf385a	50.7	1.45	0.27	5.43	5.7132e-08	3.3067e-06	17.4	32.6	28.5	38.1	21.7	56.8	92.6	118.2	27.7	89.2	GL831196.1	1052022	1104009	4759	41.63	1	protein_coding	zinc finger protein 385A [Source:ZFIN;Acc:ZDB-GENE-090313-255]	0.429638	0.808329	0.642999	0.924394	0.442324	1.15877	1.9407	2.35839	1.08819	0.649537	1.81929
ENSONIG00000010142	tmem264	10.3	2.25	0.41	5.42	5.8429e-08	3.3727e-06	0	3.5	1	2	0	2	34	39.8	1.3	25.3	GL831145.1	5804642	5806686	948	47.53	-1	protein_coding	transmembrane protein 264 [Source:ZFIN;Acc:ZDB-GENE-060503-911]	0	0.435658	0.113259	0.243596	0	0.204827	3.57711	3.98647	1.07012	0.158503	2.58947
ENSONIG00000010351	ENSONIG00000010351	103.9	1.85	0.34	5.42	6.0256e-08	3.4688e-06	73.3	9.7	34.4	62.4	29.6	258.6	185.3	177.9	41.9	207.2	GL831185.1	2114781	2116867	778	38.48	-1	protein_coding		11.0712	1.47122	4.74745	9.2609	3.6907	32.2711	23.7552	21.7125	13.4975	6.04829	25.9129
ENSONIG00000003937	si:dkey-183j2.10	942.7	2.25	0.42	5.41	6.1728e-08	3.5441e-06	17.4	144.6	78.7	496.6	63.8	763.6	2860.7	3115.9	160.2	2246.7	GL831197.1	478309	482851	1677	41.73	-1	protein_coding	probable glutamate receptor [Source:NCBI gene;Acc:100701194]	1.21923	10.1747	5.03875	34.1918	3.69049	44.2077	170.138	176.427	55.6359	10.863	130.257
ENSONIG00000006146	cyp2r1	62.4	1.94	0.36	5.41	6.2635e-08	3.5866e-06	18.3	20.3	10.8	25.4	21.7	29.4	221.2	152.1	19.3	134.2	GL831150.1	5292226	5300279	6916	40.56	-1	protein_coding	vitamin D 25-hydroxylase [Source:NCBI gene;Acc:100695816]	0.310932	0.34636	0.167668	0.424059	0.30437	0.412722	3.19001	2.08828	0.90555	0.310678	1.897
ENSONIG00000015905	gch2	108.5	1.98	0.37	5.41	6.3844e-08	3.6455e-06	36.6	22	23.6	43.9	25.1	36.5	253.4	427.1	30.3	239	GL831148.1	1007938	1010558	1314	42.96	-1	protein_coding	GTP cyclohydrolase 1 [Source:NCBI gene;Acc:100697052]	3.27307	1.97567	1.9284	3.8576	1.853	2.69689	19.2342	30.8637	8.21031	2.57755	17.5982
ENSONIG00000026473	ENSONIG00000026473	14.6	2.2	0.41	5.41	6.4004e-08	3.6455e-06	0	5.3	6.9	2.9	0	30.4	48.2	23.4	3	34	GL831392.1	492784	493879	800	49.54	-1	lincRNA		0	0.781758	0.926063	0.418558	0	3.68934	6.00924	2.77741	1.8253	0.425276	4.15866
ENSONIG00000014577	fjx1	50.3	1.79	0.33	5.4	6.5074e-08	3.6966e-06	14.7	21.2	9.8	45.9	13.7	70	121	106.5	21	99.2	GL831142.1	1107705	1109138	984	49.44	-1	protein_coding	four jointed box 1 [Source:ZFIN;Acc:ZDB-GENE-100422-10]	1.75546	2.5423	1.06933	5.38599	1.35059	6.90666	12.2646	10.277	5.19399	2.42073	9.81609
ENSONIG00000013680	si:ch73-290k24.5	112.5	1.58	0.29	5.4	6.8013e-08	3.8534e-06	50.4	50.3	44.3	86.8	35.3	90.3	203.3	339.3	53.4	210.9	GL831291.1	671878	685876	4745	42.05	-1	protein_coding	F-box only protein 41 [Source:NCBI gene;Acc:100698167]	1.24814	1.25089	1.00242	2.11218	0.721664	1.84764	4.2733	6.78987	2.40576	1.26706	4.3036
ENSONIG00000018314	clec11a	80	1.37	0.25	5.39	7.0587e-08	3.9887e-06	30.2	52.9	42.3	69.3	31.9	76.1	141.8	195.4	45.3	137.8	GL831348.1	644083	651884	4924	39.43	-1	protein_coding	C-type lectin domain containing 11A [Source:NCBI gene;Acc:100702670]	0.720706	1.26772	0.922367	1.62504	0.628448	1.50049	2.87224	3.76808	1.66314	1.03286	2.7136
ENSONIG00000010145	AMPH	362.8	1.12	0.21	5.39	7.242e-08	4.0816e-06	326	148.2	230.3	248.8	290.6	608.4	508.6	541.7	248.8	552.9	GL831665.1	177361	209975	4158	41.57	1	protein_coding	amphiphysin [Source:HGNC Symbol;Acc:HGNC:471]	9.21303	4.20581	5.9469	6.90898	6.77966	14.2059	12.1998	12.3705	8.97883	6.61088	12.9254
ENSONIG00000020630	htr1b	93.7	1.78	0.33	5.38	7.3542e-08	4.134e-06	33.9	33.5	21.7	66.3	29.6	82.1	142.8	339.3	37	188.1	GL831263.1	1156775	1157902	1128	51.6	1	protein_coding	5-hydroxytryptamine (serotonin) receptor 1B [Source:ZFIN;Acc:ZDB-GENE-081022-141]	3.53151	3.50447	2.06553	6.7866	2.54554	7.06642	12.6265	28.562	8.33606	3.68673	16.0849
ENSONIG00000002037	ASTE1	302.6	1.12	0.21	5.37	7.7571e-08	4.349e-06	112.6	252.2	197.8	244.9	185.7	300.2	577.6	549.9	198.7	475.9	GL831161.1	257760	261120	2297	46.65	-1	protein_coding	asteroid homolog 1 [Source:NCBI gene;Acc:100693692]	5.76032	12.956	9.24585	12.3105	7.84237	12.6886	25.0801	22.7319	13.577	9.62301	20.1669
ENSONIG00000004839	aldocb	5064.6	1.26	0.23	5.37	7.844e-08	4.3863e-06	3865.2	2702.9	2681.2	3265.5	3082.3	4937.5	9616.4	10365.6	3119.4	8306.5	GL831183.1	1768141	1778570	2867	42.72	1	protein_coding	fructose-bisphosphate aldolase C-B [Source:NCBI gene;Acc:100704344]	158.421	111.247	100.411	131.513	104.29	167.203	334.539	343.305	181.366	121.177	281.683
ENSONIG00000016026	CHST15	209.5	1.41	0.26	5.36	8.4467e-08	4.7111e-06	187.7	72.3	97.4	125.9	128.8	276.8	377.2	409.5	122.4	354.5	GL831148.1	1963271	2004919	4356	38.92	1	protein_coding	carbohydrate sulfotransferase 15 [Source:HGNC Symbol;Acc:HGNC:18137]	5.06344	1.95856	2.40078	3.33723	2.8683	6.16941	8.63667	8.92647	4.92011	3.12566	7.91085
ENSONIG00000007546	RBPMS	186.2	1.58	0.3	5.36	8.5353e-08	4.7482e-06	67.8	125.2	46.3	138.5	57	135.9	406.5	512.5	87	351.6	GL831221.1	255716	269289	525	41.27	1	protein_coding	RNA binding protein, mRNA processing factor [Source:HGNC Symbol;Acc:HGNC:19097]	15.1754	28.1405	9.46898	30.4606	10.532	25.1319	77.226	92.6932	36.1036	18.7555	65.017
ENSONIG00000018777	ENSONIG00000018777	47.2	2.14	0.4	5.35	8.9513e-08	4.9667e-06	4.6	11.5	10.8	12.7	10.3	34.5	273.2	19.9	10	109.2	GL831274.1	40584	46542	4083	41.68	-1	protein_coding	myeloid-associated differentiation marker-like protein 2 [Source:NCBI gene;Acc:100704008]	0.132388	0.332357	0.284005	0.359147	0.244711	0.820361	6.67365	0.462793	1.16368	0.270522	2.65227
ENSONIG00000021440	ENSONIG00000021440	88.4	1.26	0.23	5.35	8.9961e-08	4.9787e-06	23.8	69.7	70.9	88.8	19.4	66.9	174.9	193.1	54.5	145	GL831442.1	118143	119096	954	49.06	-1	protein_coding		2.93156	8.62126	7.97956	10.7476	1.97265	6.80837	18.2854	19.2197	9.57077	6.45053	14.7712
ENSONIG00000004090	palm2.1	23.2	1.95	0.37	5.34	9.4837e-08	5.2351e-06	3.7	13.2	3.9	14.6	1.1	13.2	64.3	71.4	7.3	49.6	GL831163.1	4215832	4237329	1143	40.08	-1	protein_coding	paralemmin 2 [Source:ZFIN;Acc:ZDB-GENE-050208-62]	0.380386	1.36274	0.366353	1.47487	0.0933562	1.12123	5.61083	5.93151	2.04266	0.735542	4.22119
ENSONIG00000000752	pls1	58.8	1.66	0.31	5.34	9.5528e-08	5.2597e-06	33	21.2	25.6	33.2	17.1	48.7	151.3	140.4	26	113.4	GL831153.1	1385529	1421268	3859	40.02	1	protein_coding	plastin 1 (I isoform) [Source:ZFIN;Acc:ZDB-GENE-030131-6205]	1.00487	0.648257	0.712273	0.993371	0.429851	1.22523	3.91045	3.45466	1.54737	0.757724	2.86345
ENSONIG00000006161	myca	616.9	0.94	0.18	5.31	1.1144e-07	6.1203e-06	334.2	493.8	472.4	507.3	388.6	578	1168.5	992.2	439.3	912.9	GL831138.1	3375399	3377096	1335	57.6	1	protein_coding	MYC proto-oncogene, bHLH transcription factor [Source:NCBI gene;Acc:100689989]	29.4167	43.6472	37.9936	43.8765	28.237	42.0351	87.2991	70.5718	47.8846	36.6342	66.6353
ENSONIG00000016698	gdpd1	511.9	1.34	0.25	5.3	1.1377e-07	6.2322e-06	178.6	324.5	298.2	327.8	262.1	317.4	1349.1	1037.9	278.2	901.4	GL831207.1	2452942	2464229	1164	39	-1	protein_coding	glycerophosphodiester phosphodiesterase domain containing 1 [Source:NCBI gene;Acc:100702818]	18.0301	32.8964	27.5065	32.5165	21.8429	26.474	115.599	84.6674	44.9416	26.5585	75.5801
ENSONIG00000020013	tmem204	63.6	1.93	0.36	5.3	1.1449e-07	6.2555e-06	12.8	23.8	11.8	31.2	18.2	33.5	288.3	88.9	19.6	136.9	GL831136.1	8369287	8377444	681	40.43	-1	protein_coding	transmembrane protein 204 [Source:NCBI gene;Acc:100699625]	2.20868	4.12398	1.86044	5.29	2.59251	4.77598	42.224	12.3956	9.43391	3.21512	19.7985
ENSONIG00000010660	SLC35A3	88.2	1.6	0.3	5.3	1.1531e-07	6.2844e-06	22.9	37.9	41.3	64.4	34.2	58.8	152.2	293.7	40.1	168.2	GL831134.1	11949203	11965415	5988	40.69	-1	protein_coding	UDP-N-acetylglucosamine transporter [Source:NCBI gene;Acc:100702770]	0.44939	0.746868	0.740542	1.2418	0.55404	0.953368	2.5351	4.65732	1.4848	0.746528	2.71526
ENSONIG00000000435	ENSONIG00000000435	9251.3	0.9	0.17	5.3	1.1793e-07	6.4107e-06	7162.7	6102.5	7290.5	6727.1	7046.6	10929.7	15481.6	13269.7	6865.9	13227	GL831143.1	114008	115300	270	42.61	1	protein_coding		3117.33	2667.05	2899.18	2876.82	2531.7	3930.15	5718.92	4666.71	3550.98	2818.41	4771.93
ENSONIG00000019990	ENSONIG00000019990	34.7	1.93	0.36	5.29	1.252e-07	6.7892e-06	14.7	10.6	8.9	14.6	4.6	19.3	92.6	112.3	10.7	74.7	GL831408.1	25538	26924	753	38	-1	protein_coding		2.29399	1.66111	1.26904	2.23875	0.592597	2.48844	12.2653	14.1611	4.6213	1.6111	9.6383
ENSONIG00000017723	slc25a23a	237.7	1.57	0.3	5.28	1.2725e-07	6.8828e-06	139.2	97.9	73.8	193.2	70.6	235.3	482.1	609.6	114.9	442.3	GL831321.1	1127724	1142026	4463	40.52	-1	protein_coding	calcium-binding mitochondrial carrier protein SCaMC-1 [Source:NCBI gene;Acc:100698356]	3.66507	2.58846	1.77546	4.99837	1.53453	5.11871	10.7739	12.9697	5.42803	2.91238	9.62078
ENSONIG00000002113	ENSONIG00000002113	74.2	1.36	0.26	5.28	1.3048e-07	7.022e-06	32	52	37.4	56.6	31.9	70	133.3	180.2	42	127.8	GL831140.1	2548308	2549225	504	43.03	-1	protein_coding		7.46086	12.1747	7.96751	12.9668	6.13983	13.4844	26.3792	33.9498	15.0654	9.34195	24.6045
ENSONIG00000019532	MYOCD	315	1.59	0.3	5.28	1.3018e-07	7.022e-06	49.4	151.7	108.3	346.4	70.6	169.4	593.7	1030.8	145.3	598	GL831136.1	1198491	1222237	3668	42.06	1	protein_coding	myocardin [Source:NCBI gene;Acc:100709844]	1.58259	4.88026	3.17015	10.9043	1.86712	4.48383	16.1436	26.6845	8.71453	4.48088	15.7706
ENSONIG00000000778	slc4a1a	56.1	1.72	0.33	5.28	1.3192e-07	7.0818e-06	28.4	26.5	9.8	35.1	20.5	59.8	144.6	124	24.1	109.5	GL831149.1	522607	530973	3207	40.12	1	protein_coding	band 3 anion exchange protein [Source:NCBI gene;Acc:100705836]	1.04061	0.975064	0.328102	1.26374	0.620085	1.81037	4.49709	3.67144	1.77581	0.84552	3.3263
ENSONIG00000014575	ldlrad3	264.8	1.31	0.25	5.26	1.4056e-07	7.527e-06	192.3	105.8	170.3	170.7	158.4	323.5	392.3	604.9	159.5	440.2	GL831142.1	930969	983162	2994	39.71	-1	protein_coding	low density lipoprotein receptor class A domain containing 3 [Source:ZFIN;Acc:ZDB-GENE-030131-1533]	7.54739	4.16985	6.10723	6.58309	5.13216	10.4903	13.0686	19.1843	9.03536	5.90794	14.2477
ENSONIG00000011452	dcn	21291.4	1.3	0.25	5.26	1.4117e-07	7.5408e-06	15331.8	7461.5	12878.2	12534.2	18036.9	26434	34867.5	42787.1	13248.5	34696.2	GL831167.1	560025	582963	5108	39.5	-1	protein_coding	decorin [Source:ZFIN;Acc:ZDB-GENE-010102-1]	352.705	172.37	270.698	283.331	342.537	502.432	680.82	795.381	425.034	284.328	659.544
ENSONIG00000020097	itpka	560.2	1.43	0.27	5.26	1.4152e-07	7.5408e-06	339.7	337.8	250	297.6	255.2	412.7	1485.2	1103.4	296.1	1000.4	GL831260.1	163294	178691	6127	41.84	-1	protein_coding	inositol-trisphosphate 3-kinase A [Source:NCBI gene;Acc:100691208]	6.51504	6.50576	4.381	5.60832	4.04045	6.53961	24.1768	17.1001	9.35839	5.41011	15.9388
ENSONIG00000010551	hspb8	186.9	1.25	0.24	5.26	1.476e-07	7.8449e-06	76.9	106.7	120.1	144.4	111.7	162.3	341.3	431.8	112	311.8	GL831281.1	276193	288229	618	38.66	-1	protein_coding	heat shock protein b8 [Source:ZFIN;Acc:ZDB-GENE-030131-2480]	14.622	20.3733	20.8658	26.9791	17.5332	25.4974	55.0821	66.3449	30.9122	20.0747	48.9748
ENSONIG00000001389	ENSONIG00000001389	60.5	2.21	0.42	5.25	1.5002e-07	7.9538e-06	11	2.6	2	4.9	5.7	49.7	86	321.8	5.2	152.5	GL831153.1	5096197	5100931	1808	42.79	-1	protein_coding		0.71493	0.169692	0.118772	0.312929	0.305825	2.66884	4.74419	16.9006	3.24197	0.32443	8.10453
ENSONIG00000010973	rgs5a	85.9	1.87	0.36	5.25	1.5209e-07	8.0433e-06	9.2	40.6	10.8	57.6	37.6	99.4	262.8	169.7	31.1	177.3	GL831269.1	1561151	1571092	1220	38.36	1	protein_coding	regulator of G-protein signaling 5 [Source:NCBI gene;Acc:100708109]	0.88613	3.92692	0.950485	5.45143	2.98968	7.91028	21.4846	13.208	7.10094	2.84093	14.201
ENSONIG00000012060	rgs6 (1 of many).1	141.4	1.7	0.32	5.25	1.5245e-07	8.0433e-06	36.6	51.1	32.5	153.2	43.3	184.6	329	300.7	63.3	271.4	GL831192.1	425913	466456	2403	42.7	-1	protein_coding	regulator of G-protein signaling 6 [Source:NCBI gene;Acc:100705232]	1.78977	2.50931	1.45215	7.36127	1.74796	7.45835	13.6554	11.8821	5.98204	2.97209	10.9986
ENSONIG00000004078	aplp2	5238.7	1.09	0.21	5.24	1.5926e-07	8.3817e-06	3405.5	3162.4	3272.7	4208	3269.2	4891.9	10310.3	9389.8	3463.6	8197.3	GL831494.1	367125	419521	4845	41.54	-1	protein_coding	amyloid beta precursor like protein 2 [Source:NCBI gene;Acc:100707415]	82.5955	77.021	72.526	100.284	65.4552	98.0277	212.246	184.025	111.522	79.5763	164.766
ENSONIG00000008742	cybrd1	374.4	1.38	0.26	5.24	1.599e-07	8.3822e-06	238.1	118.2	195.9	279	265.5	563.8	500.1	834.3	219.3	632.7	GL831187.1	1441534	1443427	837	41.45	-1	protein_coding	cytochrome b reductase 1 [Source:ZFIN;Acc:ZDB-GENE-050522-365]	33.4275	16.664	25.1299	38.4881	30.7706	65.398	59.5928	94.6478	45.5148	28.896	73.2129
ENSONIG00000010334	sorbs1	252.6	1.55	0.3	5.24	1.6005e-07	8.3822e-06	81.5	146.4	73.8	225.4	66.1	162.3	480.3	785.1	118.6	475.9	GL831145.1	7081861	7110864	3411	42.89	-1	protein_coding	sorbin and SH3 domain containing 1 [Source:ZFIN;Acc:ZDB-GENE-090313-168]	2.80767	5.06461	2.32304	7.62992	1.87982	4.61957	14.0441	21.8553	7.528	3.94101	13.5063
ENSONIG00000006504	smpx	82.8	1.7	0.32	5.24	1.6202e-07	8.4651e-06	61.4	40.6	33.5	22.4	27.3	97.4	129.5	250.4	37	159.1	GL831138.1	6823723	6837413	3030	37.35	-1	protein_coding	small muscle protein X-linked [Source:NCBI gene;Acc:100703504]	2.3812	1.58114	1.18709	0.853598	0.87401	3.12091	4.26275	7.84703	2.76346	1.37541	5.0769
ENSONIG00000010458	pde4ca	207.2	1.34	0.26	5.24	1.6302e-07	8.4966e-06	202.4	91.7	98.4	72.2	197.1	307.3	316.7	372.1	132.4	332	GL831134.1	10670068	10721213	6421	41.43	-1	protein_coding	cAMP-specific 3',5'-cyclic phosphodiesterase 4D [Source:NCBI gene;Acc:100693394]	3.70405	1.68521	1.64541	1.29832	2.9777	4.64649	4.91935	5.50263	3.2974	2.26214	5.02282
ENSONIG00000020608	fam43a	119.9	1.38	0.26	5.24	1.6373e-07	8.5127e-06	67.8	62.6	49.2	100.5	57	123.7	245.8	252.7	67.4	207.4	GL831309.1	522263	523303	1041	54.76	1	protein_coding	family with sequence similarity 43, member A [Source:ZFIN;Acc:ZDB-GENE-030131-6098]	7.6533	7.09594	5.07453	11.1471	5.31154	11.5368	23.5501	23.0498	11.8024	7.25649	19.3789
ENSONIG00000010043	mbnl1	2659.5	1.18	0.23	5.23	1.7282e-07	8.9419e-06	2029.2	1523	1659.5	1724	1638.6	3151.8	3388.2	6161.6	1714.8	4233.9	GL831134.1	7815630	7843906	5808	41.72	1	protein_coding	muscleblind-like protein 1 [Source:NCBI gene;Acc:100712433]	41.0552	30.9428	30.6783	34.2735	27.368	52.6862	58.1842	100.735	46.9904	32.8636	70.5351
ENSONIG00000026661	ENSONIG00000026661	9.7	2.18	0.42	5.23	1.7264e-07	8.9419e-06	3.7	0.9	0	1	1.1	17.2	30.3	23.4	1.3	23.6	GL831134.1	7100835	7106868	438	38.17	1	lincRNA		0.992652	0.242468	0	0.263617	0.243621	3.81258	6.89971	5.07289	2.19094	0.348472	5.26173
ENSONIG00000000066	ACTA1 (1 of many)	1525.4	2.18	0.42	5.21	1.9322e-07	9.9497e-06	481.7	105.8	52.2	112.2	325.9	1434.9	3840.1	5850.3	215.5	3708.5	GL831280.1	203308	208798	2354	41.19	1	protein_coding	actin, alpha cardiac [Source:NCBI gene;Acc:100706681]	24.0458	5.30354	2.38092	5.50344	13.43	59.1807	162.704	235.985	63.5667	10.1327	152.623
ENSONIG00000002978	si:ch211-276a23.5	1797.3	1.34	0.26	5.21	1.928e-07	9.9497e-06	1325	731.9	739.2	1391.3	1119	2033.2	3693.6	3345.2	1061.3	3024	GL831133.1	5876674	5898325	6220	39.15	1	protein_coding	aminopeptidase Ey [Source:NCBI gene;Acc:100696673]	25.032	13.8851	12.7601	25.8273	17.4516	31.7362	59.2273	51.0676	29.6234	18.9912	47.3437
ENSONIG00000013336	sftpbb	567	1	0.19	5.2	1.9772e-07	1.0157e-05	383.7	376.6	421.3	465.4	322.5	559.8	925.5	1081.1	393.9	855.5	GL831238.1	703484	706770	1610	43.02	-1	protein_coding	prosaposin [Source:NCBI gene;Acc:100704001]	28.005	27.602	28.0962	33.3771	19.4312	33.7576	57.3341	63.7608	36.4205	27.3023	51.6175
ENSONIG00000004417	ppm1nb	16.5	2.11	0.41	5.2	2.0001e-07	1.025e-05	4.6	3.5	3	2.9	3.4	23.3	14.2	77.2	3.5	38.2	GL831356.1	927996	936278	6136	43.37	1	protein_coding	protein phosphatase, Mg2+/Mn2+ dependent, 1Nb (putative) [Source:ZFIN;Acc:ZDB-GENE-071004-34]	0.0880931	0.0673084	0.0524949	0.0545708	0.0537514	0.368668	0.230816	1.19466	0.263796	0.0632437	0.598049
ENSONIG00000006684	tlr18	21	1.89	0.36	5.19	2.085e-07	1.066e-05	10.1	11.5	4.9	6.8	3.4	31.4	61.4	38.6	7.3	43.8	GL831220.1	2274491	2278408	2616	39.77	1	protein_coding	toll-like receptor 18 [Source:ZFIN;Acc:ZDB-GENE-040220-2]	0.453684	0.518736	0.201113	0.300137	0.126078	1.16535	2.34095	1.40108	0.813392	0.319949	1.6358
ENSONIG00000005714	tenm4	551.5	1.28	0.25	5.19	2.129e-07	1.0859e-05	150.2	470.9	245.1	506.4	193.7	328.6	1125.9	1391.2	313.3	948.6	GL831218.1	1770720	1917081	8821	39.01	1	protein_coding	teneurin transmembrane protein 4 [Source:ZFIN;Acc:ZDB-GENE-990714-20]	2.00088	6.29937	2.98337	6.62863	2.13014	3.61672	12.7305	14.9756	6.42065	4.00848	10.4409
ENSONIG00000002756	si:dkey-239i20.2	65.6	1.61	0.31	5.18	2.1653e-07	1.1018e-05	24.7	31.7	27.6	42.9	18.2	39.5	123.8	216.5	29	126.6	GL831140.1	6852137	6865247	1665	39.69	1	protein_coding	si:dkey-239i20.2 [Source:ZFIN;Acc:ZDB-GENE-041001-98]	1.74322	2.24663	1.77982	2.97503	1.06036	2.30329	7.41598	12.3469	3.9839	1.96101	7.35538
ENSONIG00000015934	tspan13b	92.8	1.53	0.3	5.17	2.3024e-07	1.1688e-05	44	30.9	46.3	73.2	31.9	73	217.4	225.8	45.2	172.1	GL831658.1	127353	141733	1533	39.06	1	protein_coding	tetraspanin 13 [Source:NCBI gene;Acc:100692676]	3.37272	2.3785	3.2428	5.51337	2.01858	4.62323	14.1442	13.9861	6.15994	3.30519	10.9178
ENSONIG00000020278	ENSONIG00000020278	1223.9	1.01	0.2	5.17	2.3223e-07	1.1761e-05	827.8	878.3	832.7	837.1	888.8	1303.1	2433.4	1790.2	852.9	1842.2	GL831152.1	2674017	2680261	1322	42.26	1	protein_coding	N-acylethanolamine acid amidase [Source:NCBI gene;Acc:100691345]	73.5806	78.3967	67.6299	73.1129	65.2182	95.6999	183.588	128.583	95.7262	71.5877	135.957
ENSONIG00000010812	tfpi2	382.9	1.44	0.28	5.17	2.3736e-07	1.1993e-05	234.4	118.2	159.5	299.5	240.4	450.3	894.3	666.9	210.4	670.5	GL831370.1	405843	410247	2387	39.25	1	protein_coding	tissue factor pathway inhibitor 2 [Source:NCBI gene;Acc:100711342]	11.5392	5.84321	7.17447	14.4875	9.76964	18.3153	37.3674	26.5291	16.3782	9.76279	27.4039
ENSONIG00000000569	fuca2	1104.3	1.1	0.21	5.17	2.3984e-07	1.209e-05	640.1	586.4	747.1	858.6	846.6	1182.4	2087.4	1886.1	735.8	1718.7	GL831153.1	780198	785383	3059	41.96	-1	protein_coding	alpha-L-fucosidase 2 [Source:ZFIN;Acc:ZDB-GENE-040822-39]	24.5888	22.6204	26.2229	32.4085	26.847	37.5275	68.0595	58.5462	37.1026	26.5375	54.7111
ENSONIG00000025836	ENSONIG00000025836	102.6	1.14	0.22	5.16	2.4974e-07	1.2559e-05	59.5	72.3	81.7	79	39.9	108.5	193.8	186	66.5	162.8	GL831264.1	547913	552596	4056	39.69	1	lincRNA		1.72381	2.10342	2.16275	2.24894	0.95427	2.59715	4.76561	4.3544	2.61379	1.83864	3.90572
ENSONIG00000014379	alas1	1721.7	1	0.19	5.16	2.5281e-07	1.2684e-05	1188.6	1058.2	1204.7	1194.2	1444.9	2032.2	2448.5	3202.5	1218.1	2561.1	GL831288.1	1113378	1120671	2579	41.9	-1	protein_coding	5'-aminolevulinate synthase 1 [Source:NCBI gene;Acc:100692207]	54.1569	48.4175	50.1544	53.4655	54.3479	76.5033	94.6915	117.91	68.7059	52.1085	96.3683
ENSONIG00000008730	SLC25A12 (1 of many).1	516.7	1.36	0.26	5.15	2.5517e-07	1.2763e-05	273.8	315.7	180.1	473.2	226.8	567.9	1244.1	851.8	293.9	887.9	GL831187.1	1390674	1412744	2632	42.09	1	protein_coding	solute carrier family 25 member 12 [Source:NCBI gene;Acc:100702010]	12.2241	14.1539	7.34698	20.759	8.35899	20.9484	47.1446	30.7302	20.2083	12.5686	32.9411
ENSONIG00000020306	myh7ba	110.2	1.48	0.29	5.15	2.5558e-07	1.2763e-05	56.8	37.9	72.8	68.3	51.3	116.6	161.7	315.9	57.4	198.1	GL831152.1	3238601	3253324	5844	43.74	1	protein_coding	myosin, heavy chain 7B, cardiac muscle, beta a [Source:ZFIN;Acc:ZDB-GENE-100914-2]	1.14211	0.765271	1.33753	1.34946	0.851537	1.93711	2.7597	5.13278	1.90944	1.08918	3.27653
ENSONIG00000014435	zgc:152830	983.8	0.92	0.18	5.15	2.625e-07	1.3078e-05	478.9	935.7	694.9	809.8	608.5	926.9	1711.1	1704.8	705.5	1447.6	GL831230.1	1416843	1426372	1609	40.82	-1	protein_coding	zgc:152830 [Source:ZFIN;Acc:ZDB-GENE-090312-55]	34.975	68.6226	46.3711	58.1125	36.6861	55.9296	106.067	100.608	63.4215	48.9535	87.5349
ENSONIG00000013151	ENSONIG00000013151	969.5	1	0.2	5.13	2.928e-07	1.4554e-05	668.5	717.8	617.1	750.3	599.4	938	1607.1	1858.1	670.6	1467.7	GL831350.1	252022	275351	2688	41.05	-1	protein_coding	propionyl-CoA carboxylase subunit alpha [Source:NCBI gene;Acc:100689799]	29.2241	31.5109	24.6495	32.2295	21.6314	33.8796	59.6315	65.6377	37.2993	27.8491	53.0496
ENSONIG00000020532	adrb3a	22.5	2.04	0.4	5.11	3.1731e-07	1.5736e-05	5.5	6.2	2	2	14.8	34.5	33.1	81.9	6.1	49.8	GL831253.1	344277	345578	1302	46.47	-1	protein_coding	adrenoceptor beta 3a [Source:ZFIN;Acc:ZDB-GENE-080917-21]	0.496388	0.56191	0.16493	0.177365	1.10267	2.57261	2.53559	5.97292	1.69805	0.500654	3.6937
ENSONIG00000011600	hvcn1	164.9	1.44	0.28	5.11	3.2405e-07	1.6033e-05	67.8	83.8	87.6	96.6	86.6	109.5	312	475	84.5	298.8	GL831284.1	1907316	1910910	681	40.17	-1	protein_coding	hydrogen voltage gated channel 1 [Source:NCBI gene;Acc:100692919]	11.6991	14.5206	13.8114	16.3786	12.3358	15.6111	45.6951	66.2308	24.5353	13.7491	42.5123
ENSONIG00000013026	gsna	935.6	1.25	0.25	5.1	3.3187e-07	1.6382e-05	672.1	561.7	478.4	587.3	543.5	864	2226.4	1551.5	568.6	1547.3	GL831141.1	5567647	5590464	4906	39.95	-1	protein_coding	gelsolin [Source:NCBI gene;Acc:100712345]	16.0981	13.5102	10.47	13.8223	10.7465	17.0982	45.2624	30.0288	19.6296	12.9294	30.7965
ENSONIG00000009207	emilin2a	253.1	1.3	0.26	5.1	3.3821e-07	1.6657e-05	85.2	204.6	180.1	119	156.1	272.8	390.4	616.6	149	426.6	GL831134.1	992317	1008715	3379	41.22	1	protein_coding	elastin microfibril interfacer 2a [Source:ZFIN;Acc:ZDB-GENE-060503-247]	2.96293	7.14503	5.72278	4.06637	4.48137	7.83829	11.5235	17.3272	7.63343	4.87569	12.2297
ENSONIG00000010121	cpe	271.6	1.37	0.27	5.1	3.3955e-07	1.6684e-05	134.6	134	127	253.7	107.1	262.6	416.9	737.1	151.3	472.2	GL831212.1	1825583	1843113	2727	40.93	1	protein_coding	carboxypeptidase E [Source:NCBI gene;Acc:100534407]	5.80002	5.79837	5.00034	10.742	3.80979	9.34921	15.2479	25.6658	10.1767	6.2301	16.7543
ENSONIG00000017179	cbx4	249.8	1.52	0.3	5.09	3.5145e-07	1.723e-05	140.1	119.9	67.9	220.5	80.9	273.8	461.3	634.2	125.9	456.4	GL831339.1	996702	1002944	2164	47.08	1	protein_coding	chromobox homolog 4 (Pc class homolog, Drosophila) [Source:ZFIN;Acc:ZDB-GENE-040329-2]	7.60765	6.53805	3.36894	11.7652	3.6265	12.284	21.2612	27.828	11.785	6.58127	20.4578
ENSONIG00000019438	rplp0	18057.6	0.93	0.18	5.08	3.6898e-07	1.8048e-05	16797.8	10952.8	12139	12024.9	15020.6	22860.4	29252.9	25412.7	13387	25842	GL831146.1	6849264	6851244	948	46.14	-1	protein_coding	ribosomal protein lateral stalk subunit P0 [Source:NCBI gene;Acc:100534569]	2082.16	1363.34	1374.85	1464.61	1537.01	2341.21	3077.68	2545.4	1973.28	1564.39	2654.76
ENSONIG00000013348	FBN1	1943.8	1.61	0.32	5.08	3.7217e-07	1.8163e-05	880.9	1007.1	488.2	1341.5	517.3	1192.6	6686.7	3436.5	847	3771.9	GL831355.1	1038267	1102953	15757	41.61	1	protein_coding	fibrillin 1 [Source:HGNC Symbol;Acc:HGNC:3603]	6.56935	7.54198	3.32664	9.83026	3.18468	7.34829	42.3254	20.7089	12.6044	6.09058	23.4608
ENSONIG00000009996	frem3	66.7	1.75	0.34	5.07	3.9326e-07	1.9148e-05	26.6	37	14.8	32.2	18.2	49.7	97.4	257.4	25.8	134.8	GL831212.1	183822	215435	9408	42.74	-1	protein_coding	FRAS1 related extracellular matrix 3 [Source:NCBI gene;Acc:100697961]	0.332241	0.464078	0.168906	0.395191	0.18766	0.51289	1.03258	2.59791	0.711432	0.309615	1.38113
ENSONIG00000002960	kdr	386.8	1.31	0.26	5.07	4.0377e-07	1.9616e-05	194.1	244.3	133.9	342.5	222.2	419.8	761	776.9	227.4	652.6	GL831140.1	8001119	8019521	5301	40.16	1	protein_coding	kinase insert domain receptor [Source:NCBI gene;Acc:100692052]	4.30266	5.43816	2.71209	7.4602	4.06614	7.68864	14.3182	13.9162	7.48779	4.79585	11.9744
ENSONIG00000015713	si:ch211-212k18.8	189.6	1.44	0.28	5.06	4.1906e-07	2.0312e-05	125.5	92.6	73.8	164.9	54.7	219	398	388.5	102.3	335.2	GL831614.1	77393	82214	976	39.73	1	protein_coding	uncharacterized LOC100706348 [Source:NCBI gene;Acc:100706348]	15.11	11.1956	8.11873	19.5083	5.43668	21.7851	40.672	37.7968	19.9529	11.8738	33.418
ENSONIG00000011068	ggt5a (1 of many)	47.3	1.83	0.36	5.06	4.2594e-07	2.06e-05	10.1	15.9	9.8	22.4	22.8	28.4	98.3	170.8	16.2	99.2	GL831172.1	3202079	3209122	1683	39.95	-1	protein_coding	gamma-glutamyltransferase 5a [Source:ZFIN;Acc:ZDB-GENE-080226-1]	0.705191	1.11481	0.625206	1.53678	1.31416	1.63832	5.82548	9.63645	2.79955	1.05923	5.70009
ENSONIG00000010983	ovch2	2212.9	1.31	0.26	5.05	4.3252e-07	2.0871e-05	1415.7	1374.8	1179.2	1179.6	1180.5	1691.5	5692.1	3989.9	1265.9	3791.2	GL831139.1	4334930	4351180	2923	40.34	1	protein_coding	ovochymase 2 [Source:ZFIN;Acc:ZDB-GENE-061207-75]	56.9131	55.5005	43.3152	46.5966	39.1772	56.1834	194.225	129.612	77.6905	48.3005	126.674
ENSONIG00000003339	ANXA2 (1 of many)	227.5	1.3	0.26	5.05	4.381e-07	2.1092e-05	95.2	127.9	116.1	171.7	144.7	186.6	529.4	448.1	131.1	388	GL831133.1	10806219	10818497	1759	41.45	1	protein_coding	annexin A2-B [Source:NCBI gene;Acc:100693483]	6.35976	8.58007	7.08676	11.2707	7.97993	10.2994	30.0179	24.1893	13.223	8.25545	21.5022
ENSONIG00000019946	zgc:91999	188.9	1.39	0.28	5.05	4.4431e-07	2.1344e-05	125.5	133.2	83.7	110.2	59.3	162.3	426.4	410.7	102.4	333.1	GL831136.1	7908979	7917731	2182	40.32	1	protein_coding	protein kinase C and casein kinase substrate in neurons protein 2 [Source:NCBI gene;Acc:100694300]	6.75863	7.20337	4.11862	5.83143	2.63631	7.22152	19.4906	17.8724	8.89161	5.30967	14.8615
ENSONIG00000018926	grk4	291.3	1.12	0.22	5.05	4.4887e-07	2.1515e-05	137.4	266.3	152.6	224.4	162.9	280.9	495.4	610.8	188.7	462.4	GL831274.1	1750516	1796234	1731	41.02	1	protein_coding	G protein-coupled receptor kinase 4 [Source:NCBI gene;Acc:100696126]	9.32737	18.1535	9.4654	14.9683	9.12894	15.7551	28.5444	33.5055	17.3561	12.2087	25.935
ENSONIG00000014530	tmem86a	418.9	1.34	0.27	5.04	4.6092e-07	2.2022e-05	369	220.5	189	226.4	221.1	417.8	810.2	897.4	245.2	708.5	GL831142.1	306039	316789	5131	40.07	1	protein_coding	transmembrane protein 86A [Source:NCBI gene;Acc:100704052]	8.45072	5.07099	3.95495	5.09474	4.18007	7.90554	15.749	16.6072	8.37666	5.3503	13.4206
ENSONIG00000019645	sstr2a	102.1	1.74	0.35	5.04	4.615e-07	2.2022e-05	7.3	37.9	44.3	72.2	26.2	37.5	436.8	154.4	37.6	209.6	GL831136.1	3567797	3573558	1853	42.52	-1	protein_coding	somatostatin receptor type 2 [Source:NCBI gene;Acc:100695795]	0.462932	2.41352	2.5669	4.49894	1.37158	1.96481	23.5109	7.91198	5.5877	2.26277	11.1292
ENSONIG00000004388	tagln2	506.2	1.01	0.2	5.04	4.6528e-07	2.2153e-05	322.3	332.5	309.1	462.5	329.3	539.5	849	905.6	351.1	764.7	GL831356.1	809714	815827	2766	41.58	-1	protein_coding	transgelin [Source:NCBI gene;Acc:100698794]	13.6923	14.1849	11.9985	19.3067	11.5488	18.9367	30.6138	31.0884	18.9213	14.1462	26.8796
ENSONIG00000006462	cyp11c1	2206.9	2.07	0.41	5.04	4.6781e-07	2.2224e-05	137.4	287.5	267.7	1218.6	467.2	3048.3	5074.8	7153.8	475.7	5092.3	GL831229.1	2442394	2453328	2806	42.78	1	protein_coding	cytochrome P450, family 11, subfamily C, polypeptide 1 [Source:ZFIN;Acc:ZDB-GENE-070828-1]	5.75398	12.0903	10.2434	50.1443	16.1515	105.472	180.382	242.082	77.7899	18.8767	175.979
ENSONIG00000015878	serpinh1a	174.2	1.24	0.25	5.04	4.6948e-07	2.2254e-05	102.6	81.1	94.5	151.2	106	188.6	323.3	346.3	107.1	286.1	GL831214.1	2676278	2680779	2526	40.34	1	protein_coding	serpin H1 [Source:NCBI gene;Acc:100702644]	4.77291	3.78856	4.0168	6.91141	4.0707	7.24892	12.7654	13.0177	7.07404	4.71207	11.0107
ENSONIG00000013407	si:ch211-225b11.1	647.9	1.47	0.29	5.03	4.8555e-07	2.2965e-05	366.3	333.3	284.5	316.1	397.7	609.5	2087.4	788.6	339.6	1161.8	GL831238.1	1240274	1253727	2139	39.07	1	protein_coding	si:ch211-225b11.1 [Source:ZFIN;Acc:ZDB-GENE-060531-39]	20.1231	18.387	14.2808	17.0632	18.036	27.6648	97.3324	35.0074	30.9868	17.578	53.3349
ENSONIG00000017220	PLXND1	406.6	1.54	0.31	5.03	4.9256e-07	2.3245e-05	145.6	229.3	88.6	366.8	140.2	320.4	876.4	1085.8	194.1	760.9	GL831137.1	7175132	7246482	5989	42.11	-1	protein_coding	plexin D1 [Source:HGNC Symbol;Acc:HGNC:9107]	2.85678	4.51789	1.5884	7.07169	2.27086	5.19402	14.5952	17.2151	6.91374	3.66112	12.3348
ENSONIG00000000606	eif4a1a	2616.2	0.9	0.18	5.03	4.9862e-07	2.3428e-05	1433.1	2191.4	1897.7	2218.6	1677.3	2322.2	4936.8	4252	1883.6	3837	GL831474.1	291038	296456	2183	43.77	-1	protein_coding	eukaryotic initiation factor 4A-I [Source:NCBI gene;Acc:100693841]	77.1422	118.455	93.3373	117.347	74.5338	103.279	225.556	184.949	124.325	96.1632	171.261
ENSONIG00000012396	atp1a1b (1 of many).2	560.1	1.34	0.27	5.03	4.9856e-07	2.3428e-05	261	358	296.3	343.4	259.8	357	1645	960.6	303.7	987.5	GL831181.1	3547440	3560421	3072	40.63	1	protein_coding	sodium/potassium-transporting ATPase subunit alpha-1 [Source:NCBI gene;Acc:100699477]	9.98364	13.7514	10.356	12.9071	8.20379	11.2827	53.4081	29.6917	18.698	11.0404	31.4608
ENSONIG00000001118	il15l	81.6	1.43	0.28	5.02	5.0612e-07	2.3729e-05	21.1	53.8	54.1	48.8	41	81.1	114.4	238.7	43.8	144.7	GL831203.1	414947	423194	2264	43.83	-1	protein_coding	interleukin 15, like [Source:ZFIN;Acc:ZDB-GENE-041111-173]	1.09515	2.80409	2.56568	2.48881	1.75673	3.47784	5.03978	10.0113	3.65492	2.14209	6.1763
ENSONIG00000001263	rps3	15741.3	0.82	0.16	5.01	5.3505e-07	2.5031e-05	11755.9	12213	11485.4	11595.6	13072.1	17815.3	24295.3	23697.4	12024.4	21936	GL831203.1	2453755	2460189	1355	44.19	1	protein_coding	ribosomal protein S3 [Source:ZFIN;Acc:ZDB-GENE-030131-8494]	1019.5	1063.58	910.098	988.102	935.842	1276.49	1788.32	1660.64	1205.32	983.424	1575.15
ENSONIG00000000442	ENSONIG00000000442	122.9	1.29	0.26	5	5.5903e-07	2.6069e-05	76	75	84.6	52.7	75.2	123.7	222.2	273.8	72.7	206.6	GL831153.1	335907	350262	6265	39.73	-1	protein_coding	probable carboxypeptidase X1 [Source:NCBI gene;Acc:100700724]	1.42548	1.41262	1.44988	0.971265	1.16438	1.91696	3.53741	4.14979	2.00347	1.28472	3.20139
ENSONIG00000020754	C2orf88	11.3	2.03	0.41	5	5.5967e-07	2.6069e-05	0.9	4.4	1	3.9	1.1	4.1	33.1	42.1	2.3	26.4	GL831463.1	88923	89198	276	55.8	-1	protein_coding	chromosome 2 open reading frame 88 [Source:HGNC Symbol;Acc:HGNC:28191]	0.38318	1.88118	0.38902	1.63156	0.386616	1.44225	11.9614	14.4839	4.06989	0.934311	9.29585
ENSONIG00000003702	itgb1a	1669.3	1.21	0.24	5	5.8699e-07	2.7282e-05	1044.8	1081.2	862.2	1302.5	755.5	1342.6	2942	4023.9	1009.2	2769.5	GL831219.1	1614985	1641382	4719	40.05	1	protein_coding	integrin subunit beta 1 [Source:NCBI gene;Acc:100703183]	26.0167	27.036	19.6173	31.8695	15.5303	27.6224	62.1806	80.9675	36.3551	24.014	56.9235
ENSONIG00000000919	PLCB4	479.5	1.06	0.21	4.99	5.9165e-07	2.738e-05	164.8	433	300.2	454.7	219.9	348.8	827.2	1087	314.5	754.3	GL831143.1	3954004	3983676	3525	41.17	-1	protein_coding	phospholipase C beta 4 [Source:HGNC Symbol;Acc:HGNC:9059]	5.49373	14.4949	9.14393	14.8941	6.05149	9.60688	23.4053	29.2809	14.0464	10.0156	20.7643
ENSONIG00000008859	tie1	368.7	1.12	0.23	4.99	5.9146e-07	2.738e-05	285.7	209	207.7	274.2	247.3	432	524.7	768.7	244.8	575.1	GL831248.1	1237179	1259833	4993	39.75	1	protein_coding	tyrosine kinase with immunoglobulin like and EGF like domains 1 [Source:NCBI gene;Acc:100693635]	6.72385	4.93936	4.46639	6.34094	4.80462	8.40016	10.4812	14.6187	7.59691	5.45503	11.1667
ENSONIG00000014261	tram1	1436	1.27	0.26	4.99	5.9823e-07	2.7625e-05	782	724	653.6	1195.2	861.4	1215.9	2901.4	3154.5	843.2	2423.9	GL831157.1	1439176	1448471	4240	44.41	-1	protein_coding	translocation associated membrane protein 1 [Source:NCBI gene;Acc:100699822]	21.6726	20.1493	16.5511	32.5479	19.7077	27.8418	68.2502	70.6445	34.6706	22.1257	55.5788
ENSONIG00000016172	itm2bb	5155.9	0.74	0.15	4.98	6.2214e-07	2.8668e-05	3660.1	4195	4230.4	4505.6	3568.9	5329	7748.3	8010.3	4032	7029.2	GL831210.1	817988	835979	819	39.01	-1	protein_coding	integral membrane protein 2Bb [Source:ZFIN;Acc:ZDB-GENE-040426-2139]	525.144	604.414	554.599	635.209	422.714	631.723	943.593	928.706	655.763	548.416	834.674
ENSONIG00000013364	IGFBP5 (1 of many)	484.6	1.45	0.29	4.98	6.3146e-07	2.9035e-05	277.5	246.9	176.2	311.2	235.9	366.1	811.1	1452.1	249.5	876.4	GL831262.1	103905	113134	4277	42.5	-1	protein_coding	insulin-like growth factor-binding protein 5 [Source:NCBI gene;Acc:100696646]	7.62418	6.8119	4.42332	8.40134	5.35039	8.31047	18.9146	32.2382	11.5093	6.52222	19.8211
ENSONIG00000002802	kdrl	360.2	1.51	0.3	4.98	6.4121e-07	2.942e-05	64.1	182.5	113.2	423.4	91.2	202.8	994.5	809.7	174.9	669	GL831169.1	4261103	4311177	4148	39.94	1	protein_coding	kinase insert domain receptor like [Source:ZFIN;Acc:ZDB-GENE-000705-1]	1.81589	5.19171	2.93014	11.7858	2.13281	4.74673	23.9127	18.5353	8.88138	4.77128	15.7316
ENSONIG00000008184	zgc:109949	28728.8	1.02	0.21	4.96	7.233e-07	3.3116e-05	21381.9	17797	22468.9	16877.8	21394.9	31488.1	56211.4	42210.2	19984.1	43303.3	GL831154.1	903835	916611	2574	40.24	-1	protein_coding	zgc:109949 [Source:ZFIN;Acc:ZDB-GENE-050522-166]	976.129	815.877	937.248	757.104	806.303	1187.69	2178.1	1557.12	1151.95	858.532	1640.97
ENSONIG00000016124	tbata	59.2	1.45	0.29	4.95	7.29e-07	3.3306e-05	34.8	21.2	34.4	37.1	30.8	66.9	98.3	149.8	31.7	105	GL831148.1	2730342	2752071	3491	37.09	-1	protein_coding	thymus, brain and testes associated [Source:NCBI gene;Acc:102083099]	1.17138	0.716593	1.05801	1.22708	0.855849	1.86055	2.80845	4.07451	1.72155	1.00578	2.9145
ENSONIG00000001703	abr	545.4	1.25	0.25	4.94	7.6516e-07	3.4822e-05	203.3	418	245.1	462.5	229	331.6	1120.3	1353.8	311.6	935.2	GL831223.1	6074	79927	2574	42.41	-1	protein_coding	ABR, RhoGEF and GTPase activating protein [Source:NCBI gene;Acc:100694787]	9.28108	19.1626	10.2239	20.7468	8.63025	12.5075	43.4098	49.9413	21.7379	13.6089	35.2862
ENSONIG00000012456	atp1a1b (1 of many).4	1076.8	1.44	0.29	4.94	7.6543e-07	3.4822e-05	812.2	549.4	372.1	627.3	496.8	861	2244.3	2651.4	571.6	1918.9	GL831181.1	3599166	3611916	3075	43.47	1	protein_coding	ATPase Na+/K+ transporting subunit alpha 1b [Source:ZFIN;Acc:ZDB-GENE-001212-5]	31.0375	21.0829	12.9926	23.5547	15.6723	27.1846	72.7944	81.8736	35.7741	20.868	60.6175
ENSONIG00000011284	ENSONIG00000011284	12.8	2	0.41	4.93	8.3019e-07	3.7689e-05	0.9	4.4	1	6.8	1.1	6.1	52.9	29.3	2.9	29.4	GL831259.1	291527	294155	1495	46.41	1	protein_coding		0.0707409	0.347294	0.0718191	0.525189	0.0713753	0.396145	3.5292	1.86097	0.859093	0.217284	1.92877
ENSONIG00000016303	fkbp10b	832.2	0.78	0.16	4.92	8.4453e-07	3.8259e-05	663	624.4	628.9	683	627.9	977.6	1247	1206.3	645.4	1143.6	GL831148.1	4326760	4332501	2079	42.46	-1	protein_coding	peptidyl-prolyl cis-trans isomerase FKBP10 [Source:NCBI gene;Acc:100707793]	37.4739	35.4401	32.4794	37.9327	29.2976	45.6533	59.8238	55.0953	41.6495	34.5248	53.5241
ENSONIG00000016225	cplx2l	83.4	1.53	0.31	4.92	8.4668e-07	3.8275e-05	24.7	64.4	23.6	80	13.7	71	161.7	228.2	41.3	153.6	GL831216.1	830043	844856	455	39.56	-1	protein_coding	complexin-1 [Source:NCBI gene;Acc:100705952]	6.37904	16.7017	5.56906	20.3014	2.92083	15.15	35.4455	47.6231	18.7613	10.3744	32.7395
ENSONIG00000005574	frem2b	263	1.61	0.33	4.92	8.7624e-07	3.9529e-05	130.9	104.9	99.4	171.7	87.7	247.4	252.4	1009.8	119	503.2	GL831218.1	703015	752197	11038	40.41	1	protein_coding	FRAS1-related extracellular matrix protein 2 [Source:NCBI gene;Acc:100692726]	1.39354	1.12143	0.966891	1.79609	0.770736	2.17608	2.28066	8.68677	2.39902	1.20974	4.38117
ENSONIG00000000110	si:ch211-132p1.2	49.1	1.49	0.3	4.92	8.8159e-07	3.9603e-05	21.1	19.4	22.6	46.8	16	53.7	112.5	100.6	25.2	89	GL831451.1	482115	483383	885	52.32	1	protein_coding	F2R like thrombin or trypsin receptor 3 [Source:HGNC Symbol;Acc:HGNC:3540]	2.80162	2.58669	2.74187	6.10591	1.75377	5.8911	12.6786	10.7936	5.66915	3.19797	9.78778
ENSONIG00000014805	lgals9l5	390.2	1.41	0.29	4.92	8.8048e-07	3.9603e-05	131.9	270.7	121.1	366.8	98	216	987.9	929	197.7	711	GL831426.1	319144	332040	975	39.54	-1	protein_coding	galectin-9 [Source:NCBI gene;Acc:100702318]	15.8968	32.762	13.3359	43.4383	9.7503	21.5087	101.058	90.4742	41.028	23.0366	71.0136
ENSONIG00000017921	ENSONIG00000017921	692.8	1.06	0.22	4.91	9.0195e-07	4.0433e-05	326	546.8	733.3	492.7	311.1	938	1273.4	920.8	482	1044.1	GL831520.1	176578	190947	4618	43.77	1	protein_coding	retinal guanylyl cyclase 2 [Source:NCBI gene;Acc:100708131]	8.29532	13.9721	17.0494	12.319	6.53496	19.7203	27.5026	18.9332	15.5409	11.6342	22.052
ENSONIG00000020605	zgc:165481	21.8	1.9	0.39	4.91	9.0542e-07	4.0504e-05	0	8.8	4.9	18.5	3.4	24.3	45.4	69	7.1	46.3	GL831133.1	7095339	7096070	732	49.73	1	protein_coding	zgc:165481 [Source:ZFIN;Acc:ZDB-GENE-070615-21]	0	1.41859	0.718731	2.91816	0.450572	3.223	6.18596	8.95059	2.9832	1.10121	6.11985
ENSONIG00000013595	nme2a	4951.2	0.75	0.15	4.91	9.0874e-07	4.0568e-05	4055.7	3650	4280.6	3754.3	3703.3	6080.4	7468.5	6616.7	3888.8	6721.9	GL831604.1	251657	257938	2427	38.34	-1	protein_coding	NME/NM23 nucleoside diphosphate kinase 2a [Source:ZFIN;Acc:ZDB-GENE-030131-7656]	196.366	177.464	189.372	178.611	148.018	243.236	306.921	258.872	212.357	177.966	269.676
ENSONIG00000014807	LRRC17	104.4	1.26	0.26	4.91	9.2764e-07	4.1326e-05	44.9	56.4	73.8	67.3	66.1	91.3	195.7	239.9	61.7	175.6	GL831142.1	3228870	3231514	1302	44.54	-1	protein_coding	leucine rich repeat containing 17 [Source:HGNC Symbol;Acc:HGNC:16895]	4.05233	5.11157	6.08593	5.96832	4.92478	6.80808	14.9914	17.4958	8.17977	5.22859	13.0984
ENSONIG00000024408	ENSONIG00000024408	28.7	1.56	0.32	4.9	9.6737e-07	4.3007e-05	11.9	11.5	15.7	21.5	10.3	48.7	47.3	63.2	14.2	53	GL831140.1	1301935	1308470	3144	49.63	1	lincRNA		0.444768	0.43162	0.536165	0.789594	0.317798	1.50387	1.50052	1.90875	0.929135	0.503989	1.63771
ENSONIG00000014469	pdxp	834	0.8	0.16	4.9	9.7094e-07	4.3076e-05	636.4	641.1	652.6	668.3	597.1	911.7	1239.4	1325.7	639.1	1158.9	GL831230.1	2119044	2126993	6285	41.74	-1	protein_coding	pyridoxal phosphatase [Source:NCBI gene;Acc:100705958]	11.8986	12.0367	11.1487	12.2776	9.21591	14.0835	19.6684	20.0287	13.7948	11.3155	17.9269
ENSONIG00000010233	vsir	872.4	1.31	0.27	4.89	9.8565e-07	4.3639e-05	688.6	469.2	402.6	530.8	451.2	790	2202.7	1443.9	508.5	1478.9	GL831145.1	6670394	6684246	4795	40.92	-1	protein_coding	V-set immunoregulatory receptor [Source:NCBI gene;Acc:102083124]	16.8752	11.5466	9.01502	12.7817	9.12803	15.9957	45.8173	28.5932	18.7191	11.8693	30.1354
ENSONIG00000009766	bcl2b	62	1.65	0.34	4.89	9.9828e-07	4.4107e-05	7.3	40.6	11.8	61.5	10.3	30.4	173	161.5	26.3	121.6	GL831134.1	5471023	5472816	675	49.61	1	protein_coding	BCL2, apoptosis regulator b [Source:ZFIN;Acc:ZDB-GENE-110411-185]	1.27083	7.09755	1.87698	10.5201	1.48023	4.37255	25.5626	22.7186	9.36243	4.44914	17.5513
ENSONIG00000002766	slc12a4	704.3	1.22	0.25	4.88	1.0433e-06	4.6002e-05	260.1	476.2	383.9	470.3	589.1	789	1504.1	1161.9	435.9	1151.6	GL831133.1	3123434	3140851	3662	38.74	-1	protein_coding	solute carrier family 12 (potassium/chloride transporter), member 4 [Source:ZFIN;Acc:ZDB-GENE-090218-27]	8.34625	15.3447	11.2559	14.8288	15.6051	20.9182	40.9657	30.1276	19.674	13.0761	30.6705
ENSONIG00000017741	ENSONIG00000017741	99.2	1.52	0.31	4.88	1.077e-06	4.7388e-05	41.2	28.2	49.2	51.7	83.2	103.4	201.4	235.2	50.7	180	GL831174.1	2616340	2619191	1179	42.21	1	protein_coding		4.10632	2.82242	4.48056	5.0632	6.84551	8.51475	17.0376	18.9425	8.4766	4.6636	14.8316
ENSONIG00000002326	rps2	22624	0.84	0.17	4.86	1.1752e-06	5.1604e-05	20506.4	15004.1	15858.6	16284.6	18738.8	27207.7	34709.7	32682.3	17278.5	31533.2	GL831257.1	2277283	2279038	888	49.2	1	protein_coding	ribosomal protein S2 [Source:NCBI gene;Acc:100693457]	2713.6	1993.81	1917.49	2117.44	2047.04	2974.71	3898.52	3494.73	2644.67	2157.88	3455.99
ENSONIG00000004332	plp1b	38.9	1.44	0.3	4.86	1.1988e-06	5.2427e-05	13.7	16.8	28.5	26.3	18.2	45.6	68.1	93.6	20.7	69.1	GL831356.1	493880	496896	774	41.03	-1	protein_coding	myelin proteolipid protein [Source:NCBI gene;Acc:100696665]	2.07993	2.56127	3.95353	3.9234	2.28101	5.71991	8.77543	11.4828	5.09716	2.95983	8.65938
ENSONIG00000006296	cnpy3	243.6	1.07	0.22	4.86	1.1978e-06	5.2427e-05	138.3	173.7	140.8	209.8	145.9	225.1	416	499.6	161.7	380.2	GL831301.1	938955	943827	1527	42.7	-1	protein_coding	canopy FGF signaling regulator 3 [Source:NCBI gene;Acc:100709008]	10.6427	13.4229	9.90022	15.8641	9.26857	14.312	27.1717	31.0668	16.4561	11.8197	24.1835
ENSONIG00000004365	ENSONIG00000004365	1378.7	0.98	0.2	4.85	1.2093e-06	5.2779e-05	932.2	948.9	926.2	882	1206.7	1492.7	2422.1	2218.4	979.2	2044.4	GL831356.1	676953	695552	7279	40.89	-1	protein_coding	unconventional myosin-Ic [Source:NCBI gene;Acc:100710621]	15.049	15.3828	13.662	13.9909	16.0814	19.9098	33.1881	28.9389	19.5254	14.8332	27.3456
ENSONIG00000008594	nr2f5	79.6	1.59	0.33	4.85	1.2187e-06	5.3084e-05	43	30.9	19.7	70.2	19.4	83.2	197.6	173.2	36.6	151.3	GL831154.1	4177852	4199995	4623	41.63	-1	protein_coding	nuclear receptor subfamily 2 group F member 5 [Source:NCBI gene;Acc:100702441]	1.09298	0.788717	0.457534	1.75332	0.407075	1.74729	4.2631	3.55744	1.75843	0.899926	3.18928
ENSONIG00000009315	CLDN15	265.2	1.68	0.35	4.85	1.222e-06	5.3115e-05	22	260.2	67.9	86.8	43.3	50.7	854.6	736	96	547.1	GL831208.1	2162464	2165855	1809	39.45	-1	protein_coding	claudin 15 [Source:NCBI gene;Acc:100689763]	1.42907	16.9729	4.03007	5.54025	2.32191	2.72104	47.118	38.6325	14.8457	6.05883	29.4905
ENSONIG00000015766	ENSONIG00000015766	567.9	0.8	0.16	4.85	1.2277e-06	5.3256e-05	395.6	466.5	503	499.5	308.8	618.6	882	869.4	434.7	790	GL831239.1	355617	364020	2612	39.55	-1	protein_coding	cathepsin L [Source:NCBI gene;Acc:100705613]	17.7972	21.0749	20.6765	22.0806	11.4683	22.9933	33.6789	31.6053	22.6719	18.6195	29.4258
ENSONIG00000005946	tmem151ba	81.5	1.39	0.29	4.85	1.2343e-06	5.3434e-05	71.4	42.3	29.5	49.8	38.7	109.5	130.5	180.2	46.4	140.1	GL831178.1	3517228	3525678	6270	41.78	1	protein_coding	transmembrane protein 151B [Source:NCBI gene;Acc:100690374]	1.33814	0.796085	0.505168	0.917085	0.598742	1.69555	2.07589	2.72898	1.33196	0.831043	2.16681
ENSONIG00000011911	slc38a4	304.6	1.12	0.23	4.85	1.2471e-06	5.3881e-05	147.4	297.2	186	236.1	96.9	222.1	713.8	537.1	192.7	491	GL831319.1	1125422	1142085	1617	40.28	-1	protein_coding	solute carrier family 38, member 4 [Source:ZFIN;Acc:ZDB-GENE-041010-14]	10.7117	21.6883	12.3505	16.8591	5.81313	13.3353	44.028	31.5398	19.5407	13.4845	29.6344
ENSONIG00000010806	zgc:85777	519.2	1.19	0.24	4.84	1.2769e-06	5.5056e-05	298.5	327.2	260.8	426.4	279.2	425.9	894.3	1241.4	318.4	853.9	GL831370.1	379050	403576	4958	40.51	-1	protein_coding	zgc:85777 [Source:ZFIN;Acc:ZDB-GENE-040426-2210]	7.07469	7.78741	5.64784	9.93022	5.46268	8.34	17.9903	23.7749	10.751	7.18057	16.7017
ENSONIG00000019478	ctsa	1303.7	0.92	0.19	4.84	1.2961e-06	5.5773e-05	917.5	800.7	905.5	1062.5	1093.9	1656	1690.3	2302.7	956	1883	GL831608.1	250247	256111	1967	48.1	-1	protein_coding	cathepsin A [Source:NCBI gene;Acc:100700252]	54.8114	48.0343	49.4271	62.3695	53.9473	81.7375	85.7081	111.159	68.3993	53.718	92.8683
ENSONIG00000002935	cyp1a	10	2.02	0.42	4.84	1.3118e-06	5.6338e-05	0.9	3.5	1	2.9	0	7.1	15.1	49.1	1.7	23.8	GL831133.1	5505974	5508359	1566	42.71	-1	protein_coding	cytochrome P450, family 1, subfamily A [Source:ZFIN;Acc:ZDB-GENE-011219-1]	0.0675337	0.263732	0.068563	0.213823	0	0.440181	0.961717	2.97717	0.62409	0.12273	1.45969
ENSONIG00000009176	mrc1b (1 of many)	231.1	1.36	0.28	4.83	1.3356e-06	5.7242e-05	138.3	147.3	72.8	146.3	139	203.8	499.2	502	128.7	401.7	GL831134.1	536633	570211	4904	38.3	1	protein_coding	mannose receptor, C type 1b [Source:ZFIN;Acc:ZDB-GENE-070705-13]	3.31391	3.54437	1.5939	3.44462	2.74955	4.03477	10.1528	9.72001	4.81924	2.92927	7.9692
ENSONIG00000009133	krt8	12731.2	1.12	0.23	4.82	1.4674e-06	6.2769e-05	4809.3	11925.5	5951.9	12710.8	5145.9	9549.6	27512.5	24243.8	8108.7	20435.3	GL831205.1	528654	537816	1616	42.7	1	protein_coding	keratin 8 [Source:ZFIN;Acc:ZDB-GENE-030411-5]	349.712	870.806	395.454	908.196	308.899	573.732	1698.05	1424.53	816.173	566.613	1232.11
ENSONIG00000025675	ENSONIG00000025675	175	1.55	0.32	4.81	1.4825e-06	6.3287e-05	148.3	66.1	73.8	57.6	91.2	151.1	506.7	305.4	87.4	321.1	GL831203.1	426722	440627	7015	45.37	-1	lincRNA		2.48418	1.11189	1.12956	0.948075	1.26114	2.09123	7.2042	4.13385	2.54552	1.38697	4.47643
ENSONIG00000019331	atp1b1a	4918.3	0.96	0.2	4.81	1.5128e-06	6.4327e-05	2600.6	3830	3975.5	3377.7	3256.6	4024.9	9463.3	8817.6	3408.1	7435.3	GL831162.1	4823411	4831449	1534	45.59	1	protein_coding	sodium/potassium-transporting ATPase subunit beta-233 [Source:NCBI gene;Acc:100698842]	199.213	294.618	278.258	254.24	205.938	254.739	615.29	545.806	331.013	246.453	471.945
ENSONIG00000020308	ndrg3a	645.4	0.87	0.18	4.81	1.5128e-06	6.4327e-05	392.8	503.5	480.3	585.4	392	582.1	1186.5	1040.2	470.8	936.2	GL831152.1	3272212	3287634	1122	43.18	-1	protein_coding	ndrg family member 3a [Source:ZFIN;Acc:ZDB-GENE-980526-124]	41.1385	52.9533	45.9622	60.2432	33.8914	50.3698	105.472	88.0314	59.7577	46.8377	81.291
ENSONIG00000010173	ENSONIG00000010173	81	1.79	0.37	4.81	1.5218e-06	6.4582e-05	47.6	20.3	14.8	32.2	34.2	67.9	341.3	90.1	29.8	166.4	GL831134.1	9088645	9102021	2846	46.16	1	protein_coding		1.96536	0.841681	0.558352	1.30638	1.1657	2.31633	11.9609	3.0061	2.8901	1.16749	5.76111
ENSONIG00000002105	faah	717.7	1.36	0.28	4.81	1.5426e-06	6.5333e-05	408.4	478	328.7	397.1	262.1	403.6	1672.4	1791.4	374.9	1289.1	GL831140.1	2436918	2514428	4911	38.78	-1	protein_coding	fatty acid amide hydrolase [Source:ZFIN;Acc:ZDB-GENE-070619-3]	9.77204	11.4854	7.1864	9.33637	5.17718	7.97896	33.9651	34.6367	14.9423	8.59147	25.5269
ENSONIG00000005779	ENSONIG00000005779	1449.8	1.93	0.4	4.8	1.5612e-06	6.5992e-05	116.3	584.7	142.7	855.6	196	713.9	3350.4	5638.6	379.1	3234.3	GL831429.1	14777	60163	5520	44.88	-1	protein_coding		2.47577	12.4991	2.77566	17.897	3.4444	12.5564	60.5369	96.9942	26.1474	7.81839	56.6958
ENSONIG00000009596	echs1	1875.8	0.89	0.19	4.8	1.5725e-06	6.634e-05	1402.9	1270.8	1387.8	1317.1	1564.5	2048.4	2841.8	3173.2	1388.6	2687.8	GL831145.1	831783	837427	2700	41.28	1	protein_coding	enoyl CoA hydratase, short chain, 1, mitochondrial [Source:ZFIN;Acc:ZDB-GENE-030616-617]	61.0566	55.5392	55.188	56.3252	56.2093	73.6574	104.976	111.596	71.8185	56.8637	96.7432
ENSONIG00000007262	gapdhs	2875.5	1.01	0.21	4.8	1.5775e-06	6.6418e-05	2471.5	1702	1791.4	1898.6	2296.1	3195.4	4258.9	5390.5	2031.9	4281.6	GL831158.1	3822820	3837125	4467	42.71	-1	protein_coding	glyceraldehyde-3-phosphate dehydrogenase, spermatogenic [Source:NCBI gene;Acc:100691260]	65.0151	44.9604	43.0584	49.0756	49.8622	69.4503	95.092	114.585	66.3873	50.3943	93.0423
ENSONIG00000012472	ENSONIG00000012472	74.8	2.02	0.42	4.8	1.5818e-06	6.6468e-05	14.7	9.7	4.9	12.7	5.7	85.2	40.7	424.7	9.5	183.5	GL831181.1	4043466	4064146	3803	39.7	1	protein_coding	collagen alpha-1(VIII) chain [Source:NCBI gene;Acc:100693347]	0.454214	0.300976	0.138341	0.38559	0.145394	2.1751	1.06741	10.604	1.90888	0.284903	4.6155
ENSONIG00000025975	ENSONIG00000025975	56.6	1.85	0.39	4.79	1.6655e-06	6.985e-05	19.2	35.3	7.9	16.6	2.3	21.3	174	176.7	16.2	124	GL831136.1	2359097	2368300	2989	36.82	-1	lincRNA		0.754822	1.39359	0.28378	0.641254	0.0746446	0.691861	5.80612	5.61338	1.90743	0.629618	4.03712
ENSONIG00000016666	itga5	244.8	1.34	0.28	4.79	1.6891e-06	7.0704e-05	93.4	134	151.6	196.1	76.3	139.9	804.5	362.7	130.3	435.7	GL831137.1	2077352	2107685	3407	42.06	-1	protein_coding	integrin alpha-5 [Source:NCBI gene;Acc:100711983]	3.2214	4.64108	4.77758	6.64589	2.17245	3.98667	23.5514	10.1086	7.38813	4.29168	12.5489
ENSONIG00000016513	pkig	48.2	1.48	0.31	4.78	1.7154e-06	7.1664e-05	18.3	37.9	14.8	30.2	18.2	41.6	94.5	129.9	23.9	88.7	GL831365.1	133735	158891	710	40.16	-1	protein_coding	cAMP-dependent protein kinase inhibitor gamma [Source:NCBI gene;Acc:100705978]	3.02874	6.29894	2.23813	4.9113	2.48662	5.68853	13.275	17.3726	6.91248	3.79275	12.112
ENSONIG00000012246	ENSONIG00000012246	52.2	1.61	0.34	4.78	1.7505e-06	7.2986e-05	20.1	16.8	16.7	38.1	25.1	182.5	59.6	58.5	23.4	100.2	GL831192.1	1649075	1659079	4076	38.11	1	protein_coding	cytosolic 5'-nucleotidase 1A [Source:NCBI gene;Acc:100708436]	0.579471	0.486364	0.43991	1.07929	0.59736	4.34704	1.45839	1.36281	1.29383	0.636479	2.38941
ENSONIG00000001921	qsox1	281.2	1.21	0.25	4.77	1.7971e-06	7.4785e-05	252.7	162.3	149.6	167.8	151.6	305.2	443.4	616.6	176.8	455.1	GL831140.1	1602737	1627461	4547	42.54	-1	protein_coding	quiescin sulfhydryl oxidase 1 [Source:NCBI gene;Acc:100706190]	6.53055	4.21192	3.53255	4.26103	3.23423	6.51665	9.72597	12.8763	6.36115	4.35406	9.70632
ENSONIG00000010500	ENSONIG00000010500	59.7	1.27	0.27	4.77	1.8724e-06	7.7618e-05	41.2	45	27.6	42	25.1	88.2	103	105.3	36.2	98.9	GL831270.1	1282951	1286438	1494	51.26	-1	protein_coding		3.24053	3.55425	1.98353	3.24599	1.62974	5.7317	6.87621	6.69254	4.11931	2.73081	6.43348
ENSONIG00000016625	ca8	454.9	0.91	0.19	4.77	1.8709e-06	7.7618e-05	374.5	345.7	285.4	356.1	299.7	519.2	760.1	698.5	332.3	659.3	GL831261.1	350052	361753	1195	39.92	1	protein_coding	carbonic anhydrase 8 [Source:NCBI gene;Acc:100692474]	36.8259	34.1364	25.6429	34.4074	24.3285	42.1825	63.4403	55.5024	39.5583	31.0682	53.7084
ENSONIG00000000371	SLC6A6 (1 of many).1	190	1.06	0.22	4.76	1.8941e-06	7.8234e-05	56.8	157.9	139.8	168.8	98	134.9	404.6	359.2	124.2	299.6	GL831191.1	302226	316822	1887	38.84	1	protein_coding	solute carrier family 6 member 6 [Source:HGNC Symbol;Acc:HGNC:11052]	3.53709	9.87408	7.95457	10.3288	5.03791	6.94073	21.3853	18.075	10.3917	7.34648	15.467
ENSONIG00000012240	hoxc6b	39	1.75	0.37	4.76	1.8946e-06	7.8234e-05	7.3	7.9	10.8	28.3	13.7	19.3	99.3	125.2	13.6	81.2	GL831196.1	1785431	1786615	708	43.38	1	protein_coding	homeobox C6 [Source:NCBI gene;Acc:100534570]	1.2116	1.31668	1.63784	4.61531	1.87708	2.64661	13.9887	16.7913	5.51065	2.1317	11.1422
ENSONIG00000018489	rgra	141.1	1.34	0.28	4.76	1.9028e-06	7.8422e-05	63.2	53.8	71.9	151.2	71.8	234.3	262.8	220	82.4	239	GL831242.1	1383402	1392850	3572	39.11	-1	protein_coding	RPE-retinal G protein-coupled receptor [Source:NCBI gene;Acc:100696641]	2.0791	1.77729	2.16122	4.88752	1.94989	6.36834	7.33798	5.84823	4.05119	2.571	6.51818
ENSONIG00000013070	pdgfrb	427.4	1.06	0.22	4.76	1.9443e-06	7.9982e-05	188.6	331.6	242.1	424.4	216.5	343.8	734.6	937.2	280.7	671.9	GL831305.1	1529328	1543533	3318	39.25	-1	protein_coding	platelet-derived growth factor receptor, beta polypeptide [Source:ZFIN;Acc:ZDB-GENE-030805-2]	6.67936	11.793	7.83429	14.7689	6.32963	10.0599	22.0819	26.8207	13.296	9.48103	19.6542
ENSONIG00000015101	rsu1	250	0.96	0.2	4.75	1.9971e-06	8.1995e-05	128.2	197.5	184.1	245.9	108.3	190.6	449.1	496.1	172.8	378.6	GL831320.1	360340	400201	834	39.33	-1	protein_coding	Ras suppressor protein 1 [Source:NCBI gene;Acc:100703379]	18.0631	27.9439	23.7011	34.044	12.5968	22.1882	53.708	56.4829	31.091	23.2698	44.1264
ENSONIG00000016324	si:dkey-44g23.5	258.2	1.11	0.23	4.75	2.0842e-06	8.5408e-05	164.8	159.6	133.9	202.9	182.3	251.5	500.1	470.4	168.7	407.3	GL831216.1	1886226	1890408	489	42.34	1	protein_coding	MAPK regulated corepressor interacting protein 2 [Source:NCBI gene;Acc:100700571]	39.6021	38.5133	29.4004	47.9094	36.1638	49.9338	102.002	91.3423	54.3584	38.3178	81.0928
ENSONIG00000012002	idh3g	1174.6	1.04	0.22	4.74	2.0883e-06	8.5413e-05	880	748.7	788.4	883.9	646.1	1035.4	2132.8	2281.6	789.4	1816.6	GL831196.1	758238	765198	2522	38.74	-1	protein_coding	isocitrate dehydrogenase 3 (NAD(+)) gamma [Source:NCBI gene;Acc:100707459]	41.0022	35.0307	33.5647	40.4675	24.8514	39.8592	84.3466	85.9029	48.1281	34.9833	70.0362
ENSONIG00000013142	slc47a3	70.7	1.42	0.3	4.74	2.0927e-06	8.5431e-05	33	42.3	69.9	24.4	19.4	75	168.3	133.4	37.8	125.6	GL831141.1	8324106	8339924	2277	38.76	1	protein_coding	solute carrier family 47 (multidrug and toxin extrusion), member 3 [Source:ZFIN;Acc:ZDB-GENE-130530-755]	1.70302	2.19212	3.29606	1.2373	0.826485	3.19789	7.37197	5.56296	3.17348	1.851	5.37761
ENSONIG00000009375	nupr1b	692.2	1.01	0.21	4.74	2.1359e-06	8.7028e-05	577.8	492.1	464.6	493.7	405.7	1326.4	1079.6	697.4	486.8	1034.5	GL831151.1	1860303	1863135	1503	45.09	-1	protein_coding	nuclear protein 1 [Source:NCBI gene;Acc:100692788]	45.1739	38.635	33.1896	37.9273	26.1844	85.6802	71.6418	44.0592	47.8114	36.222	67.1271
ENSONIG00000020923	thbd	52.7	1.53	0.32	4.74	2.1741e-06	8.8416e-05	15.6	33.5	12.8	44.9	16	35.5	128.6	134.6	24.5	99.5	GL831143.1	8136503	8138029	1527	55.4	-1	protein_coding	thrombomodulin [Source:ZFIN;Acc:ZDB-GENE-110411-281]	1.20048	2.58876	0.90002	3.39512	1.01643	2.25712	8.39971	8.36989	3.51594	1.82016	6.34224
ENSONIG00000014365	pdk3a	273.3	1.34	0.28	4.74	2.1846e-06	8.8678e-05	255.5	135.8	111.2	156.1	135.6	273.8	595.6	523	158.8	464.1	GL831157.1	2803755	2818005	5929	41.69	1	protein_coding	pyruvate dehydrogenase kinase 3 [Source:NCBI gene;Acc:100706734]	5.06383	2.70274	2.01375	3.03997	2.21858	4.4835	10.0193	8.37594	4.7397	3.00777	7.62623
ENSONIG00000008263	cd81b	170.1	1.25	0.26	4.73	2.1995e-06	8.9111e-05	120	72.3	74.8	139.5	117.4	199.8	298.7	338.1	104.8	278.9	GL831160.1	268597	280794	2593	40.54	1	protein_coding	CD81 antigen [Source:NCBI gene;Acc:100691891]	5.43811	3.2902	3.09728	6.21183	4.392	7.48097	11.4893	12.381	6.72259	4.48588	10.4504
ENSONIG00000009468	bckdk	406	0.98	0.21	4.73	2.2056e-06	8.9191e-05	196	336	272.6	337.6	242.7	317.4	727	819	277	621.2	GL831273.1	156081	167178	1287	41.31	1	protein_coding	branched chain ketoacid dehydrogenase kinase [Source:ZFIN;Acc:ZDB-GENE-021204-1]	17.8956	30.8068	22.742	30.2881	18.2931	23.9438	56.3402	60.4253	32.5919	24.0051	46.9031
ENSONIG00000009203	ENSONIG00000009203	265.5	1.26	0.27	4.72	2.3489e-06	9.481e-05	225.3	111.1	100.4	202	190.3	355.9	384.8	554.6	165.8	431.8	GL831205.1	2076318	2107252	5413	38.32	-1	protein_coding	calcitonin gene-related peptide type 1 receptor [Source:NCBI gene;Acc:100696897]	4.89094	2.42193	1.99148	4.30885	3.41034	6.38344	7.09021	9.72871	5.02824	3.40471	7.73412
ENSONIG00000020511	enc1	157.9	1.6	0.34	4.72	2.3588e-06	9.5028e-05	37.5	95.2	31.5	150.3	16	63.9	351.7	517.2	66.1	310.9	GL831211.1	1439261	1441036	1776	53.49	-1	protein_coding	ectodermal-neural cortex 1 [Source:NCBI gene;Acc:100708177]	2.48118	6.32529	1.90436	9.77156	0.873924	3.4932	19.7511	27.6522	9.0316	4.27126	16.9655
ENSONIG00000000900	rpl19	10569.1	0.84	0.18	4.72	2.3667e-06	9.517e-05	9097.6	7222.5	7309.2	8656	7645.9	12152.7	14992.8	17476.1	7986.2	14873.9	GL831149.1	1458573	1461650	752	41.42	1	protein_coding	60S ribosomal protein L19 [Source:NCBI gene;Acc:100709589]	1421.6	1133.33	1043.6	1329.07	986.296	1568.99	1988.51	2206.68	1459.76	1182.78	1921.39
ENSONIG00000001587	aldh5a1	251.3	1.09	0.23	4.72	2.3836e-06	9.5497e-05	109.9	239.9	128	242.9	106	228.2	433	523	165.3	394.7	GL831385.1	914341	916386	1170	57.48	-1	protein_coding	aldehyde dehydrogenase 5 family, member A1 (succinate-semialdehyde dehydrogenase) [Source:ZFIN;Acc:ZDB-GENE-070228-2]	11.0378	24.1953	11.7464	23.9712	8.78854	18.9363	36.9117	42.4453	22.2541	15.9478	32.7644
ENSONIG00000010346	ENSONIG00000010346	1691.9	0.99	0.21	4.72	2.3838e-06	9.5497e-05	1268.3	994.7	1136.8	1344.5	1157.7	1642.8	3003.5	2987.2	1180.4	2544.5	GL831306.1	1180019	1188866	4129	40.55	1	protein_coding	S100 calcium binding protein A14 [Source:NCBI gene;Acc:100698701]	36.095	28.4272	29.5611	37.5979	27.1987	38.6282	72.5513	68.6962	42.3444	31.776	59.9586
ENSONIG00000004051	ehd2b	1291	1.01	0.22	4.7	2.5477e-06	0.00010188	873.6	1027.4	831.7	870.3	772.6	1111.4	2704.7	2136.5	875.1	1984.2	GL831494.1	312887	320162	3617	41.67	1	protein_coding	EH domain containing 2 [Source:NCBI gene;Acc:100706612]	28.3814	33.5179	24.6888	27.7823	20.7206	29.8323	74.5818	56.0877	36.9491	27.0182	53.5006
ENSONIG00000004437	ugt1a1	75.5	1.48	0.32	4.7	2.5837e-06	0.00010312	18.3	65.3	41.3	29.3	27.3	47.7	254.3	120.5	36.3	140.8	GL831170.1	3885407	3889036	2298	40.61	1	protein_coding	UDP-glucuronosyltransferase [Source:NCBI gene;Acc:100534482]	0.935773	3.35312	1.92966	1.4722	1.15242	2.01527	11.0372	4.9791	3.35934	1.76863	6.01052
ENSONIG00000005529	stard13b	353.4	0.99	0.21	4.69	2.6898e-06	0.00010716	341.6	224	172.2	221.5	333.9	523.3	582.4	428.2	258.6	511.3	GL831218.1	374020	396763	3345	40.91	1	protein_coding	StAR-related lipid transfer (START) domain containing 13b [Source:ZFIN;Acc:ZDB-GENE-050506-146]	12.0003	7.90202	5.52737	7.64585	9.68315	15.1887	17.3655	12.1553	10.9335	8.55173	14.9031
ENSONIG00000015941	mef2cb	216.3	1.21	0.26	4.69	2.7786e-06	0.00011049	205.1	113.8	96.5	164.9	106	316.4	303.5	424.7	137.2	348.2	GL831329.1	821887	887867	2345	43.15	-1	protein_coding	myocyte enhancer factor 2cb [Source:ZFIN;Acc:ZDB-GENE-040901-7]	10.2776	5.72645	4.41841	8.11943	4.3849	13.0996	12.9086	17.197	9.5165	6.58536	14.4017
ENSONIG00000014607	ENSONIG00000014607	271.7	1.07	0.23	4.69	2.784e-06	0.0001105	100.7	254	143.7	282	104.8	197.7	539.8	551.1	177	429.6	GL831282.1	1721008	1797720	3687	41.51	1	protein_coding		3.20941	8.12918	4.18471	8.83129	2.7573	5.20593	14.6023	14.1929	7.63913	5.42238	11.3337
ENSONIG00000011490	sult1st6	41.5	1.6	0.34	4.69	2.7973e-06	0.00011082	20.1	11.5	15.7	29.3	16	41.6	64.3	133.4	18.5	79.8	GL831456.1	251390	262527	930	40.44	1	protein_coding	sulfotransferase family 1A member 4 [Source:NCBI gene;Acc:100706339]	2.5397	1.45915	1.81258	3.63775	1.66891	4.34286	6.89589	13.6203	4.49714	2.22362	8.28635
ENSONIG00000007760	ube2ql1	21.3	1.91	0.41	4.68	2.8872e-06	0.00011417	0.9	7.9	1	7.8	4.6	3	64.3	80.7	4.4	49.4	GL831159.1	4914471	4925688	486	40.67	1	protein_coding	ubiquitin-conjugating enzyme E2Q family-like 1 [Source:ZFIN;Acc:ZDB-GENE-030131-8137]	0.217608	1.91813	0.220925	1.85313	0.918159	0.599308	13.1958	15.7671	4.33627	1.02559	9.85407
ENSONIG00000007603	tent5bb	1146.2	1.85	0.4	4.67	2.942e-06	0.00011613	200.5	350.1	267.7	497.6	315.6	708.8	5383.9	1445	326.3	2512.6	GL831159.1	1581555	1593846	4380	40.65	-1	protein_coding	protein FAM46A [Source:NCBI gene;Acc:100710135]	5.3791	9.43201	6.56229	13.1176	6.98971	15.7114	122.599	31.3262	26.3896	8.29614	56.5454
ENSONIG00000013148	ENSONIG00000013148	90.8	1.39	0.3	4.67	2.9732e-06	0.00011714	27.5	62.6	32.5	104.4	21.7	79.1	224.1	174.3	49.7	159.2	GL831141.1	8367825	8404630	2517	39.79	-1	protein_coding		1.28386	2.93479	1.38638	4.78923	0.836321	3.05111	8.88016	6.57548	3.71717	2.24612	6.16892
ENSONIG00000009548	grin2ca	51.9	1.67	0.36	4.67	3.0089e-06	0.00011833	29.3	13.2	26.6	15.6	16	219	27.4	67.9	20.1	104.8	GL831151.1	3371764	3422143	4245	41.72	-1	protein_coding	glutamate ionotropic receptor NMDA type subunit 2C [Source:NCBI gene;Acc:100705403]	0.811072	0.366929	0.672799	0.424321	0.365627	5.00878	0.643777	1.51882	1.22651	0.52815	2.39046
ENSONIG00000008712	PRICKLE1 (1 of many)	207.9	1.29	0.28	4.67	3.0503e-06	0.00011974	120.9	132.3	75.8	158.1	115.1	189.6	341.3	530	120.4	353.7	GL831160.1	3042323	3065617	2990	43.07	-1	protein_coding	prickle planar cell polarity protein 1 [Source:NCBI gene;Acc:100707175]	4.75143	5.22126	2.72194	6.10532	3.73423	6.15648	11.3849	16.8313	7.11335	4.50684	11.4576
ENSONIG00000020536	ENSONIG00000020536	102.1	1.33	0.29	4.67	3.065e-06	0.0001201	38.5	90	33.5	73.2	53.6	104.5	243.9	180.2	57.7	176.2	GL831368.1	944232	945299	1068	51.4	-1	protein_coding	uncharacterized LOC100702043 [Source:NCBI gene;Acc:100702043]	4.23603	9.94392	3.36787	7.91385	4.86844	9.49971	22.7773	16.0213	9.82855	6.06602	16.0994
ENSONIG00000016715	pparaa	128.7	1.01	0.22	4.66	3.0899e-06	0.00012086	90.7	83.8	73.8	113.2	90	175.4	196.6	205.9	90.3	192.7	GL831226.1	111349	116861	1407	44.6	1	protein_coding	peroxisome proliferator-activated receptor alpha a [Source:ZFIN;Acc:ZDB-GENE-041210-169]	7.575	7.02807	5.63175	9.28967	6.20504	12.1032	13.9364	13.8956	9.45809	7.14591	13.3117
ENSONIG00000002989	fth1a	5170	0.66	0.14	4.66	3.1206e-06	0.00012183	3781.9	4412.9	4413.5	4528	3710.2	5429.4	7338	7745.9	4169.3	6837.8	GL831173.1	579947	582575	660	40.74	1	protein_coding	ferritin, heavy polypeptide 1a [Source:ZFIN;Acc:ZDB-GENE-000831-2]	673.342	788.981	717.994	792.156	545.318	798.68	1108.91	1114.4	817.473	703.558	1007.33
ENSONIG00000015545	syt7a	38.4	1.69	0.36	4.66	3.1315e-06	0.00012204	7.3	14.1	7.9	36.1	11.4	37.5	58.6	134.6	15.4	76.9	GL831142.1	8622831	8703782	2478	41.67	-1	protein_coding	synaptotagmin VIIa [Source:ZFIN;Acc:ZDB-GENE-090601-5]	0.346171	0.671435	0.3423	1.68211	0.446272	1.46925	2.35862	5.15771	1.55923	0.697657	2.9952
ENSONIG00000007177	cyp27a7	1759.6	1.86	0.4	4.66	3.1384e-06	0.00012208	105.3	484.1	259.8	1585.4	120.8	654.1	4224.9	6642.5	511.1	3840.5	GL831463.1	186513	203882	1500	43.21	1	protein_coding	cytochrome P450, family 27, subfamily A, polypeptide 7 [Source:ZFIN;Acc:ZDB-GENE-081104-519]	8.2491	38.0829	18.5964	122.038	7.81218	42.3368	280.923	420.488	117.316	38.9558	247.916
ENSONIG00000010790	lsp1	71.4	1.69	0.36	4.66	3.1562e-06	0.00012216	24.7	40.6	13.8	32.2	25.1	48.7	303.5	83.1	27.3	145.1	GL831139.1	2478748	2496341	1437	40.55	1	protein_coding	lymphocyte-specific protein 1 [Source:ZFIN;Acc:ZDB-GENE-131127-171]	2.01981	3.33392	1.03111	2.5873	1.69439	3.29031	21.0651	5.49108	5.06413	2.13331	9.94884
ENSONIG00000014708	sspn	55.1	1.35	0.29	4.66	3.1573e-06	0.00012216	31.1	28.2	24.6	42.9	26.2	51.7	115.3	120.5	30.6	95.9	GL831142.1	2465614	2470885	714	40.65	-1	protein_coding	sarcospan (Kras oncogene-associated gene) [Source:ZFIN;Acc:ZDB-GENE-051127-43]	5.11837	4.66055	3.69929	6.93757	3.55959	7.03003	16.1062	16.0252	7.8921	4.79507	13.0538
ENSONIG00000026603	ENSONIG00000026603	191.6	1.21	0.26	4.66	3.1513e-06	0.00012216	76	132.3	116.1	120	124.2	136.9	387.6	439.9	113.7	321.5	GL831447.1	99623	154357	6660	40.23	1	lincRNA		1.34094	2.34408	1.87171	2.08044	1.80902	1.9957	5.80459	6.27182	2.93979	1.88924	4.6907
ENSONIG00000009007	ENSONIG00000009007	38	1.8	0.39	4.66	3.1987e-06	0.00012353	0.9	22.9	3	35.1	2.3	13.2	89.8	136.9	12.8	80	GL831290.1	1745082	1756931	783	44.73	-1	protein_coding	insulin like growth factor binding protein 4 [Source:NCBI gene;Acc:100692290]	0.135067	3.45112	0.411378	5.17599	0.284946	1.63673	11.4387	16.6018	4.89197	1.8917	9.89241
ENSONIG00000004625	tfpia	184.6	1.62	0.35	4.65	3.3292e-06	0.00012834	78.8	86.4	32.5	148.3	28.5	103.4	455.7	542.9	74.9	367.3	GL831155.1	4684223	4704511	879	38.88	-1	protein_coding	tissue factor pathway inhibitor a [Source:ZFIN;Acc:ZDB-GENE-030711-1]	10.5343	11.5988	3.96987	19.4805	3.14523	11.4208	51.7074	58.6468	21.313	9.74574	40.5917
ENSONIG00000018292	plxdc1	59.9	1.46	0.31	4.65	3.394e-06	0.00013061	45.8	27.3	30.5	21.5	31.9	64.9	93.6	163.8	31.4	107.4	GL831200.1	3560428	3578160	2910	38.71	1	protein_coding	plexin domain-containing protein 1 [Source:NCBI gene;Acc:100710248]	1.84945	1.10702	1.12535	0.853087	1.06339	2.16529	3.20808	5.34484	2.08956	1.19966	3.57274
ENSONIG00000016509	ENSONIG00000016509	49.9	1.6	0.34	4.64	3.409e-06	0.00013095	21.1	35.3	9.8	22.4	19.4	41.6	87	162.6	21.6	97.1	GL831296.1	161385	168048	1074	42.45	-1	protein_coding		2.30859	3.87844	0.979723	2.4082	1.75224	3.76057	8.07937	14.3757	4.69286	2.26544	8.73856
ENSONIG00000009748	bag2	141	1.31	0.28	4.64	3.4559e-06	0.00013251	76	90	50.2	106.3	71.8	110.5	336.6	286.7	78.9	244.6	GL831145.1	1532219	1534415	627	41.88	1	protein_coding	BCL2 associated athanogene 2 [Source:NCBI gene;Acc:100698465]	14.2435	16.938	8.59642	19.5755	11.1084	17.1104	53.5438	43.4184	23.0668	14.0924	38.0242
ENSONIG00000013333	lrrc32	90.1	1.47	0.32	4.64	3.4716e-06	0.00013288	23.8	59.1	24.6	79	23.9	41.6	266.6	202.4	42.1	170.2	GL831267.1	1873380	1881036	2761	42.04	-1	protein_coding	leucine-rich repeat-containing protein 32 [Source:NCBI gene;Acc:100708733]	1.01293	2.52585	0.956643	3.30376	0.839707	1.46282	9.63066	6.96078	3.33664	1.72778	6.01809
ENSONIG00000019691	ENSONIG00000019691	784.4	0.8	0.17	4.64	3.5179e-06	0.00013441	379.1	640.2	695.9	783.4	501.4	828.5	1177.9	1268.4	600	1091.6	GL831250.1	1027756	1029787	503	42.52	1	protein_coding	ATP synthase inhibitory factor subunit 1 [Source:NCBI gene;Acc:100693636]	88.5636	150.188	148.546	179.831	96.697	159.915	233.562	239.443	162.093	132.765	210.973
ENSONIG00000012037	ENSONIG00000012037	273.4	1.21	0.26	4.64	3.5462e-06	0.00013525	256.4	141.1	164.4	153.2	145.9	294.1	440.5	592.1	172.2	442.2	GL831192.1	319998	336151	3532	40.65	-1	protein_coding		8.53035	4.71403	4.99761	5.00825	4.00711	8.08424	12.4391	15.918	7.96233	5.45147	12.1471
ENSONIG00000013594	ENSONIG00000013594	355.1	1.15	0.25	4.64	3.5541e-06	0.00013531	263.7	223.1	183.1	265.4	183.5	313.4	629.6	779.3	223.7	574.1	GL831238.1	1958155	1965700	2349	41.74	1	protein_coding	acyl-CoA dehydrogenase family member 11 [Source:NCBI gene;Acc:100711593]	13.1916	11.2073	8.36925	13.0457	7.57791	12.9533	26.7328	31.5018	15.5725	10.6783	23.7293
ENSONIG00000024402	ENSONIG00000024402	485.1	1.42	0.31	4.63	3.6943e-06	0.0001404	303.1	212.5	206.7	385.4	113.9	339.7	973.7	1345.6	244.3	886.3	GL831157.1	2927795	2935532	3770	41.83	-1	lincRNA		9.44744	6.65126	5.88682	11.8037	2.93075	8.74821	25.76	33.8913	13.1399	7.34399	22.7998
ENSONIG00000013391	tubb6	270.3	1.05	0.23	4.62	3.873e-06	0.00014694	195	191.4	170.3	163.9	202.8	289	562.5	387.3	184.7	412.9	GL831249.1	96006	101388	1971	45.9	1	protein_coding	tubulin beta-5 chain [Source:NCBI gene;Acc:100711323]	11.6257	11.4589	9.27704	9.60153	9.98109	14.2356	28.4642	18.6584	14.1628	10.3888	20.4527
ENSONIG00000012603	lmo4a	307.3	1.25	0.27	4.62	3.884e-06	0.00014709	195	164.9	146.7	266.4	125.3	256.6	520	783.9	179.7	520.2	GL831141.1	789234	806628	4121	41.83	-1	protein_coding	LIM domain transcription factor LMO4.1 [Source:NCBI gene;Acc:100706721]	5.56034	4.72177	3.82216	7.46414	2.94948	6.04532	12.5853	18.0622	7.65134	4.90358	12.2309
ENSONIG00000004596	ENSONIG00000004596	35.4	1.63	0.35	4.61	3.9693e-06	0.00015006	10.1	14.1	7.9	35.1	8	31.4	70	106.5	15	69.3	GL831202.1	573857	575303	636	47.96	-1	protein_coding		1.8661	2.61606	1.33368	6.37233	1.2202	4.79333	10.9775	15.9003	5.63494	2.68167	10.5571
ENSONIG00000019395	tgm2b	377.6	1.43	0.31	4.6	4.1811e-06	0.00015779	211.5	221.3	104.3	292.7	133.3	325.5	536	1195.8	192.6	685.8	GL831146.1	5963777	5970949	2138	41.47	-1	protein_coding	transglutaminase 2b [Source:ZFIN;Acc:ZDB-GENE-030131-2576]	11.6244	12.2141	5.23791	15.8075	6.0481	14.7812	25.0046	53.1085	17.9783	10.1864	30.9648
ENSONIG00000002408	ENSONIG00000002408	101.3	1.22	0.26	4.6	4.2612e-06	0.00016053	42.1	71.4	52.2	107.3	34.2	89.2	167.3	246.9	61.4	167.8	GL831169.1	929635	941104	1821	43.62	1	protein_coding		2.7167	4.62674	3.07781	6.80358	1.82185	4.75576	9.16322	12.8743	5.73	3.80934	8.93111
ENSONIG00000015161	c7a	475.1	1.84	0.4	4.6	4.3078e-06	0.000162	22	153.4	144.7	390.3	82	686.5	1091	1230.9	158.5	1002.8	GL831176.1	3439059	3445455	2777	39.66	-1	protein_coding	complement component C7 [Source:NCBI gene;Acc:100701281]	0.930928	6.51832	5.59466	16.2282	2.86441	24.001	39.1842	42.0882	17.1762	6.42731	35.0911
ENSONIG00000005190	eef1g	19094.4	0.82	0.18	4.59	4.3914e-06	0.00016485	18255.6	12223.6	13426.4	14300.2	15304.4	23015.5	28305.7	27923.7	14702	26415	GL831165.1	2934893	2943503	3502	41.24	1	protein_coding	eukaryotic translation elongation factor 1 gamma [Source:ZFIN;Acc:ZDB-GENE-020423-3]	612.561	411.879	411.647	471.492	423.932	638.072	806.158	757.13	566.609	466.302	733.786
ENSONIG00000012752	rps9	12244.4	0.84	0.18	4.59	4.4978e-06	0.00016855	11419.8	8025.9	8040.5	8717.5	10763.5	14559.1	17841.2	18587.7	9393.4	16996	GL831225.1	114144	116019	1012	44.4	-1	protein_coding	ribosomal protein S9 [Source:NCBI gene;Acc:100694704]	1326.01	935.836	853.068	994.625	1031.74	1396.75	1758.35	1744.05	1255.05	1028.26	1633.05
ENSONIG00000011038	neflb	37.3	1.47	0.32	4.58	4.5561e-06	0.00017014	11	21.2	22.6	27.3	16	87.2	50.1	63.2	19.6	66.8	GL831172.1	2963560	2965688	1656	51.48	1	protein_coding	neurofilament, light polypeptide b [Source:ZFIN;Acc:ZDB-GENE-060312-44]	0.780552	1.51064	1.46531	1.90349	0.937252	5.11236	3.01745	3.62385	2.29386	1.31945	3.91789
ENSONIG00000017521	pdzd3b	431	1.12	0.24	4.58	4.5543e-06	0.00017014	443.2	197.5	219.5	279	333.9	539.5	630.6	805	294.6	658.4	GL831410.1	468953	476966	3262	39.71	-1	protein_coding	Na(+)/H(+) exchange regulatory cofactor NHE-RF3 [Source:NCBI gene;Acc:100712504]	15.9656	7.14446	7.2249	9.87571	9.92954	16.0573	19.2811	23.4329	13.6139	10.028	19.5904
ENSONIG00000002552	atp1b4	146.1	1.11	0.24	4.58	4.6129e-06	0.00017174	76	68.8	109.3	119	106	166.3	289.3	234	95.8	229.9	GL831169.1	2799907	2805714	2449	43.72	1	protein_coding	ATPase Na+/K+ transporting family member beta 4 [Source:NCBI gene;Acc:100693782]	3.64665	3.31502	4.79195	5.61056	4.19869	6.59278	11.7821	9.07278	6.12631	4.31257	9.14921
ENSONIG00000010045	rps3a	19614.6	0.73	0.16	4.58	4.6186e-06	0.00017174	17088.1	13939.7	14986.5	15007.5	17227.8	23440.4	27264.8	27962.3	15649.9	26222.5	GL831212.1	1201059	1205205	1117	42.95	1	protein_coding	ribosomal protein S3A [Source:NCBI gene;Acc:100690034]	1797.67	1472.61	1440.55	1551.33	1496.14	2037.4	2434.51	2377.02	1825.9	1551.66	2282.98
ENSONIG00000013711	ENSONIG00000013711	713.8	1.9	0.41	4.58	4.6227e-06	0.00017174	67.8	111.1	121.1	218.5	264.4	514.1	3180.3	1233.3	156.6	1642.6	GL831291.1	969179	977266	1710	43.4	-1	protein_coding		4.65911	7.66663	7.60378	14.7538	14.999	29.1888	185.496	68.4835	41.6063	9.93646	94.3894
ENSONIG00000015340	tdh	215.2	0.97	0.21	4.57	4.9214e-06	0.00018252	65.9	159.6	206.7	233.2	96.9	187.6	391.4	380.3	152.5	319.8	GL831316.1	821272	824607	1131	42.75	-1	protein_coding	L-threonine dehydrogenase [Source:ZFIN;Acc:ZDB-GENE-040426-2379]	6.84687	16.6516	19.6227	23.8075	8.31108	16.1041	34.516	31.9284	19.7235	15.048	27.5162
ENSONIG00000005230	ENSONIG00000005230	286.4	1.39	0.3	4.57	4.9584e-06	0.00018357	57.7	134	109.3	372.7	84.3	194.7	566.3	772.2	151.6	511.1	GL831240.1	1016626	1052627	3411	39.88	-1	protein_coding		1.98776	4.63564	3.44049	12.6161	2.39741	5.54178	16.5587	21.4962	8.58426	5.01548	14.5322
ENSONIG00000002679	fhl1a	428.9	1.85	0.41	4.56	4.9997e-06	0.00018478	122.7	163.1	72.8	94.6	107.1	296.1	2016.5	558.1	112.1	956.9	GL831169.1	3517373	3528992	1481	39.04	1	protein_coding	four and a half LIM domains 1 [Source:NCBI gene;Acc:100696714]	9.73552	12.9953	5.27786	7.37537	7.01505	19.411	135.802	35.7825	29.1743	8.47981	63.6651
ENSONIG00000004081	hspa9	4626	0.81	0.18	4.56	5.0892e-06	0.00018777	2966.9	4205.6	3271.7	3929.9	2886.3	4060.4	7897.7	7789.1	3452.1	6582.4	GL831552.1	330486	341207	5007	41.56	1	protein_coding	heat shock protein family A (Hsp70) member 9 [Source:NCBI gene;Acc:100708580]	69.6297	99.1144	70.158	90.6258	55.9191	78.7329	157.321	147.715	96.1519	77.0894	127.923
ENSONIG00000008163	rpsa	19900.6	0.8	0.18	4.56	5.1966e-06	0.0001914	20598	12886.7	12980.6	13605.5	18195.2	25886.4	28285.8	26766.5	15653.2	26979.6	GL831154.1	793769	795589	924	48.16	1	protein_coding	ribosomal protein SA [Source:NCBI gene;Acc:100707344]	2619.53	1645.72	1508.36	1700.16	1910.21	2719.97	3053.23	2750.64	2238.48	1876.8	2841.28
ENSONIG00000011351	SLC27A6	1791	1.18	0.26	4.55	5.2653e-06	0.0001936	1284.7	965.6	1244.1	855.6	1239.8	1531.3	4163.5	3043.3	1118	2912.7	GL831139.1	7566772	7589833	4795	39.21	-1	protein_coding	solute carrier family 27 member 6 [Source:NCBI gene;Acc:100704319]	31.4835	23.7627	27.8579	20.603	25.0818	31.0054	86.6029	60.2656	38.3328	25.7578	59.2913
ENSONIG00000012118	ENSONIG00000012118	178.6	1.32	0.29	4.55	5.3163e-06	0.00019514	129.1	74.1	79.7	133.7	100.3	208.9	217.4	485.6	103.4	304	GL831196.1	1201309	1234896	3906	41.81	-1	protein_coding	rho guanine nucleotide exchange factor 25 [Source:NCBI gene;Acc:100705949]	3.88386	2.23858	2.19082	3.95228	2.49095	5.19244	5.55124	11.8048	4.66312	2.9513	7.51617
ENSONIG00000007300	GALR1 (1 of many)	70.9	1.45	0.32	4.55	5.3429e-06	0.00019578	33	27.3	30.5	64.4	20.5	55.8	120.1	215.3	35.1	130.4	GL831158.1	5026173	5038060	4709	38.18	1	protein_coding	galanin receptor 1 [Source:NCBI gene;Acc:100702711]	0.823483	0.684101	0.695428	1.57908	0.422301	1.15046	2.54376	4.34139	1.53	0.840879	2.67854
ENSONIG00000012553	gipc3	31.7	1.63	0.36	4.55	5.3751e-06	0.00019663	10.1	7.9	11.8	18.5	19.4	32.5	103	50.3	13.5	61.9	GL831204.1	1455401	1470065	2126	37.98	1	protein_coding	GIPC PDZ domain containing family member 3 [Source:NCBI gene;Acc:100702370]	0.558249	0.43848	0.595937	1.00475	0.885187	1.48418	4.8321	2.24656	1.50568	0.69652	2.85428
ENSONIG00000008514	SLCO1C1	53.8	1.53	0.34	4.55	5.4465e-06	0.0001989	49.4	23.8	21.7	14.6	23.9	61.9	89.8	145.1	26.7	98.9	GL831160.1	1882685	1892511	2517	39.48	1	protein_coding	solute carrier organic anion transporter family member 1C1 [Source:HGNC Symbol;Acc:HGNC:13819]	2.30629	1.11578	0.925674	0.669758	0.921109	2.38766	3.55841	5.47391	2.16982	1.18772	3.80666
ENSONIG00000010008	ednraa	125	1.36	0.3	4.54	5.5141e-06	0.00020102	27.5	90	42.3	153.2	36.5	103.4	281.7	265.6	69.9	216.9	GL831212.1	747387	755230	1278	41.02	1	protein_coding	endothelin receptor type Aa [Source:ZFIN;Acc:ZDB-GENE-010906-2]	2.52855	8.30994	3.55378	13.8413	2.7705	7.85516	21.9846	19.7338	10.0722	6.20081	16.5245
ENSONIG00000002504	rbm24a	53.9	1.46	0.32	4.54	5.5307e-06	0.00020129	9.2	37	22.6	35.1	23.9	28.4	112.5	162.6	25.6	101.2	GL831161.1	2330043	2339979	738	42.01	1	protein_coding	RNA binding motif protein 24a [Source:ZFIN;Acc:ZDB-GENE-040628-1]	1.46488	5.91605	3.28801	5.4916	3.14151	3.73617	15.204	20.9208	7.39538	3.86041	13.287
ENSONIG00000012238	hoxc9a	37.7	1.57	0.35	4.54	5.6354e-06	0.00020475	25.6	19.4	12.8	13.7	12.5	30.4	94.5	92.4	16.8	72.5	GL831196.1	1766891	1768756	810	45.12	1	protein_coding	homeobox C9a [Source:ZFIN;Acc:ZDB-GENE-000328-5]	3.71385	2.8262	1.6967	1.95292	1.497	3.64379	11.6361	10.8318	4.7248	2.33733	8.70391
ENSONIG00000005391	c2cd2l	201.7	1	0.22	4.54	5.6784e-06	0.00020578	100.7	177.3	137.8	158.1	112.8	170.4	446.2	310.1	137.3	308.9	GL831183.1	3879668	3896881	2076	42.87	1	protein_coding	c2cd2-like [Source:ZFIN;Acc:ZDB-GENE-041019-1]	5.69996	10.0778	7.12694	8.79331	5.27082	7.96906	21.437	14.1836	10.0698	7.39378	14.5299
ENSONIG00000006410	ADAMTSL4	155.4	1.46	0.32	4.54	5.6829e-06	0.00020578	42.1	123.5	33.5	133.7	29.6	70	447.2	363.9	72.5	293.7	GL831229.1	2286204	2314596	3138	43.99	1	protein_coding	ADAMTS like 4 [Source:HGNC Symbol;Acc:HGNC:19706]	1.57652	4.64409	1.14623	4.91956	0.91503	2.16576	14.2138	11.0114	5.07405	2.64029	9.13033
ENSONIG00000010978	rgs4	60.3	1.33	0.29	4.54	5.741e-06	0.00020754	22.9	43.2	20.7	49.8	36.5	81.1	133.3	94.8	34.6	103.1	GL831269.1	1590545	1596840	2531	38.79	-1	protein_coding	regulator of G-protein signaling 5 [Source:NCBI gene;Acc:100712038]	1.06319	2.01409	0.878131	2.27188	1.39893	3.11096	5.25291	3.55656	2.44333	1.52525	3.97348
ENSONIG00000000420	tmem206	1095.7	0.84	0.19	4.53	5.818e-06	0.00020997	890.1	728.4	786.4	832.2	916.1	1229.1	1818.9	1564.4	830.7	1537.5	GL831153.1	261954	268538	2182	39.09	-1	protein_coding	transmembrane protein 206 [Source:NCBI gene;Acc:100692154]	47.9351	39.3914	38.6964	44.0373	40.7272	54.6887	83.1412	68.078	52.0869	42.1575	68.636
ENSONIG00000002511	sypl2b	1281.1	0.88	0.19	4.53	5.9522e-06	0.00021445	977.1	829.8	1022.7	934.7	954.9	1290.9	2008.9	2230.1	943.8	1843.3	GL831166.1	4618370	4621980	2255	39.93	-1	protein_coding	synaptophysin-like protein 1 [Source:NCBI gene;Acc:100703802]	50.9169	43.4223	48.6948	47.8601	41.0779	55.5791	88.8534	93.9056	58.7888	46.3944	79.446
ENSONIG00000005586	ENSONIG00000005586	10	1.85	0.41	4.53	5.9872e-06	0.00021499	0.9	3.5	1	5.9	1.1	7.1	27.4	32.8	2.5	22.4	GL831147.1	6275108	6286752	1395	36.81	1	protein_coding	sodium channel subunit beta-4 [Source:NCBI gene;Acc:100698831]	0.075812	0.29606	0.0769675	0.488344	0.0764918	0.494139	1.95902	2.23261	0.712431	0.202735	1.56192
ENSONIG00000017821	nrip2	28.1	1.55	0.34	4.53	5.9835e-06	0.00021499	9.2	16.8	10.8	18.5	6.8	18.3	52	92.4	12.4	54.2	GL831195.1	491033	529404	1848	40.07	-1	protein_coding	nuclear receptor interacting protein 2 [Source:ZFIN;Acc:ZDB-GENE-030131-9425]	0.584999	1.07274	0.627485	1.15589	0.356947	0.961422	2.80649	4.7477	1.53921	0.759612	2.83854
ENSONIG00000015391	cyp11a2	11636	1.84	0.41	4.53	6.0298e-06	0.0002158	465.2	4300.9	1776.6	8880.4	1728.6	8970.5	29305.9	37659.8	3430.3	25312.1	GL831142.1	7827264	7829756	1557	42.76	-1	protein_coding	cytochrome P450, family 11, subfamily A, polypeptide 2 [Source:ZFIN;Acc:ZDB-GENE-130911-1]	35.1092	325.955	122.513	658.555	107.697	559.362	1877.28	2296.69	747.895	249.966	1577.78
ENSONIG00000016025	ENSONIG00000016025	1018.1	1.05	0.23	4.53	6.0256e-06	0.0002158	702.4	681.7	512.8	859.6	643.8	941.1	1709.2	2094.4	680	1581.6	GL831255.1	939277	1154886	12430	40.78	1	protein_coding		6.64023	6.47155	4.42954	7.98497	5.02431	7.35072	13.7146	15.9993	8.45191	6.11012	12.3549
ENSONIG00000010531	ARTN	54.2	1.24	0.27	4.52	6.0632e-06	0.00021663	36.6	34.4	34.4	26.3	33	61.9	93.6	113.5	33	89.6	GL831134.1	11204032	11221997	3336	42.05	1	protein_coding	artemin [Source:NCBI gene;Acc:102075588]	1.28921	1.2168	1.10717	0.910286	0.959587	1.80148	2.79842	3.2306	1.66419	1.09661	2.61017
ENSONIG00000018351	glis1a	124.6	-1.02	0.22	-4.52	6.1077e-06	0.00021786	152	187.8	136.8	180.5	119.6	63.9	70.9	85.4	155.4	73.4	GL831198.1	103165	165046	6423	38.61	1	protein_coding	GLIS family zinc finger 1a [Source:ZFIN;Acc:ZDB-GENE-070912-8]	2.78083	3.4502	2.28681	3.2448	1.8063	0.965891	1.10096	1.26251	2.11229	2.71379	1.10978
ENSONIG00000000648	ephb2b	94.9	1.56	0.34	4.52	6.1754e-06	0.00021991	21.1	60	13.8	82.9	25.1	49.7	221.2	285.5	40.6	185.5	GL831191.1	3317732	3435943	3096	39.53	-1	protein_coding	ephrin type-B receptor 2 [Source:NCBI gene;Acc:100712288]	0.80085	2.28684	0.478585	3.09173	0.786447	1.55855	7.12601	8.75626	3.11066	1.48889	5.81361
ENSONIG00000000471	ptpreb	121.9	1.46	0.32	4.52	6.2136e-06	0.0002209	93.4	65.3	41.3	67.3	33	95.3	328	251.6	60.1	225	GL831135.1	1506323	1530645	4470	38.35	-1	protein_coding	receptor-type tyrosine-protein phosphatase epsilon [Source:NCBI gene;Acc:100702149]	2.45532	1.72382	0.992028	1.73842	0.716148	2.06991	7.31861	5.34462	2.79486	1.52515	4.91104
ENSONIG00000016198	smpdl3b	203	1.1	0.24	4.52	6.2349e-06	0.00022129	76.9	128.8	131.9	183.4	124.2	153.1	420.7	404.8	129	326.2	GL831224.1	683653	690598	5792	40.87	1	protein_coding	sphingomyelin phosphodiesterase acid like 3B [Source:NCBI gene;Acc:100701840]	1.56015	2.62406	2.44511	3.65611	2.08013	2.56633	7.24446	6.63629	3.60158	2.47311	5.48236
ENSONIG00000009124	ENSONIG00000009124	303.9	1.04	0.23	4.52	6.2487e-06	0.00022142	195	201.1	211.6	274.2	117.4	242.4	572	617.8	199.9	477.4	GL831744.1	133029	151779	2199	39.99	-1	protein_coding		10.4203	10.7913	10.3317	14.3976	5.17892	10.7022	25.9438	26.677	14.3053	10.224	21.1076
ENSONIG00000016230	ENSONIG00000016230	38.1	1.41	0.31	4.51	6.341e-06	0.00022432	22	15.9	21.7	22.4	20.5	47.7	53.9	100.6	20.5	67.4	GL831148.1	3582061	3591520	3387	42.26	1	protein_coding		0.763268	0.553947	0.687901	0.763626	0.587131	1.36731	1.58722	2.82031	1.14134	0.671175	1.92495
ENSONIG00000014081	si:ch1073-184j22.1	133.1	1.49	0.33	4.51	6.434e-06	0.00022723	73.3	46.7	53.2	51.7	127.6	161.2	139	411.9	70.5	237.4	GL831416.1	715808	721980	717	48.44	1	protein_coding	si:ch1073-184j22.1 [Source:ZFIN;Acc:ZDB-GENE-081104-74]	12.0131	7.68571	7.96661	8.32567	17.2635	21.8279	19.3356	54.5489	18.6209	10.6509	31.9041
ENSONIG00000010192	fgfr2	151.8	1.16	0.26	4.51	6.4567e-06	0.00022729	70.5	106.7	72.8	141.5	77.5	129.8	245.8	369.7	93.8	248.4	GL831145.1	6247485	6280973	2445	44.8	1	protein_coding	fibroblast growth factor receptor 2 [Source:ZFIN;Acc:ZDB-GENE-030323-1]	3.38828	5.14958	3.19694	6.68229	3.07482	5.1542	10.0269	14.3577	6.37883	4.29838	9.84625
ENSONIG00000019064	rps26	12260.7	0.85	0.19	4.51	6.4497e-06	0.00022729	13105.7	7109.6	8700.9	7936.9	10315.7	16103.6	17081.1	17732.4	9433.8	16972.4	GL831146.1	2464138	2466064	734	41.93	1	protein_coding	ribosomal protein S26 [Source:NCBI gene;Acc:100700449]	2098.14	1142.97	1272.77	1248.54	1363.32	2130.06	2321.04	2293.96	1733.85	1425.15	2248.35
ENSONIG00000022288	ENSONIG00000022288	551.1	1.89	0.42	4.51	6.4757e-06	0.00022758	55.9	53.8	59.1	193.2	143.6	334.6	2638.6	930.2	101.1	1301.1	GL831781.1	123667	124440	657	45.74	-1	lincRNA		9.99806	9.66281	9.65836	33.9539	21.2024	49.4454	400.563	134.439	83.6153	16.8951	194.816
ENSONIG00000012184	si:ch211-113j14.1	88.1	1.47	0.32	4.51	6.4994e-06	0.00022804	46.7	39.7	32.5	63.4	25.1	51.7	169.2	276.1	41.5	165.7	GL831181.1	673797	698751	1521	41.22	-1	protein_coding	si:ch211-113j14.1 [Source:ZFIN;Acc:ZDB-GENE-120215-110]	3.60792	3.07998	2.29422	4.81291	1.60081	3.3001	11.0952	17.2366	5.87846	3.07917	10.5439
ENSONIG00000009887	ENSONIG00000009887	181.4	1.28	0.28	4.51	6.5779e-06	0.00023042	170.3	89.1	83.7	94.6	115.1	196.7	259	442.3	110.6	299.4	GL831554.1	156359	218903	4869	42.3	-1	protein_coding		4.11002	2.15936	1.84573	2.24336	2.29315	3.9222	5.30545	8.62563	3.81311	2.53032	5.95109
ENSONIG00000011678	gfpt1	3041.5	0.88	0.2	4.5	6.6896e-06	0.00023395	1346.1	2225.8	2491.2	2875.3	2139.9	2891.1	4935.8	5426.8	2215.7	4417.9	GL831253.1	429517	445126	4901	42.15	1	protein_coding	glutamine--fructose-6-phosphate aminotransferase [isomerizing] 1 [Source:NCBI gene;Acc:100690674]	32.2747	53.5905	54.5764	67.7402	42.3551	57.2722	100.447	105.141	64.1746	50.1074	87.62
ENSONIG00000010279	MYPN	507.8	1.29	0.29	4.5	6.7185e-06	0.00023458	208.8	267.2	346.5	266.4	407.9	628.7	524.7	1412.3	299.3	855.2	GL831145.1	6909915	6926356	5096	43.19	1	protein_coding	myopalladin [Source:HGNC Symbol;Acc:HGNC:23246]	4.81471	6.18719	7.30054	6.03605	7.76463	11.9779	10.2694	26.3155	10.0832	6.42063	16.1876
ENSONIG00000019323	lpp	176	1.18	0.26	4.5	6.8541e-06	0.00023854	68.7	136.7	82.7	168.8	57	95.3	388.6	410.7	102.8	298.2	GL831162.1	4520728	4630241	1854	41.36	1	protein_coding	lipoma-preferred partner homolog [Source:NCBI gene;Acc:100694679]	4.35428	8.70052	4.78936	10.5126	2.98237	4.99055	20.9053	21.0343	9.78366	6.26783	15.6434
ENSONIG00000025219	ENSONIG00000025219	554	1.24	0.28	4.5	6.8524e-06	0.00023854	241.7	222.2	330.7	473.2	435.3	1140.8	541.7	1046	340.6	909.5	GL831262.1	1621577	1634726	4877	40.3	1	lincRNA		5.82362	5.37623	7.28053	11.2031	8.6583	22.7102	11.0782	20.3654	11.562	7.66836	18.0513
ENSONIG00000004435	pck1	123	1.89	0.42	4.5	6.872e-06	0.00023878	5.5	41.4	16.7	17.6	10.3	30.4	774.3	87.8	18.3	297.5	GL831197.1	3551343	3557645	3558	40.73	1	protein_coding	phosphoenolpyruvate carboxykinase 1 [Source:NCBI gene;Acc:100696099]	0.181646	1.37303	0.503955	0.571156	0.28082	0.829531	21.7053	2.34316	3.47357	0.582122	8.29266
ENSONIG00000010861	si:ch211-194m7.4	34	1.7	0.38	4.49	7.102e-06	0.00024637	17.4	9.7	3	14.6	20.5	29.4	90.8	86.6	13	68.9	GL831139.1	3247163	3249812	1194	42.28	1	protein_coding	si:ch211-194m7.4 [Source:ZFIN;Acc:ZDB-GENE-131125-83]	1.71244	0.958636	0.269773	1.41188	1.66551	2.39061	7.58479	6.88695	2.86007	1.20365	5.62078
ENSONIG00000007727	fndc5b	42.5	1.75	0.39	4.48	7.364e-06	0.00025504	3.7	21.2	5.9	42	3.4	31.4	188.1	44.5	15.2	88	GL831159.1	4235095	4261994	795	40.33	1	protein_coding	fibronectin type III domain containing 5b [Source:ZFIN;Acc:ZDB-GENE-060503-916]	0.546895	3.1467	0.796831	6.1	0.414866	3.83467	23.5985	5.31504	5.46918	2.20106	10.9161
ENSONIG00000003074	cdh16	79	1.12	0.25	4.48	7.4619e-06	0.00025802	61.4	52	55.1	50.7	42.2	124.7	151.3	94.8	52.3	123.6	GL831173.1	1196875	1227575	3961	39.04	-1	protein_coding	cadherin 16 [Source:NCBI gene;Acc:100709162]	1.82152	1.54912	1.49358	1.47792	1.03348	3.05652	3.80975	2.27257	2.06431	1.47512	3.04628
ENSONIG00000007511	st8sia5	129.3	1.48	0.33	4.48	7.5793e-06	0.00026166	68.7	66.1	26.6	135.6	34.2	219	250.5	234	66.2	234.5	GL831236.1	689635	704247	1140	40.59	1	protein_coding	ST8 alpha-N-acetyl-neuraminide alpha-2,8-sialyltransferase 5 [Source:ZFIN;Acc:ZDB-GENE-060322-8]	7.08144	6.842	2.50529	13.7342	2.91017	18.6511	21.9162	19.4906	11.6414	6.61462	20.0193
ENSONIG00000026502	ENSONIG00000026502	133.2	-1.5	0.34	-4.47	7.8078e-06	0.00026911	501.8	0	0	1	449	113.6	0	0	190.3	37.9	GL831881.1	69514	71248	882	40.17	1	lincRNA		66.8546	0	0	0.130912	49.3826	12.5047	0	0	16.1091	23.2736	4.16825
ENSONIG00000011399	selenos	287.6	1.13	0.25	4.47	7.8386e-06	0.00026974	110.8	232.8	138.8	287.8	119.6	193.7	713.8	503.1	178	470.2	GL831630.1	54519	65865	579	40.22	1	protein_coding	selenoprotein S [Source:ZFIN;Acc:ZDB-GENE-060804-1]	22.487	47.445	25.739	57.3932	20.0378	32.48	122.959	82.5067	51.381	34.6204	79.3152
ENSONIG00000000411	ABHD6 (1 of many)	439.6	1.12	0.25	4.47	7.8605e-06	0.00027006	330.6	317.5	258.9	203.9	335	447.2	952.9	670.4	289.2	690.2	GL831191.1	1413062	1421827	2124	40.76	1	protein_coding	abhydrolase domain containing 6 [Source:NCBI gene;Acc:100694246]	18.2902	17.6391	13.0876	11.0844	15.2998	20.4415	44.7461	29.9704	21.3199	15.0802	31.7193
ENSONIG00000001398	ENSONIG00000001398	827.9	1.04	0.23	4.46	8.0804e-06	0.00027717	470.7	784.9	373	639.1	513.9	821.4	1476.7	1543.3	556.3	1280.5	GL831385.1	121529	128621	756	48.77	1	protein_coding		73.1631	122.512	52.9747	97.6102	65.9407	105.487	194.82	193.839	113.293	82.4401	164.715
ENSONIG00000012552	si:zfos-943e10.1	1566.3	1.05	0.24	4.46	8.2954e-06	0.0002841	299.4	1601.5	1061	1650.8	631.3	1060.7	2995	3230.6	1048.8	2428.8	GL831204.1	1436741	1451109	1146	39.28	-1	protein_coding	si:zfos-943e10.1 [Source:ZFIN;Acc:ZDB-GENE-030131-5694]	30.6999	164.903	99.4059	166.325	53.4377	89.8614	260.66	267.678	141.621	102.954	206.066
ENSONIG00000002363	crtap	343.1	0.89	0.2	4.45	8.4134e-06	0.00028768	243.6	277.8	221.5	272.2	235.9	338.7	608.8	546.4	250.2	498	GL831161.1	1439602	1444640	1203	42.79	-1	protein_coding	cartilage associated protein [Source:ZFIN;Acc:ZDB-GENE-040426-2619]	23.7948	27.2492	19.7692	26.1259	19.0221	27.3347	50.4744	43.1279	29.6123	23.1922	40.3124
ENSONIG00000016980	ENSONIG00000016980	26.8	1.39	0.31	4.45	8.6057e-06	0.00029378	15.6	13.2	14.8	11.7	19.4	46.6	50.1	43.3	14.9	46.7	GL831567.1	205324	216538	825	40.24	-1	protein_coding		2.22198	1.88802	1.92615	1.63749	2.2811	5.484	6.05684	4.98365	3.3099	1.99095	5.50816
ENSONIG00000004892	angptl5	35.8	1.4	0.32	4.45	8.6973e-06	0.00029644	18.3	27.3	10.8	25.4	14.8	55.8	55.8	78.4	19.3	63.3	GL831183.1	1851478	1857985	1224	43.98	1	protein_coding	angiopoietin-related protein 5 [Source:NCBI gene;Acc:100705855]	1.75687	2.63189	0.947379	2.39607	1.17294	4.42607	4.5469	6.08202	2.99502	1.78103	5.01833
ENSONIG00000017760	ENSONIG00000017760	5094.5	1.03	0.23	4.44	9.0508e-06	0.000308	1827.8	4197.7	2784.5	5171.9	2758.7	3754.1	11145.1	9116	3348.1	8005.1	GL831441.1	557696	568507	1074	45.22	-1	protein_coding		199.983	461.204	278.371	556.024	249.171	339.365	1035	805.96	490.635	348.951	726.776
ENSONIG00000003979	pgam2	8.8	1.86	0.42	4.44	9.1375e-06	0.00030997	0.9	0	1	2	1.1	5.1	6.6	53.8	1	21.8	GL831163.1	3558626	3564581	1111	42.33	-1	protein_coding	phosphoglycerate mutase 2 (muscle) [Source:ZFIN;Acc:ZDB-GENE-040116-6]	0.0951915	0	0.0966423	0.207857	0.0960451	0.445678	0.592505	4.59814	0.766507	0.0991471	1.87877
ENSONIG00000015237	znf366	152.9	0.94	0.21	4.44	9.1282e-06	0.00030997	81.5	101.4	145.7	114.2	108.3	188.6	245.8	237.5	110.2	224	GL831176.1	4306960	4317209	3282	40.05	1	protein_coding	zinc finger protein 366 [Source:NCBI gene;Acc:100704522]	2.91802	3.64574	4.76653	4.01768	3.20101	5.57915	7.46974	6.87129	4.80865	3.7098	6.64006
ENSONIG00000002801	ENSONIG00000002801	684.9	1.17	0.26	4.43	9.4032e-06	0.00031848	655.6	351.9	351.4	362	513.9	675.4	1467.2	1102.2	447	1081.6	GL831140.1	7296126	7330413	2994	41.36	1	protein_coding	phospholipid phosphatase 3 [Source:NCBI gene;Acc:100706987]	25.731	13.8693	12.6018	13.9606	16.6503	21.9015	48.8765	34.956	23.5684	16.5626	35.2447
ENSONIG00000008199	fam167b	66.9	1.23	0.28	4.43	9.5361e-06	0.00032196	44.9	37	30.5	49.8	39.9	70	149.4	113.5	40.4	110.9	GL831177.1	3426597	3430681	3611	40.81	-1	protein_coding	family with sequence similarity 167 member B [Source:NCBI gene;Acc:100702268]	1.46113	1.2091	0.906888	1.59239	1.07187	1.88207	4.12653	2.98457	1.90432	1.24827	2.99772
ENSONIG00000011112	cadm1b	473.1	1.31	0.3	4.43	9.5272e-06	0.00032196	309.5	256.6	198.8	326.8	180	279.9	1203.5	1029.7	254.4	837.7	GL831303.1	370673	531576	5482	40.07	1	protein_coding	cell adhesion molecule 1 [Source:NCBI gene;Acc:100699154]	6.63424	5.52337	3.89367	6.88321	3.18515	4.95711	21.8962	17.8355	8.85106	5.22393	14.8963
ENSONIG00000000459	aldh8a1	411.5	1.84	0.42	4.43	9.5658e-06	0.00032246	11.9	64.4	67.9	333.7	37.6	214	955.8	1606.5	103.1	925.4	GL831143.1	326174	330293	1464	42.94	-1	protein_coding	aldehyde dehydrogenase 8 family, member A1 [Source:ZFIN;Acc:ZDB-GENE-040912-3]	0.955158	5.19076	4.97978	26.3186	2.4914	14.1918	65.1161	104.197	27.93	7.98714	61.1681
ENSONIG00000015438	rpl4	27999.4	0.77	0.17	4.42	9.8897e-06	0.00033286	26026.4	19044.8	19546.6	20804.8	25024.2	33709	37496.6	42342.4	22089.4	37849.4	GL831142.1	8050513	8055364	2619	42.33	-1	protein_coding	ribosomal protein L4 [Source:NCBI gene;Acc:100694481]	1167.75	858.079	801.34	917.225	926.875	1249.61	1427.97	1535.16	1110.5	934.253	1404.25
ENSONIG00000012946	atp5po	4676.2	0.8	0.18	4.42	9.9903e-06	0.00033571	3755.3	2988.6	3823.9	3647	3723.8	5199.2	6537.3	7734.2	3587.7	6490.2	GL831305.1	296392	299820	630	37.21	1	protein_coding	ATP synthase peripheral stalk subunit OSCP [Source:NCBI gene;Acc:100705972]	700.444	559.775	651.699	668.41	573.38	801.237	1034.95	1165.7	769.45	630.742	1000.63
ENSONIG00000007564	ENSONIG00000007564	206.4	1.08	0.24	4.42	1.0049e-05	0.00033716	79.7	197.5	116.1	208.8	66.1	145	510.5	327.6	133.6	327.7	GL831236.1	966765	979860	1080	38.84	-1	protein_coding	guanine nucleotide-binding protein G(q) subunit alpha [Source:NCBI gene;Acc:100706405]	8.6717	21.5789	11.5422	22.3231	5.9371	13.0349	47.1449	28.8027	19.8794	14.0106	29.6608
ENSONIG00000019042	fgd5b	101.7	1.05	0.24	4.41	1.0201e-05	0.00034172	75.1	54.7	76.8	86.8	55.8	159.2	168.3	136.9	69.8	154.8	GL831146.1	2293727	2315585	5635	39.7	-1	protein_coding	FYVE, RhoGEF and PH domain containing 5b [Source:ZFIN;Acc:ZDB-GENE-130925-3]	1.56609	1.14546	1.46335	1.77858	0.960587	2.74293	2.97888	2.30687	1.86784	1.38281	2.67622
ENSONIG00000003835	nsmfa	40.3	1.45	0.33	4.41	1.0238e-05	0.00034243	21.1	30.9	15.7	24.4	9.1	42.6	59.6	119.3	20.2	73.8	GL831163.1	2307122	2354958	6355	39.58	-1	protein_coding	NMDA receptor synaptonuclear signaling and neuronal migration factor a [Source:ZFIN;Acc:ZDB-GENE-091204-32]	0.390154	0.573759	0.265256	0.443325	0.138906	0.650817	0.935391	1.78254	0.647518	0.36228	1.12291
ENSONIG00000009982	ENSONIG00000009982	127.5	1.1	0.25	4.41	1.0343e-05	0.00034541	99.8	90	97.4	56.6	78.6	147	208	242.2	84.5	199.1	GL831168.1	3286541	3312379	3746	42.2	1	protein_coding		3.13063	2.83505	2.79172	1.7446	2.03541	3.80991	5.53806	6.13931	3.50309	2.50748	5.16243
ENSONIG00000012557	tspan4b	55.1	1.29	0.29	4.41	1.037e-05	0.00034577	45.8	30.9	26.6	26.3	33	61.9	119.1	97.1	32.5	92.7	GL831541.1	111690	125003	1046	39.48	1	protein_coding	tetraspanin-4 [Source:NCBI gene;Acc:100697384]	5.14521	3.48589	2.73043	2.90317	3.0604	5.74545	11.3564	8.81457	5.4052	3.46502	8.63882
ENSONIG00000002808	irx3a	12.7	1.75	0.4	4.41	1.043e-05	0.00034668	2.7	5.3	3	9.8	0	14.2	31.2	35.1	4.1	26.8	GL831133.1	3597636	3599999	1323	45.81	1	protein_coding	iroquois homeobox 3a [Source:ZFIN;Acc:ZDB-GENE-991119-5]	0.239813	0.472718	0.243468	0.855292	0	1.04206	2.35211	2.51919	0.965581	0.362258	1.97112
ENSONIG00000006859	osr2	348.5	1.46	0.33	4.41	1.0428e-05	0.00034668	78.8	134.9	89.6	383.4	205.1	486.8	622.1	787.5	178.4	632.1	GL831244.1	1367928	1369504	933	47.94	1	protein_coding	odd-skipped related transciption factor 2 [Source:ZFIN;Acc:ZDB-GENE-050417-183]	9.92462	17.0615	10.3112	47.4481	21.3246	50.6564	66.5029	80.1461	37.9219	21.214	65.7685
ENSONIG00000011298	uap1l1	227.5	0.98	0.22	4.4	1.1071e-05	0.00036744	179.5	157.9	137.8	180.5	137.9	238.3	337.5	450.5	158.7	342.1	GL831139.1	7254317	7260836	2428	39.79	-1	protein_coding	UDP-N-acetylhexosamine pyrophosphorylase-like protein 1 [Source:NCBI gene;Acc:100696859]	8.68731	7.67397	6.09371	8.58374	5.5095	9.52885	13.864	17.6181	9.69489	7.30964	13.6703
ENSONIG00000003815	rtn3	3306.1	0.76	0.17	4.39	1.1106e-05	0.00036803	2404.7	2562.7	2632.9	2822.6	2302.9	3126.4	4994.4	5602.3	2545.1	4574.4	GL831430.1	80195	109026	4188	43.41	1	protein_coding	reticulon 3 [Source:NCBI gene;Acc:100699791]	67.472	72.2067	67.5008	77.8199	53.3415	72.4775	118.943	127.02	82.0977	67.6682	106.147
ENSONIG00000021428	cyp8b2	49	-1.68	0.38	-4.39	1.134e-05	0.0003752	12.8	117.3	80.7	52.7	90	13.2	7.6	17.6	70.7	12.8	GL831134.1	2959664	2961199	1536	47.4	-1	protein_coding	cytochrome P450, family 8, subfamily B, polypeptide 2 [Source:ZFIN;Acc:ZDB-GENE-080212-9]	0.979238	9.01142	5.6411	3.96157	5.68392	0.834349	0.493497	1.08802	3.46164	5.05545	0.805287
ENSONIG00000002529	pip5k1ca	237.2	0.93	0.21	4.39	1.1552e-05	0.00038164	96.1	224.9	161.4	248.8	119.6	227.2	358.3	461	170.2	348.8	GL831140.1	5847440	5871999	1935	41.32	1	protein_coding	phosphatidylinositol-4-phosphate 5-kinase, type I, gamma a [Source:ZFIN;Acc:ZDB-GENE-050208-358]	5.83595	13.715	8.95579	14.8463	5.99579	11.3997	18.4684	22.6221	12.7299	9.86976	17.4967
ENSONIG00000002708	echdc2	255.2	0.99	0.23	4.39	1.1571e-05	0.00038166	159.3	210.8	152.6	230.3	112.8	207.9	471.7	496.1	173.1	391.9	GL831140.1	6492649	6498289	1162	42.28	1	protein_coding	enoyl-CoA hydratase domain containing 2 [Source:NCBI gene;Acc:100702334]	16.1094	21.4068	14.1003	22.8842	9.41672	17.3705	40.4876	40.5393	22.7894	16.7835	32.7992
ENSONIG00000012174	fmnl3	398.8	1.21	0.28	4.38	1.165e-05	0.00038367	188.6	257.5	155.5	429.3	133.3	281.9	931.2	813.2	232.9	675.4	GL831196.1	1437429	1468489	3938	41.81	1	protein_coding	formin like 3 [Source:NCBI gene;Acc:100708357]	5.62776	7.71592	4.23971	12.5873	3.28361	6.94999	23.5847	19.6081	10.4496	6.69086	16.7142
ENSONIG00000018018	mb	374.9	1.39	0.32	4.38	1.1681e-05	0.00038413	81.5	207.2	112.2	358.1	253	476.6	615.4	895.1	202.4	662.4	GL831193.1	428973	430147	444	45.79	1	protein_coding	myoglobin [Source:ZFIN;Acc:ZDB-GENE-040426-1430]	21.5697	55.0672	27.1326	93.1257	55.2757	104.216	138.241	191.427	85.7568	50.4342	144.628
ENSONIG00000011746	ENSONIG00000011746	58.5	1.59	0.36	4.38	1.1739e-05	0.00038544	17.4	36.2	7.9	40	11.4	23.3	199.5	132.2	22.6	118.3	GL831167.1	4216376	4237609	2215	41.36	-1	protein_coding		0.923092	1.92851	0.382943	2.08514	0.499261	1.02129	8.98321	5.66724	2.68633	1.16379	5.22391
ENSONIG00000000143	RIMS2	411.3	1.32	0.3	4.38	1.1868e-05	0.00038906	300.4	211.6	165.4	267.3	167.5	260.6	941.6	975.8	222.4	726	GL831268.1	1357828	1498039	8336	42.23	1	protein_coding	regulating synaptic membrane exocytosis 2 [Source:HGNC Symbol;Acc:HGNC:17283]	4.23459	2.99533	2.13039	3.70245	1.94919	3.03516	11.266	11.1152	5.05354	3.00239	8.47213
ENSONIG00000001249	zgc:101731	89.9	1.1	0.25	4.38	1.2124e-05	0.00039685	61.4	73.2	51.2	67.3	46.7	136.9	174.9	107.6	60	139.8	GL831203.1	1307627	1317245	636	42.39	1	protein_coding	zgc:101731 [Source:ZFIN;Acc:ZDB-GENE-040912-57]	11.3444	13.5813	8.64359	12.2182	7.12289	20.8983	27.4281	16.0646	14.6627	10.5821	21.4636
ENSONIG00000001324	ENSONIG00000001324	203.3	0.93	0.21	4.36	1.289e-05	0.00042111	114.5	173.7	141.7	129.8	172.1	237.3	331.8	325.3	146.4	298.1	GL831135.1	8054041	8073365	2343	37.86	-1	protein_coding	cadherin 5 [Source:NCBI gene;Acc:100711438]	5.74252	8.7481	6.4935	6.39662	7.12533	9.8331	14.1243	13.1833	8.95585	6.90122	12.3802
ENSONIG00000023004	ENSONIG00000023004	144.5	-1.41	0.32	-4.36	1.2904e-05	0.00042111	561.3	2.6	4.9	4.9	452.4	125.7	2.8	1.2	205.2	43.3	GL831881.1	77262	78420	852	38.96	1	lincRNA		77.415	0.360098	0.617501	0.664056	51.5086	14.3239	0.327779	0.133738	18.1688	26.113	4.92847
ENSONIG00000003986	nefma	28.1	1.64	0.38	4.35	1.3827e-05	0.00044985	13.7	6.2	7.9	18.5	5.7	16.2	78.5	78.4	10.4	57.7	GL831163.1	3574681	3578348	2724	49.1	-1	protein_coding	neurofilament, medium polypeptide a [Source:ZFIN;Acc:ZDB-GENE-050522-205]	0.590994	0.268578	0.311388	0.784174	0.202985	0.577395	2.87425	2.73289	1.04283	0.431624	2.06151
ENSONIG00000008289	gas2a	491.4	1.18	0.27	4.35	1.3826e-05	0.00044985	355.3	390.7	286.4	210.7	288.3	492.8	1256.4	650.6	306.3	799.9	GL831160.1	396968	418813	3358	40.02	1	protein_coding	growth arrest specific 2 [Source:NCBI gene;Acc:100691714]	12.4332	13.7293	9.15743	7.24489	8.32838	14.248	37.3172	18.397	15.1069	10.1787	23.3208
ENSONIG00000004864	ENSONIG00000004864	213.7	1.13	0.26	4.34	1.4074e-05	0.00045721	208.8	108.5	117.1	145.4	117.4	231.2	364.9	416.5	139.4	337.6	GL831165.1	608201	612735	2368	39.03	1	protein_coding	membrane-spanning 4-domains subfamily A member 4D [Source:NCBI gene;Acc:100697333]	10.3614	5.40673	5.30954	7.08975	4.80931	9.47919	15.3693	16.7012	9.3158	6.59534	13.8499
ENSONIG00000017328	slmapb	2492.3	0.98	0.23	4.34	1.4156e-05	0.00045916	1006.4	1960.4	1884.9	1786.4	2100.1	3020.9	3428	4751.6	1747.6	3733.5	GL831137.1	7906362	7913322	1262	41.11	-1	protein_coding	sarcolemma associated protein b [Source:ZFIN;Acc:ZDB-GENE-040426-809]	93.7089	183.304	160.365	163.443	161.427	232.403	270.922	357.515	202.886	152.45	286.947
ENSONIG00000001672	BTBD6	232.8	0.87	0.2	4.34	1.4481e-05	0.00046901	152	196.7	154.5	209.8	145.9	254.5	322.4	427.1	171.8	334.7	GL831232.1	22243	25331	1671	51.44	-1	protein_coding	BTB/POZ domain-containing protein 6-B [Source:NCBI gene;Acc:100694622]	10.689	13.8904	9.92735	14.497	8.46984	14.7869	19.2434	24.2698	14.4717	11.4947	19.4334
ENSONIG00000007178	ENSONIG00000007178	107	1.14	0.26	4.33	1.5229e-05	0.0004925	56.8	114.6	53.2	82.9	34.2	114.6	190	209.4	68.3	171.4	GL831689.1	88227	104251	4984	39.03	-1	protein_coding		1.33918	2.71327	1.14608	1.92054	0.665648	2.2324	3.80223	3.98944	2.2261	1.55695	3.34136
ENSONIG00000015222	ENSONIG00000015222	10.7	1.81	0.42	4.32	1.5264e-05	0.00049288	2.7	1.8	2	4.9	0	14.2	8.5	51.5	2.3	24.7	GL831324.1	677391	681786	612	38.7	-1	protein_coding		0.51842	0.347062	0.350881	0.92447	0	2.25269	1.38526	7.99041	1.72115	0.428167	3.87612
ENSONIG00000006101	emilin2b	237.5	1.09	0.25	4.32	1.5338e-05	0.00049377	122.7	172.8	120.1	220.5	107.1	158.2	509.6	489.1	148.6	385.6	GL831138.1	2925546	2937077	2922	41.8	1	protein_coding	elastin microfibril interfacer 2b [Source:ZFIN;Acc:ZDB-GENE-080416-1]	4.93439	6.9783	4.4131	8.71317	3.55554	5.25644	17.3945	15.8939	8.39242	5.7189	12.8483
ENSONIG00000016933	ENSONIG00000016933	18.2	1.6	0.37	4.32	1.5319e-05	0.00049377	18.3	3.5	3.9	3.9	9.1	78.1	12.3	16.4	7.8	35.6	GL831137.1	4347477	4351890	1821	39.49	-1	protein_coding		1.18089	0.226801	0.229951	0.247288	0.484761	4.16396	0.673686	0.85516	1.00781	0.473939	1.8976
ENSONIG00000002976	osbpl3b	324.3	1.06	0.24	4.32	1.5511e-05	0.00049862	307.7	179.9	176.2	263.4	183.5	459.4	634.4	389.6	222.1	494.5	GL831286.1	1278563	1313403	3942	39.65	1	protein_coding	oxysterol binding protein like 3 [Source:NCBI gene;Acc:100707657]	9.17234	5.38519	4.79922	7.7152	4.51561	11.3146	16.0513	9.3846	8.54225	6.31751	12.2502
ENSONIG00000012161	esyt1a	1477.6	1.1	0.25	4.32	1.5913e-05	0.00051078	1079.6	840.4	903.6	951.3	974.3	1129.7	3335.3	2606.9	949.8	2357.3	GL831196.1	1421794	1437247	5085	40.87	1	protein_coding	extended synaptotagmin-1 [Source:NCBI gene;Acc:100708087]	24.9483	19.5021	19.0795	21.601	18.5865	21.5694	65.4194	48.6796	29.9232	20.7435	45.2228
ENSONIG00000009883	mertka	368.7	0.92	0.21	4.31	1.6363e-05	0.00052441	309.5	267.2	235.2	306.4	213.1	408.7	690.1	519.5	266.3	539.4	GL831145.1	3343368	3359208	4045	39.25	-1	protein_coding	c-mer proto-oncogene tyrosine kinase a [Source:ZFIN;Acc:ZDB-GENE-081107-1]	8.99108	7.79479	6.2431	8.74618	5.11048	9.8096	17.0159	12.195	9.48826	7.37712	13.0068
ENSONIG00000007608	gng10	43.9	1.3	0.3	4.3	1.6701e-05	0.00053444	26.6	19.4	15.7	34.1	33	59.8	83.2	79.6	25.8	74.2	GL831236.1	1239475	1240526	207	32.13	1	protein_coding	G protein subunit gamma 10 [Source:NCBI gene;Acc:100698239]	15.1001	11.059	8.14349	19.0209	15.4647	28.0476	40.0881	36.5137	21.6797	13.7577	34.8831
ENSONIG00000019638	rasd1	163	1.34	0.31	4.3	1.6742e-05	0.00053497	114.5	54.7	67.9	154.2	55.8	162.3	311	383.8	89.4	285.7	GL831136.1	3440817	3443785	2713	47.46	1	protein_coding	RAS, dexamethasone-induced 1 [Source:ZFIN;Acc:ZDB-GENE-040426-1473]	4.95935	2.37916	2.68721	6.5627	1.99517	5.8081	11.4333	13.4329	6.15724	3.71672	10.2248
ENSONIG00000006507	phex	917.1	-1.34	0.31	-4.3	1.7048e-05	0.00054394	1257.3	1292.8	1447.9	1171.8	957.2	529.3	559.7	120.5	1225.4	403.2	GL831138.1	6874147	6893421	5404	38.54	1	protein_coding	phosphate regulating endopeptidase homolog X-linked [Source:NCBI gene;Acc:100693317]	27.3397	28.2294	28.7677	25.0372	17.1824	9.50937	10.33	2.11731	18.5641	25.3113	7.31891
ENSONIG00000004916	si:dkeyp-69c1.7	18	1.74	0.4	4.3	1.7097e-05	0.0005447	7.3	8.8	1	5.9	2.3	9.1	60.5	49.1	5.1	39.6	GL831183.1	1913036	1913719	468	44.88	-1	protein_coding	Thy-1 cell surface antigen [Source:NCBI gene;Acc:100705856]	1.83293	2.21883	0.229422	1.45564	0.476737	1.88782	12.8935	9.96206	3.86962	1.24271	8.2478
ENSONIG00000002726	ENSONIG00000002726	5044.6	0.79	0.18	4.3	1.7449e-05	0.00055507	4203.1	3478.1	3743.2	4171.9	3854.9	9486.7	6124.2	5294.6	3890.2	6968.5	GL831161.1	3796060	3802004	4494	42.69	-1	protein_coding	type-4 ice-structuring protein [Source:NCBI gene;Acc:100690101]	109.902	91.3262	89.4317	107.189	83.2102	204.95	135.919	111.87	116.725	96.2118	150.913
ENSONIG00000010096	IRF2BP2	666	0.91	0.21	4.29	1.7501e-05	0.00055592	387.3	605.8	398.6	590.3	368.1	539.5	1323.5	1115.1	470	992.7	GL831145.1	5184170	5186036	1557	56.13	-1	protein_coding	interferon regulatory factor 2 binding protein 2 [Source:HGNC Symbol;Acc:HGNC:21729]	29.23	45.9121	27.4872	43.7756	22.9337	33.6409	84.7808	68.0047	44.4706	33.8677	62.1421
ENSONIG00000009061	rbm47	474.1	0.95	0.22	4.29	1.7542e-05	0.00055639	172.2	470.9	280.5	502.5	191.4	293.1	896.2	986.4	323.5	725.2	GL831245.1	2349436	2357516	1827	41.88	1	protein_coding	RNA binding motif protein 47 [Source:ZFIN;Acc:ZDB-GENE-030131-9612]	11.0755	30.4142	16.4845	31.7574	10.1625	15.5755	48.9248	51.2658	26.9575	19.9788	38.5887
ENSONIG00000014492	th	13.5	1.64	0.38	4.29	1.8156e-05	0.00057501	6.4	6.2	2	7.8	4.6	26.4	25.5	29.3	5.4	27	GL831142.1	63604	69997	2626	38.79	1	protein_coding	tyrosine hydroxylase [Source:NCBI gene;Acc:100708687]	0.286388	0.278601	0.0817743	0.342963	0.169926	0.976055	0.968518	1.05946	0.520461	0.231931	1.00135
ENSONIG00000006184	ENSONIG00000006184	12.1	1.68	0.39	4.28	1.8591e-05	0.00058621	2.7	2.6	7.9	5.9	2.3	14.2	23.6	37.4	4.3	25.1	GL831179.1	142527	147382	678	40.67	1	protein_coding		0.467954	0.452512	1.25106	1.00478	0.329075	2.0334	3.47172	5.23788	1.78105	0.701076	3.581
ENSONIG00000008266	ENSONIG00000008266	60	1.24	0.29	4.28	1.8581e-05	0.00058621	26.6	37	28.5	67.3	20.5	63.9	128.6	107.6	36	100	GL831177.1	4329079	4333241	1275	38.89	-1	protein_coding		2.45155	3.42435	2.40003	6.09471	1.5597	4.86582	10.0599	8.01338	4.85868	3.18607	7.64636
ENSONIG00000015966	entpd1	70.3	1.25	0.29	4.28	1.8559e-05	0.00058621	42.1	52	33.5	36.1	41	59.8	174	124	40.9	119.3	GL831148.1	1253186	1262014	1488	38.97	-1	protein_coding	ectonucleoside triphosphate diphosphohydrolase 1 [Source:ZFIN;Acc:ZDB-GENE-040801-58]	3.32467	4.1237	2.41726	2.80125	2.67287	3.90179	11.663	7.91284	4.85217	3.06795	7.82586
ENSONIG00000012153	cyyr1	31.6	1.54	0.36	4.28	1.9091e-05	0.00060108	9.2	9.7	10.8	34.1	4.6	20.3	72.8	91.3	13.7	61.4	GL831144.1	6462255	6471843	908	42.27	1	protein_coding	cysteine and tyrosine rich 1 [Source:NCBI gene;Acc:100695108]	1.19062	1.26059	1.27708	4.33627	0.491438	2.17058	7.99665	9.54769	3.53386	1.7112	6.57164
ENSONIG00000012850	npr2	363.2	0.92	0.21	4.27	1.9227e-05	0.00060448	196	313.1	228.4	295.6	262.1	345.8	543.6	720.8	259	536.7	GL831141.1	4227418	4314647	3180	38.99	-1	protein_coding	natriuretic peptide receptor 2 [Source:ZFIN;Acc:ZDB-GENE-141030-2]	7.24267	11.6183	7.7117	10.7331	7.99533	10.5575	17.0496	21.5229	11.8039	9.06022	16.3767
ENSONIG00000012400	tnfaip2b (1 of many)	112.2	1.56	0.36	4.27	1.9513e-05	0.00061259	106.2	46.7	18.7	52.7	26.2	103.4	331.8	211.8	50.1	215.7	GL831192.1	3520026	3525052	1983	40.12	1	protein_coding	tumor necrosis factor, alpha-induced protein 2b [Source:ZFIN;Acc:ZDB-GENE-081107-56]	6.2932	2.77895	1.01251	3.06857	1.28167	5.06248	16.6884	10.1418	5.79096	2.88698	10.6309
ENSONIG00000008565	ENSONIG00000008565	170.6	1.08	0.25	4.27	1.997e-05	0.000626	141.9	116.4	88.6	117.1	99.1	169.4	267.5	365.1	112.6	267.3	GL831184.1	2570138	2600881	6298	41.25	-1	protein_coding		2.64758	2.1809	1.51047	2.14685	1.5264	2.61141	4.23627	5.50456	2.79556	2.00244	4.11741
ENSONIG00000006182	hoxb8a	14.7	1.74	0.41	4.26	2.0417e-05	0.0006391	0.9	3.5	1	7.8	8	15.2	29.3	51.5	4.2	32	GL831179.1	133586	139117	1483	44.52	1	protein_coding	homeobox B8 [Source:NCBI gene;Acc:100697872]	0.0713134	0.278492	0.0724003	0.607297	0.523294	0.995102	1.97056	3.29746	0.976989	0.310559	2.08771
ENSONIG00000002824	cyp21a2	10.7	1.78	0.42	4.25	2.0929e-05	0.00065417	1.8	2.6	0	2	4.6	9.1	49.2	16.4	2.2	24.9	GL831286.1	601635	604678	1609	40.15	-1	protein_coding	cytochrome P450, family 21, subfamily A, polypeptide 2 [Source:ZFIN;Acc:ZDB-GENE-070103-6]	0.131458	0.190679	0	0.143523	0.277331	0.549099	3.0498	0.967835	0.663716	0.148598	1.52224
ENSONIG00000025768	ENSONIG00000025768	40	1.54	0.36	4.25	2.161e-05	0.00067447	42.1	11.5	20.7	6.8	16	62.9	55.8	104.1	19.4	74.3	GL831808.1	2689	3905	1096	42.24	-1	lincRNA		4.51379	1.23815	2.02787	0.716385	1.41614	5.57192	5.07792	9.0189	3.69764	1.98247	6.55625
ENSONIG00000008505	ENSONIG00000008505	51554.5	0.7	0.17	4.24	2.2112e-05	0.00068912	36429.7	39647.9	42424	48185.6	36248	49817.6	73908.9	85774.2	40587.1	69833.6	GL831154.1	3148825	3153771	2740	47.24	-1	protein_coding	actin, cytoplasmic 1 [Source:NCBI gene;Acc:100534414]	1562.34	1707.48	1662.43	2030.55	1283.31	1765.21	2690.35	2972.48	1959.27	1649.22	2476.02
ENSONIG00000010435	rab11bb	510.3	0.83	0.2	4.24	2.234e-05	0.00069522	406.6	341.3	359.3	404.9	414.8	543.5	744	868.2	385.4	718.6	GL831134.1	10582695	10587846	1976	44.05	-1	protein_coding	ras-related protein Rab-11B [Source:NCBI gene;Acc:100692846]	24.1796	20.3815	19.5232	23.6597	20.3633	26.7041	37.5533	41.7202	26.7606	21.6215	35.3259
ENSONIG00000012146	adssl1	56.2	1.18	0.28	4.23	2.316e-05	0.00071865	22.9	47.6	31.5	42	28.5	52.7	139	85.4	34.5	92.4	GL831192.1	1207686	1211697	1588	44.04	1	protein_coding	adenylosuccinate synthase like 1 [Source:NCBI gene;Acc:100708086]	1.69455	3.53706	2.12981	3.05384	1.74097	3.222	8.73025	5.10647	3.65187	2.43125	5.68624
ENSONIG00000014520	TSPAN5	369.8	0.92	0.22	4.23	2.3148e-05	0.00071865	352.5	252.2	234.3	282.9	222.2	417.8	588	608.4	268.8	538.1	GL831282.1	78746	92808	5686	37.71	-1	protein_coding	tetraspanin-5 [Source:NCBI gene;Acc:100707215]	7.28487	5.23389	4.42432	5.74479	3.79082	7.13389	10.3141	10.1601	6.76085	5.29574	9.20269
ENSONIG00000019078	ankrd33ab	26.2	1.53	0.36	4.23	2.329e-05	0.00072165	27.5	7.9	4.9	9.8	14.8	39.5	55.8	49.1	13	48.2	GL831146.1	2506492	2509932	1203	41.96	-1	protein_coding	ankyrin repeat domain 33Ab [Source:ZFIN;Acc:ZDB-GENE-100729-1]	2.68619	0.774904	0.437333	0.940608	1.19342	3.18784	4.62627	3.87551	2.21526	1.20649	3.89654
ENSONIG00000018643	ENSONIG00000018643	131.2	1.25	0.29	4.23	2.363e-05	0.00073113	86.1	95.2	48.2	85.9	59.3	97.4	249.6	327.6	74.9	224.9	GL831264.1	812768	821302	2278	42.45	1	protein_coding	angiopoietin-related protein 1 [Source:NCBI gene;Acc:100705352]	4.44139	4.93139	2.27182	4.35399	2.52521	4.15117	10.9283	13.6554	5.90733	3.70476	9.57829
ENSONIG00000007315	PLEC	3738.5	0.94	0.22	4.22	2.3928e-05	0.00073929	2287.4	2932.2	2356.3	3385.5	1753.7	2580.8	6685.7	7926	2543	5730.9	GL831158.1	5428681	5494058	22754	41.39	-1	protein_coding	plectin [Source:HGNC Symbol;Acc:HGNC:9069]	11.8128	15.2063	11.1187	17.1796	7.47643	11.0119	29.3057	33.0758	17.0234	12.5588	24.4644
ENSONIG00000000629	ENSONIG00000000629	4543.6	0.86	0.2	4.22	2.4264e-05	0.0007486	3967.8	3117.4	2820.9	3667.5	3333	4621.2	7346.6	7474.4	3381.3	6480.7	GL831312.1	370803	373846	495	56.34	1	protein_coding	peptidyl-prolyl cis-trans isomerase [Source:NCBI gene;Acc:100699155]	941.92	743.145	611.877	855.486	653.171	906.389	1480.28	1433.79	953.257	761.12	1273.48
ENSONIG00000024989	ENSONIG00000024989	1075.8	0.78	0.18	4.22	2.4371e-05	0.00075081	693.2	888	911.4	723.9	927.5	1180.4	1624.2	1658	828.8	1487.5	GL831484.1	15388	18761	2940	33.61	1	lincRNA		27.7064	35.6412	33.2846	28.4302	30.6029	38.9805	55.1004	53.5489	37.9119	31.1331	49.2099
ENSONIG00000003078	ENSONIG00000003078	596	1.12	0.27	4.22	2.4581e-05	0.0007562	229.8	334.2	434.1	467.3	471.7	1353.8	624	853	387.4	943.6	GL831133.1	7008314	7020163	4071	38.59	-1	protein_coding		6.63313	9.68705	11.4491	13.2539	11.2399	32.2863	15.2878	19.8958	14.9666	10.4526	22.49
ENSONIG00000009913	PTPRB	406.1	0.91	0.22	4.22	2.4864e-05	0.00076381	149.3	460.3	252	410.8	152.7	260.6	812.1	751.2	285	608	GL831433.1	147145	181722	5919	39.49	-1	protein_coding	protein tyrosine phosphatase, receptor type B [Source:HGNC Symbol;Acc:HGNC:9665]	2.96402	9.17654	4.57123	8.01364	2.50258	4.27456	13.6843	12.0509	7.15473	5.4456	10.0033
ENSONIG00000018011	ENSONIG00000018011	309.3	1.26	0.3	4.21	2.5002e-05	0.00076696	207.9	198.4	115.2	225.4	124.2	219	866	518.3	174.2	534.5	GL831195.1	3041729	3045456	734	39.24	1	protein_coding		33.2834	31.8957	16.8515	35.4573	16.4143	28.9676	117.675	67.05	43.4493	26.7804	71.2309
ENSONIG00000017758	eef1a1l1	8014.5	0.87	0.21	4.21	2.5828e-05	0.00079117	4147.3	6571.7	5044.4	7983.8	5075.3	6604.7	15700.9	12987.8	5764.5	11764.4	GL831441.1	517029	529725	1392	42.21	-1	protein_coding	eukaryotic translation elongation factor 1 alpha 1, like 1 [Source:ZFIN;Acc:ZDB-GENE-990415-52]	350.103	557.089	389.091	662.245	353.687	460.658	1124.99	885.951	597.977	462.443	823.866
ENSONIG00000005692	ryr3	535.4	0.88	0.21	4.2	2.6714e-05	0.00081715	402.9	445.3	341.5	524.9	251.8	627.7	892.4	796.8	393.3	772.3	GL831178.1	1187767	1281582	14769	39.27	1	protein_coding	ryanodine receptor 3 [Source:ZFIN;Acc:ZDB-GENE-041001-165]	3.20565	3.55785	2.48268	4.10368	1.65387	4.12635	6.02658	5.12285	3.78494	3.00075	5.09193
ENSONIG00000011840	nr2f1a	302.9	1.34	0.32	4.2	2.6772e-05	0.00081775	34.8	184.3	118.1	372.7	119.6	241.4	606	746.5	165.9	531.3	GL831253.1	1978558	1985383	1233	42.89	-1	protein_coding	nuclear receptor subfamily 2 group F member 1 [Source:NCBI gene;Acc:100700395]	3.31654	17.638	10.2841	34.9015	9.40946	19.0081	49.0198	57.4884	25.1333	15.1099	41.8388
ENSONIG00000004635	trpc4a	350.1	1.14	0.27	4.2	2.6947e-05	0.00082075	331.5	200.2	175.2	208.8	222.2	350.9	489.7	822.6	227.6	554.4	GL831183.1	49948	80420	5852	39.22	-1	protein_coding	short transient receptor potential channel 4 [Source:NCBI gene;Acc:100695568]	6.65654	4.03688	3.21448	4.11978	3.68329	5.82162	8.34619	13.3474	6.15328	4.3422	9.17175
ENSONIG00000016396	ENSONIG00000016396	1802.2	1.19	0.28	4.2	2.6934e-05	0.00082075	1547.6	839.5	1012.8	977.6	1168	1371	4368.6	3132.3	1109.1	2957.3	GL831148.1	4821529	4828276	1455	38.29	-1	protein_coding		124.987	68.0838	74.7381	77.5794	77.8711	91.4828	299.462	204.416	127.327	84.6519	198.453
ENSONIG00000007820	lin7b	133.5	0.89	0.21	4.2	2.7055e-05	0.00082288	61.4	120.8	96.5	124.9	84.3	144	208	228.2	97.6	193.4	GL831357.1	413103	429039	660	43.21	-1	protein_coding	lin-7 homolog B (C. elegans) [Source:ZFIN;Acc:ZDB-GENE-041011-1]	10.9319	21.5978	15.6987	21.8508	12.3903	21.1828	31.4327	32.8311	20.9895	16.4939	28.4822
ENSONIG00000011980	ENSONIG00000011980	279	1.23	0.29	4.2	2.7197e-05	0.00082603	111.7	263.7	89.6	249.8	82	187.6	477.4	769.9	159.4	478.3	GL831213.1	543877	559874	1933	43.52	-1	protein_coding		6.79033	16.0977	4.97688	14.9214	4.11508	9.4225	24.6327	37.8195	14.847	9.38028	23.9583
ENSONIG00000013697	ENSONIG00000013697	90199	1.76	0.42	4.19	2.7596e-05	0.00083577	7888.9	9595.6	12162.6	27069.5	35833.3	64364.6	408519	156158	18510	209681	GL831291.1	744733	753161	2842	41.73	1	protein_coding		326.183	398.414	459.498	1099.78	1223.09	2198.81	14336.7	5217.41	3157.49	701.393	7250.99
ENSONIG00000019452	ENSONIG00000019452	138.1	1.2	0.29	4.19	2.7563e-05	0.00083577	77.8	76.7	55.1	132.7	69.5	116.6	336.6	239.9	82.4	231	GL831146.1	6975354	6996970	1095	43.91	1	protein_coding		8.34901	8.26547	5.4028	13.9928	6.15697	10.3383	30.6593	20.8032	12.996	8.43341	20.6003
ENSONIG00000013183	ENSONIG00000013183	471.6	0.93	0.22	4.19	2.7819e-05	0.00084135	381.9	329.8	310	314.2	355.5	450.3	900.9	730.1	338.3	693.8	GL831141.1	8969439	8974132	900	39.6	-1	protein_coding		49.8628	43.2409	36.9829	40.3099	38.3172	48.5763	99.8381	77.0288	54.2696	41.7427	75.1478
ENSONIG00000006794	cbfa2t2	115.2	1.23	0.29	4.19	2.7987e-05	0.00084406	54.9	99.7	45.3	96.6	28.5	72	223.1	301.9	65	199	GL831330.1	105197	114314	1803	43.35	1	protein_coding	core-binding factor, runt domain, alpha subunit 2; translocated to, 2 [Source:ZFIN;Acc:ZDB-GENE-070209-1]	3.57805	6.52508	2.69764	6.18628	1.53337	3.87705	12.3414	15.8994	6.57979	4.10408	10.706
ENSONIG00000008053	acbd4	249.7	0.91	0.22	4.19	2.7966e-05	0.00084406	183.1	172.8	150.6	211.7	185.7	256.6	383.8	452.8	180.8	364.4	GL831443.1	420627	434154	1140	39.99	-1	protein_coding	acyl-CoA binding domain containing 4 [Source:ZFIN;Acc:ZDB-GENE-040426-2074]	18.8735	17.8865	14.1841	21.4419	15.8017	21.8533	33.5786	37.7151	22.6668	17.6375	31.049
ENSONIG00000009730	rpl3	24355.1	0.7	0.17	4.19	2.8151e-05	0.00084782	20251	18265.2	17951.1	18788.2	22617.6	27701.6	33691.5	35574.8	19574.6	32322.6	GL831151.1	5328521	5332405	1300	45.77	-1	protein_coding	60S ribosomal protein L3 [Source:NCBI gene;Acc:100711099]	1830.51	1657.93	1482.62	1668.74	1687.72	2068.84	2584.87	2598.44	1947.46	1665.51	2417.38
ENSONIG00000008884	GRB14	571.4	1.4	0.33	4.19	2.8206e-05	0.00084826	226.2	259.3	212.6	614.7	116.2	420.8	597.5	2123.7	285.8	1047.3	GL831187.1	2148200	2157407	1329	36.75	1	protein_coding	growth factor receptor bound protein 14 [Source:HGNC Symbol;Acc:HGNC:4565]	20.0003	23.0231	17.1759	53.4055	8.4816	30.7409	44.841	151.734	43.6752	24.4173	75.7718
ENSONIG00000001663	ENSONIG00000001663	451.4	1.07	0.26	4.19	2.8422e-05	0.00085357	155.7	363.3	225.4	563	181.2	383.3	705.3	1034.3	297.7	707.6	GL831166.1	46926	76369	4546	42.51	1	protein_coding	helicase ARIP4 [Source:NCBI gene;Acc:100705676]	4.02466	9.43023	5.3236	14.2997	3.86656	8.18605	15.4741	21.6038	10.2761	7.38895	15.088
ENSONIG00000014711	bhlhe41	27.6	1.49	0.36	4.18	2.8598e-05	0.00085767	14.7	19.4	8.9	15.6	8	59.8	26.5	67.9	13.3	51.4	GL831142.1	2472486	2474486	1293	49.53	1	protein_coding	basic helix-loop-helix family member e41 [Source:NCBI gene;Acc:100694216]	1.33594	1.77047	0.739048	1.39307	0.600189	4.49022	2.04414	4.98637	2.16993	1.16775	3.84024
ENSONIG00000011513	aebp1	203.3	1.03	0.25	4.18	2.9302e-05	0.00087709	141	123.5	155.5	135.6	121.9	174.4	310.1	464.5	135.5	316.3	GL831139.1	8692413	8715162	4045	39.49	-1	protein_coding	inactive carboxypeptidase-like protein X2 [Source:NCBI gene;Acc:100702784]	4.0961	3.60276	4.12756	3.8707	2.92336	4.18594	7.6462	10.9039	5.16956	3.72409	7.57867
ENSONIG00000014388	acaa2	812.9	0.98	0.24	4.18	2.9327e-05	0.00087709	464.3	584.7	493.1	766.9	380.6	533.4	1781.1	1498.9	537.9	1271.1	GL831230.1	1082776	1086348	1191	41.34	-1	protein_coding	acetyl-CoA acyltransferase 2 [Source:ZFIN;Acc:ZDB-GENE-040426-1996]	45.8096	57.9306	44.4534	74.349	30.9994	43.4817	149.155	119.502	70.7101	50.7084	104.046
ENSONIG00000024055	ENSONIG00000024055	19.5	1.73	0.41	4.18	2.9666e-05	0.00088599	13.7	1.8	3	4.9	3.4	16.2	87	25.7	5.3	43	GL831463.1	46377	47993	784	40.82	1	lincRNA		2.0534	0.270921	0.410853	0.721652	0.420687	2.00615	11.0679	3.11265	2.50803	0.775503	5.39557
ENSONIG00000013647	ENSONIG00000013647	159.3	1.75	0.42	4.18	2.9711e-05	0.00088609	13.7	15	24.6	56.6	53.6	95.3	723.2	292.5	32.7	370.4	GL831291.1	210305	223558	1709	40.59	1	protein_coding		0.941994	1.0357	1.54552	3.82404	3.04242	5.41397	42.2064	16.2516	9.28272	2.07794	21.2907
ENSONIG00000002287	SDC3	648.6	0.99	0.24	4.17	3.0208e-05	0.00089965	758.2	355.4	328.7	471.2	427.3	885.3	1045.6	917.3	468.2	949.4	GL831161.1	1128275	1170256	5102	44.64	-1	protein_coding	syndecan 3 [Source:NCBI gene;Acc:100698213]	17.4628	8.21984	6.91736	10.6638	8.12436	16.8467	20.4403	17.072	13.2184	10.2776	18.1197
ENSONIG00000016278	thrap3a	70.9	1.28	0.31	4.17	3.0251e-05	0.00089971	50.4	45	30.5	42.9	31.9	59.8	191.9	114.7	40.1	122.1	GL831224.1	1311241	1320378	2945	40.16	-1	protein_coding	thyroid hormone receptor associated protein 3a [Source:ZFIN;Acc:ZDB-GENE-030219-79]	2.01101	1.80307	1.11198	1.68198	1.05076	1.97143	6.49908	3.69821	2.47844	1.53176	4.05624
ENSONIG00000001068	fam13b	672.6	1	0.24	4.17	3.0447e-05	0.00090428	192.3	699.3	365.2	680	304.2	451.3	1188.3	1500	448.2	1046.5	GL831156.1	880836	928207	2939	40.16	-1	protein_coding	family with sequence similarity 13, member B [Source:ZFIN;Acc:ZDB-GENE-030131-4913]	7.68863	28.077	13.3417	26.7151	10.0405	14.9084	40.3263	48.4624	23.695	17.1726	34.5657
ENSONIG00000012140	ENSONIG00000012140	1347.5	0.88	0.21	4.17	3.0788e-05	0.00091312	1018.3	845.7	944.9	958.1	1230.6	1425.8	1887.9	2468.8	999.5	1927.5	GL831181.1	238395	317568	5386	40.32	-1	protein_coding	inactive dipeptidyl peptidase 10 [Source:NCBI gene;Acc:100702270]	22.2167	18.5283	18.8365	20.5396	22.1639	25.7014	34.9603	43.5244	25.8089	20.457	34.7287
ENSONIG00000003896	cav1	2167.2	0.94	0.23	4.17	3.0875e-05	0.00091446	1837.8	1640.3	1633.9	1070.3	1582.7	2260.4	4034.9	3277.4	1553	3190.9	GL831206.1	952202	964246	5243	40.91	1	protein_coding	caveolin 1 [Source:NCBI gene;Acc:100709711]	41.1896	36.9173	33.4601	23.5708	29.283	41.8572	76.7565	59.3558	42.7988	32.8841	59.3232
ENSONIG00000006993	adamtsl5	258.7	1	0.24	4.16	3.1146e-05	0.00092122	175.8	190.5	175.2	138.5	214.2	248.4	423.5	503.1	178.9	391.7	GL831358.1	518731	541276	1344	41.98	-1	protein_coding	ADAMTS like 5 [Source:ZFIN;Acc:ZDB-GENE-161017-76]	15.3705	16.7256	13.9964	11.8987	15.4603	17.9439	31.428	35.5442	19.7959	14.6903	28.3054
ENSONIG00000007270	ptprfa	44.1	1.34	0.32	4.16	3.1248e-05	0.00092295	16.5	29.1	17.7	43.9	12.5	41.6	64.3	127.5	23.9	77.8	GL831251.1	742087	999282	6453	40.06	1	protein_coding	protein tyrosine phosphatase, receptor type, f, a [Source:ZFIN;Acc:ZDB-GENE-020107-2]	0.300464	0.53213	0.294505	0.785508	0.187908	0.625888	0.993829	1.87613	0.699545	0.420103	1.16528
ENSONIG00000011655	smo	284.8	1.05	0.25	4.16	3.132e-05	0.0009238	231.7	172	141.7	248.8	153.8	280.9	467	582.7	189.6	443.5	GL831167.1	3034321	3044845	4935	39.72	-1	protein_coding	smoothened, frizzled class receptor [Source:NCBI gene;Acc:100710492]	5.51707	4.11271	3.08293	5.82118	3.02319	5.52624	9.43826	11.2117	5.96666	4.31142	8.7254
ENSONIG00000017405	samd10b	184.6	1.09	0.26	4.16	3.2272e-05	0.0009506	52.2	133.2	117.1	160	128.8	158.2	337.5	389.6	118.3	295.1	GL831137.1	8725057	8785659	4271	40.03	-1	protein_coding	sterile alpha motif domain containing 10b [Source:ZFIN;Acc:ZDB-GENE-090312-179]	1.43619	3.68011	2.9438	4.32552	2.92538	3.59619	7.88146	8.66169	4.43129	3.0622	6.71311
ENSONIG00000004350	tpt1	19705.7	0.82	0.2	4.16	3.2348e-05	0.00095152	18618.2	12667.1	13194.1	15344.1	15287.3	21251	29853.2	31430.4	15022.2	27511.5	GL831170.1	2496326	2503088	3591	40.04	1	protein_coding	tumor protein, translationally-controlled 1 [Source:NCBI gene;Acc:100699383]	609.245	416.244	394.499	493.371	412.964	574.552	829.159	831.09	570.14	465.265	744.934
ENSONIG00000000975	plekhh1	513.5	1.1	0.27	4.16	3.2487e-05	0.00095408	256.4	452.4	237.2	473.2	147	301.2	1062.6	1178.3	313.2	847.3	GL831153.1	2680632	2714892	4847	40.99	1	protein_coding	pleckstrin homology domain containing, family H (with MyTH4 domain) member 1 [Source:ZFIN;Acc:ZDB-GENE-061219-1]	6.21605	11.0138	5.2544	11.2725	2.94199	6.03319	21.8655	23.0832	10.9601	7.33974	16.994
ENSONIG00000007137	prkn	116.9	1.14	0.27	4.16	3.2524e-05	0.00095408	79.7	98.8	54.1	79	53.6	109.5	177.7	283.2	73	190.1	GL831381.1	870046	876403	1350	46.33	1	protein_coding	parkin RBR E3 ubiquitin protein ligase [Source:ZFIN;Acc:ZDB-GENE-050417-109]	6.93736	8.63594	4.30274	6.7568	3.85148	7.87491	13.1285	19.9193	8.92588	6.09686	13.6409
ENSONIG00000020820	s1pr3a	66.4	1.74	0.42	4.15	3.2644e-05	0.00095629	10.1	12.3	1	12.7	8	20.3	180.6	286.7	8.8	162.5	GL831140.1	3275344	3276543	1200	53.75	-1	protein_coding	sphingosine 1-phosphate receptor 3 [Source:NCBI gene;Acc:100709580]	0.98903	1.20951	0.0894747	1.222	0.646704	1.6424	15.0106	22.6861	5.43698	0.831344	13.113
ENSONIG00000002157	selp	35.5	1.49	0.36	4.15	3.2978e-05	0.00096477	29.3	12.3	9.8	11.7	25.1	33.5	80.4	81.9	17.7	65.2	GL831140.1	2822459	2837270	3452	38.98	-1	protein_coding	selectin P [Source:ZFIN;Acc:ZDB-GENE-110107-2]	0.997393	0.420456	0.304815	0.391348	0.705342	0.942191	2.32299	2.25282	1.04217	0.563871	1.83933
ENSONIG00000013662	ENSONIG00000013662	2628.7	1.74	0.42	4.15	3.3195e-05	0.00096979	195	284	338.6	777.6	976.5	1754.4	12377.9	4325.7	514.3	6152.7	GL831291.1	427713	437632	2578	41.77	1	protein_coding	alpha-tectorin [Source:NCBI gene;Acc:100696299]	8.88835	12.9994	14.1022	34.8274	36.744	66.071	478.88	159.326	101.48	21.5122	234.759
ENSONIG00000014357	atp2b2.1	126.1	1.14	0.28	4.15	3.3603e-05	0.00098038	74.2	94.4	53.2	120	53.6	129.8	179.6	304.2	79	204.5	GL831288.1	757657	882772	4839	38.77	-1	protein_coding	ATPase plasma membrane Ca2+ transporting 2 [Source:ZFIN;Acc:ZDB-GENE-061016-1]	1.80185	2.30199	1.18042	2.86334	1.0745	2.60426	3.7018	5.96921	2.68717	1.84442	4.09176
ENSONIG00000026360	ENSONIG00000026360	110.2	-1.38	0.33	-4.15	3.3697e-05	0.00098178	386.4	0.9	2	1	380.6	110.5	0	0	154.2	36.8	GL831745.1	104318	105721	1068	40.83	1	lincRNA		42.5143	0.0994392	0.201067	0.108113	34.5696	10.0451	0	0	10.9422	15.4985	3.34838
ENSONIG00000019917	tmem88b	56	1.39	0.34	4.14	3.4664e-05	0.00100858	37.5	28.2	18.7	26.3	37.6	54.8	72.8	172	29.7	99.9	GL831388.1	837608	841321	1735	42.14	1	protein_coding	transmembrane protein 88 [Source:NCBI gene;Acc:100708212]	2.53981	1.91794	1.15724	1.75027	2.10225	3.06652	4.18499	9.41331	3.26654	1.8935	5.55494
ENSONIG00000017119	ENSONIG00000017119	980.6	0.98	0.24	4.14	3.5276e-05	0.001025	958.7	621.7	551.2	708.3	602.8	985.7	1769.8	1646.3	688.6	1467.2	GL831339.1	214948	225367	4356	42.26	-1	protein_coding	coagulation factor X [Source:NCBI gene;Acc:100700322]	25.8621	16.8414	13.5863	18.7749	13.424	21.9696	40.5227	35.8868	23.3585	17.6978	32.793
ENSONIG00000018356	rps8b	16824	0.68	0.17	4.13	3.5701e-05	0.00103596	16191.6	11364.6	13352.6	11542	16222.8	21329.1	22881.1	21708.3	13734.7	21972.8	GL831198.1	201878	206248	1152	42.16	1	protein_coding	ribosomal protein S8 [Source:NCBI gene;Acc:100693356]	1651.61	1164.09	1244.5	1156.85	1366.06	1797.57	1981.01	1789.32	1518.88	1316.62	1855.96
ENSONIG00000019164	nr1d4b	73.9	1.05	0.25	4.12	3.7092e-05	0.00107488	58.6	62.6	38.4	53.7	37.6	105.5	121	113.5	50.2	113.3	GL831146.1	3408283	3418406	2554	45.48	-1	protein_coding	nuclear receptor subfamily 1, group D, member 4b [Source:ZFIN;Acc:ZDB-GENE-080403-6]	2.69616	2.89228	1.61433	2.42774	1.42812	4.01048	4.72527	4.21977	3.00177	2.21172	4.31851
ENSONIG00000007614	myoz2a	135.1	1.27	0.31	4.12	3.7187e-05	0.00107616	116.3	47.6	102.4	30.2	120.8	198.8	245.8	218.8	83.5	221.1	GL831221.1	2092481	2098750	804	41.12	-1	protein_coding	myozenin-2 [Source:NCBI gene;Acc:100711584]	16.9978	6.98614	13.6749	4.33709	14.575	24.0063	30.4922	25.8407	17.1138	11.3142	26.7797
ENSONIG00000013592	ENSONIG00000013592	220.2	1.09	0.26	4.11	3.8733e-05	0.00111939	106.2	159.6	99.4	209.8	110.5	147	444.3	484.4	137.1	358.6	GL831215.1	2960188	2973214	2462	40.69	-1	protein_coding		5.06881	7.64947	4.33491	9.83933	4.35382	5.79688	17.9991	18.6823	9.21557	6.24927	14.1594
ENSONIG00000015256	ENSONIG00000015256	255.6	0.84	0.21	4.11	3.8807e-05	0.00112004	258.2	119.9	151.6	181.5	284.9	411.7	323.3	313.6	199.2	349.5	GL831176.1	4418192	4427945	4553	38.96	-1	protein_coding		6.66389	3.10748	3.57506	4.60285	6.07004	8.77907	7.08224	6.54021	5.8026	4.80386	7.46717
ENSONIG00000010365	tspan9a	1062.3	1.09	0.26	4.11	3.9162e-05	0.00112877	996.3	519.4	490.2	797.1	785.1	1213.9	1323.5	2372.9	717.6	1636.8	GL831185.1	2418695	2584598	5975	40.51	1	protein_coding	tetraspanin-9 [Source:NCBI gene;Acc:100701010]	19.5939	10.2577	8.8088	15.4036	12.7463	19.7247	22.0927	37.7099	18.2922	13.3621	26.5091
ENSONIG00000004759	hspa8	19023.8	0.64	0.16	4.11	3.9263e-05	0.00113015	10528.9	18509.5	16601.7	17566.6	13546.2	18192.6	29861.7	27383.1	15350.6	25145.8	GL831202.1	3243140	3247180	2229	42.56	-1	protein_coding	heat shock protein 8 [Source:ZFIN;Acc:ZDB-GENE-990415-92]	555.063	979.876	799.694	909.967	589.527	792.41	1336.19	1166.5	891.153	766.825	1098.37
ENSONIG00000007891	ltb4r	20.2	1.5	0.36	4.11	3.9826e-05	0.00114482	12.8	8.8	4.9	11.7	9.1	32.5	25.5	56.2	9.5	38	GL831294.1	1676095	1681693	3800	37.63	-1	protein_coding	leukotriene B4 receptor 1 [Source:NCBI gene;Acc:100689957]	0.395818	0.273266	0.13845	0.355509	0.232303	0.830357	0.669297	1.40432	0.537415	0.279069	0.967992
ENSONIG00000003037	ttc7a	359	0.92	0.22	4.11	4.0143e-05	0.00115239	234.4	234.6	244.1	333.7	223.3	332.6	506.7	762.9	254	534.1	GL831247.1	2335899	2395055	6385	41.88	-1	protein_coding	tetratricopeptide repeat protein 7A [Source:NCBI gene;Acc:100706044]	4.31386	4.33564	4.10476	6.03453	3.39254	5.05739	7.91503	11.3454	5.81239	4.43627	8.10594
ENSONIG00000012248	hnrnpa1b	2017.9	0.71	0.17	4.1	4.0509e-05	0.00116135	1392.8	1920.7	1398.6	1707.4	1525.8	2082.9	3129.2	2986	1589.1	2732.7	GL831196.1	1867906	1869992	1032	45.81	1	protein_coding	heterogeneous nuclear ribonucleoprotein A1b [Source:ZFIN;Acc:ZDB-GENE-030912-14]	158.591	219.617	145.511	191.031	143.422	195.954	302.424	274.741	203.911	171.634	257.706
ENSONIG00000012470	FILIP1L	293.1	1.68	0.41	4.1	4.1168e-05	0.00117866	85.2	155.2	26.6	97.6	77.5	224.1	1127.8	551.1	88.4	634.4	GL831181.1	3917676	4004274	5335	40.7	-1	protein_coding	filamin A-interacting protein 1-like [Source:NCBI gene;Acc:100693076]	1.87661	3.43276	0.535339	2.11234	1.40917	4.07824	21.0843	9.80866	5.54218	1.87324	11.6571
ENSONIG00000004729	gstr (1 of many)	247.9	1.13	0.28	4.1	4.1384e-05	0.00118303	192.3	127	113.2	216.6	149.3	286	303.5	595.6	159.7	395	GL831202.1	3037917	3042655	1118	39.18	-1	protein_coding	glutathione S-transferase rho [Source:ZFIN;Acc:ZDB-GENE-090507-1]	20.2119	13.4044	10.8714	22.3699	12.9543	24.8364	27.0757	50.5855	22.7887	15.9624	34.1659
ENSONIG00000014698	tead3b	688	0.89	0.22	4.1	4.1431e-05	0.00118303	575.1	432.1	514.8	452.7	553.8	684.5	1037.1	1254.3	505.7	992	GL831272.1	757620	787839	5706	39.42	1	protein_coding	TEA domain family member 3 b [Source:ZFIN;Acc:ZDB-GENE-080103-3]	11.8435	8.93591	9.68697	9.16066	9.41494	11.6468	18.1281	20.8729	12.4612	9.8084	16.8826
ENSONIG00000007345	ENSONIG00000007345	533.3	1.7	0.42	4.1	4.1674e-05	0.0011884	80.6	72.3	101.4	170.7	278	434	2258.5	870.5	140.6	1187.7	GL831827.1	40689	63374	3758	41.9	-1	protein_coding		2.52027	2.27022	2.89709	5.24475	7.17603	11.2124	59.9412	21.9951	14.1571	4.02167	31.0496
ENSONIG00000024381	ENSONIG00000024381	103.8	-1.14	0.28	-4.1	4.1852e-05	0.00119189	279.3	90.8	70.9	69.3	176.6	67.9	50.1	25.7	137.4	47.9	GL831354.1	580134	583849	1175	39.74	1	lincRNA		27.932	9.11873	6.47873	6.80994	14.5797	5.61044	4.25267	2.07687	9.60739	12.9838	3.97999
ENSONIG00000015614	pdia3	2712.7	0.92	0.23	4.1	4.2178e-05	0.00119959	1415.7	1797.2	1757.9	2663.5	1860.8	2247.2	5633.5	4325.7	1899	4068.8	GL831310.1	1256532	1265485	2142	40.76	1	protein_coding	protein disulfide isomerase family A member 3 [Source:NCBI gene;Acc:100706685]	77.6643	99.0064	88.1163	143.576	84.2707	101.856	262.314	191.757	131.07	98.5267	185.309
ENSONIG00000008208	clic4	560.7	0.84	0.2	4.09	4.2473e-05	0.00120638	253.7	582.9	395.7	507.3	280.3	378.3	1160.9	926.7	404	822	GL831177.1	3461565	3478556	759	44.23	1	protein_coding	chloride intracellular channel 4 [Source:NCBI gene;Acc:100689842]	39.2779	90.623	55.9765	77.174	35.8243	48.3905	152.551	115.934	76.9689	59.7751	105.625
ENSONIG00000014606	rbp2a	221.9	1.71	0.42	4.09	4.2572e-05	0.00120759	5.5	52	43.3	172.7	20.5	171.4	1059.8	250.4	58.8	493.8	GL831360.1	16715	19127	948	41.65	-1	protein_coding	retinol binding protein 2 [Source:NCBI gene;Acc:100700053]	0.681748	6.47264	4.90412	21.0345	2.09769	17.5537	111.501	25.0807	23.6657	7.03814	51.3784
ENSONIG00000004351	ENSONIG00000004351	11.6	1.61	0.39	4.09	4.269e-05	0.00120934	2.7	7.1	3.9	2.9	4.6	12.2	25.5	33.9	4.2	23.9	GL831155.1	1229529	1231551	906	45.38	1	protein_coding		0.350191	0.924733	0.462187	0.369588	0.492523	1.30736	2.80721	3.55292	1.28334	0.519844	2.55583
ENSONIG00000017753	rpl11	12941.3	0.68	0.17	4.09	4.2994e-05	0.00121636	11134.1	9378.7	10713.8	9666.8	11298	14383.7	18368.8	18586.5	10438.3	17113	GL831441.1	499277	503207	1225	41.36	-1	protein_coding	ribosomal protein L11 [Source:ZFIN;Acc:ZDB-GENE-040625-147]	1068.04	903.427	939.05	911.16	894.668	1139.99	1495.57	1440.7	1099.08	943.269	1358.75
ENSONIG00000019440	ENSONIG00000019440	140.9	1.09	0.27	4.09	4.3203e-05	0.00122067	52.2	136.7	84.6	92.7	75.2	97.4	225.9	362.7	88.3	228.7	GL831146.1	6857011	6885680	2756	42.09	-1	protein_coding		2.22567	5.85296	3.29589	3.88373	2.64689	3.43119	8.17522	12.4963	5.25098	3.58103	8.03424
ENSONIG00000007119	zgc:64201	106.5	1.02	0.25	4.09	4.3311e-05	0.00122211	74.2	60.8	65.9	92.7	70.6	118.6	149.4	220	72.9	162.7	GL831499.1	105921	107366	513	52.77	1	protein_coding	zgc:64201 [Source:ZFIN;Acc:ZDB-GENE-040426-1402]	16.9964	13.9853	13.7927	20.8646	13.3501	22.4457	29.0466	40.721	21.4003	15.7978	30.7378
ENSONIG00000024268	ENSONIG00000024268	507.4	-0.74	0.18	-4.09	4.4047e-05	0.00124123	465.2	575.9	758.9	632.2	572	330.6	379.1	345.2	600.8	351.6	GL832509.1	3848	7039	765	36	1	lincRNA		71.4575	88.8325	106.513	95.4204	72.5322	41.9572	49.4259	42.8472	71.1233	86.9512	44.7435
ENSONIG00000020105	eml1	380.4	0.92	0.23	4.08	4.424e-05	0.00124504	320.5	214.3	243.1	268.3	349.8	427.9	518.1	700.9	279.2	549	GL831260.1	309288	349559	5141	41.53	1	protein_coding	echinoderm microtubule associated protein like 1 [Source:ZFIN;Acc:ZDB-GENE-060929-156]	7.32571	4.91882	5.07713	6.02589	6.60038	8.0809	10.0514	12.9456	7.62823	5.98959	10.3593
ENSONIG00000018899	fblim1	61.5	1.32	0.32	4.08	4.4765e-05	0.00125818	45.8	29.1	36.4	22.4	37.6	57.8	174	88.9	34.3	106.9	GL831146.1	760449	767192	2528	40.59	-1	protein_coding	filamin binding LIM protein 1 [Source:NCBI gene;Acc:100709954]	2.12891	1.35832	1.54599	1.0231	1.4428	2.21981	6.8649	3.33917	2.49038	1.49983	4.14129
ENSONIG00000016999	zmp:0000000936	81.4	1.23	0.3	4.08	4.5475e-05	0.00127646	64.1	50.3	33.5	50.7	39.9	65.9	178.7	168.5	47.7	137.7	GL831297.1	36185	57698	1853	39.37	-1	protein_coding	zmp:0000000936 [Source:ZFIN;Acc:ZDB-GENE-130530-939]	4.06492	3.20316	1.94111	3.15922	2.08879	3.45283	9.61859	8.63452	4.52039	2.89144	7.23531
ENSONIG00000003387	rpl12	14612.6	0.7	0.17	4.07	4.6732e-05	0.00131001	15565.3	9879.6	9877.1	10157.5	14299.4	18720.9	18883	19517.9	11955.8	19040.6	GL831133.1	11195979	11199655	729	45.8	1	protein_coding	ribosomal protein L12 [Source:ZFIN;Acc:ZDB-GENE-030131-5297]	2508.99	1599.18	1454.73	1608.82	1902.77	2493.24	2583.48	2542.25	2086.69	1814.9	2539.66
ENSONIG00000017252	vdac1	1580.7	0.96	0.24	4.07	4.7463e-05	0.00132878	1417.5	1127	920.3	1067.4	1024.4	1495.8	3269.1	2323.8	1111.3	2362.9	GL831235.1	1008957	1015849	2015	39.94	-1	protein_coding	voltage dependent anion channel 1 [Source:NCBI gene;Acc:100696468]	82.6642	65.9987	49.0383	61.1646	49.3164	72.0715	161.814	109.506	81.4467	61.6364	114.464
ENSONIG00000013147	PIEZO1	587.2	1.14	0.28	4.07	4.7718e-05	0.00133365	266.5	442.7	212.6	680	189.2	429	1128.8	1349.1	358.2	968.9	GL831350.1	175564	241892	7641	40.77	1	protein_coding	piezo type mechanosensitive ion channel component 1 [Source:HGNC Symbol;Acc:HGNC:28993]	4.09842	6.83669	2.98741	10.2756	2.40197	5.45095	14.7343	16.7652	7.94381	5.32001	12.3168
ENSONIG00000019020	ENSONIG00000019020	625.3	1.05	0.26	4.07	4.7761e-05	0.00133365	571.4	359.8	365.2	415.6	387.4	551.7	1007.8	1343.2	419.9	967.6	GL831591.1	124597	134684	1167	42.51	-1	protein_coding	creatine kinase B-type [Source:NCBI gene;Acc:100699354]	57.5359	36.3812	33.6002	41.12	32.2022	45.8984	86.1323	109.291	55.2701	40.1679	80.4405
ENSONIG00000002973	pde11al	15.1	-1.59	0.39	-4.06	4.8205e-05	0.00134429	33	15.9	15.7	20.5	23.9	2	3.8	5.9	21.8	3.9	GL831286.1	1252234	1266341	6494	38.2	-1	protein_coding	dual 3',5'-cyclic-AMP and -GMP phosphodiesterase 11A [Source:NCBI gene;Acc:100707391]	0.597133	0.288916	0.259578	0.364493	0.357011	0.0299008	0.0583625	0.0862687	0.255208	0.373426	0.0581773
ENSONIG00000001760	prkar2aa	1496.2	0.92	0.23	4.06	4.8376e-05	0.00134592	483.5	1430.4	965.6	1524	903.6	1278.8	2800.2	2583.5	1061.4	2220.8	GL831166.1	617400	658763	1176	38.75	1	protein_coding	cAMP-dependent protein kinase type II-alpha regulatory subunit [Source:NCBI gene;Acc:100690733]	48.3124	143.528	88.1599	149.632	74.5359	105.575	237.489	208.6	131.979	100.834	183.888
ENSONIG00000007955	ENSONIG00000007955	79.1	1.09	0.27	4.06	4.8389e-05	0.00134592	41.2	51.1	75.8	46.8	47.9	122.7	90.8	156.8	52.6	123.4	GL831595.1	41092	52192	1859	36.39	1	protein_coding	myelin-associated glycoprotein [Source:NCBI gene;Acc:100703400]	2.60428	3.2436	4.37795	2.9068	2.4995	6.40811	4.87157	8.00903	4.36511	3.12643	6.42957
ENSONIG00000012055	ENSONIG00000012055	24.9	1.58	0.39	4.06	4.9244e-05	0.00136795	15.6	6.2	12.8	7.8	4.6	18.3	96.4	37.4	9.4	50.7	GL831192.1	373384	375627	1349	39.48	1	protein_coding	glutathione-specific gamma-glutamylcyclotransferase 1 [Source:NCBI gene;Acc:100704429]	1.35888	0.542333	1.01878	0.667622	0.330782	1.31706	7.12734	2.63253	1.87442	0.78368	3.69231
ENSONIG00000005212	tsc22d3	238.3	0.82	0.2	4.05	5.1477e-05	0.00142812	155.7	183.4	184.1	208.8	157.2	223.1	342.2	451.6	177.8	339	GL831165.1	3581180	3582773	453	42.28	-1	protein_coding	TSC22 domain family protein 3 [Source:NCBI gene;Acc:100709693]	40.3887	47.7735	43.6352	53.2207	33.6628	47.8153	75.3432	94.6606	54.5625	43.7362	72.6064
ENSONIG00000007010	ENSONIG00000007010	137.3	1.38	0.34	4.05	5.2155e-05	0.00144507	33	75.8	26.6	182.4	34.2	103.4	353.6	289	70.4	248.7	GL831381.1	99089	105170	375	42.63	1	protein_coding	synuclein gamma [Source:NCBI gene;Acc:100708837]	10.3408	23.852	7.61608	56.1619	8.8469	26.7704	94.0466	73.1779	37.6016	21.3635	64.665
ENSONIG00000006857	rpl8	19755.7	0.68	0.17	4.04	5.2364e-05	0.00144897	18307.8	13281.8	15461.9	14282.6	19061.2	23799.4	26955.6	26895.2	16079.1	25883.4	GL831237.1	2235221	2238449	807	45.06	-1	protein_coding	ribosomal protein L8 [Source:NCBI gene;Acc:100706674]	2665.83	1942.09	2057.17	2043.53	2291.25	2863.24	3331.48	3164.57	2544.9	2199.98	3119.76
ENSONIG00000009750	ENSONIG00000009750	1285.2	0.76	0.19	4.04	5.2718e-05	0.00145689	927.6	985	1115.2	1080	789.7	1118.5	1916.3	2349.5	979.5	1794.8	GL831168.1	9155	21577	2457	37.8	1	protein_coding	3-oxo-5-beta-steroid 4-dehydrogenase-like [Source:NCBI gene;Acc:109194203]	44.3634	47.3061	48.7336	50.7536	31.1784	44.1973	77.7894	90.7996	54.3902	44.467	70.9288
ENSONIG00000013644	ENSONIG00000013644	1467.3	1.7	0.42	4.04	5.3714e-05	0.00148252	116.3	196.7	193.9	529.8	548.1	942.1	6771.8	2439.6	316.9	3384.5	GL831291.1	123425	283077	2042	41.49	-1	protein_coding		6.69258	11.3667	10.1954	29.9574	26.0376	44.7926	330.758	113.443	71.6554	16.8499	162.998
ENSONIG00000008517	nsg2	318.4	-0.8	0.2	-4.04	5.4481e-05	0.00150176	544.8	299.8	366.1	322.9	380.6	291	172.1	169.7	382.9	210.9	GL831184.1	2208919	2254196	2869	40.35	-1	protein_coding	neuronal vesicle trafficking associated 2 [Source:ZFIN;Acc:ZDB-GENE-030131-3694]	22.3139	12.3307	13.7009	12.9953	12.8687	9.84754	5.98291	5.61649	11.9571	14.8419	7.14898
ENSONIG00000012358	atp1a1b (1 of many)	223.9	1.12	0.28	4.03	5.4749e-05	0.0015072	132.8	136.7	124	183.4	102.6	139.9	596.5	375.6	135.9	370.7	GL831181.1	3461811	3482772	3069	39.69	1	protein_coding	sodium/potassium-transporting ATPase subunit alpha-1 [Source:NCBI gene;Acc:100699477]	5.08476	5.25603	4.33817	6.90002	3.243	4.42574	19.3854	11.621	7.53177	4.9644	11.8107
ENSONIG00000016310	add3a	301.6	1.26	0.31	4.03	5.5146e-05	0.0015162	53.1	231.9	97.4	302.5	82	86.2	668.4	891.6	153.4	548.7	GL831216.1	1611434	1682224	3006	41.17	-1	protein_coding	gamma-adducin [Source:NCBI gene;Acc:100699311]	2.07575	9.10329	3.47897	11.6194	2.64619	2.78409	22.1774	28.164	10.2561	5.78472	17.7085
ENSONIG00000006900	serpine1	10.6	1.67	0.41	4.03	5.556e-05	0.00152564	1.8	0.9	1	1	0	0	72.8	7	0.9	26.6	GL831808.1	47382	52338	2047	38.57	-1	protein_coding	serpin family E member 1 [Source:NCBI gene;Acc:100703589]	0.103329	0.0518813	0.0524522	0.0564066	0	0	3.54712	0.324709	0.516987	0.0528139	1.29061
ENSONIG00000016173	si:ch211-79k12.1	900.1	0.96	0.24	4.03	5.6243e-05	0.0015424	862.6	575	502	661.5	586.8	892.4	1384	1736.4	637.6	1337.6	GL831224.1	410361	422284	3349	40.76	-1	protein_coding	uncharacterized LOC100690208 [Source:NCBI gene;Acc:100690208]	30.2666	20.26	16.0942	22.8067	16.997	25.8708	41.2177	49.2321	27.8431	21.2849	38.7735
ENSONIG00000012975	tpi1b	1901.1	0.77	0.19	4.03	5.6323e-05	0.00154264	1252.7	1446.3	1576.8	1538.6	1428.9	1714.8	2739.7	3511.4	1448.7	2655.3	GL831225.1	1269089	1274638	2018	43.35	-1	protein_coding	triosephosphate isomerase B [Source:NCBI gene;Acc:100534540]	72.945	84.5714	83.8951	88.0344	68.6874	82.5007	135.408	165.224	97.6582	79.6267	127.711
ENSONIG00000014610	slc6a8	169.9	1.24	0.31	4.02	5.819e-05	0.00159174	41.2	114.6	73.8	159	65	74	568.2	263.3	90.7	301.8	GL831175.1	356681	391604	2019	40.85	1	protein_coding	solute carrier family 6 (neurotransmitter transporter), member 8 [Source:ZFIN;Acc:ZDB-GENE-071024-2]	2.3979	6.69784	3.92465	9.09303	3.12301	3.55845	28.069	12.3831	8.65587	5.04729	14.6702
ENSONIG00000005064	fam210b	472.4	1.08	0.27	4.02	5.9364e-05	0.00162179	467.9	228.4	267.7	340.5	263.2	480.7	689.2	1041.4	313.6	737.1	GL831240.1	11533	17321	2372	39.16	1	protein_coding	family with sequence similarity 210, member B [Source:ZFIN;Acc:ZDB-GENE-050913-122]	23.1797	11.3623	12.1176	16.5749	10.7639	19.6754	28.9796	41.6885	20.5427	14.7997	30.1145
ENSONIG00000005335	fli1a	65.1	1.35	0.34	4.01	5.9488e-05	0.00162311	24.7	37.9	12.8	69.3	22.8	52.7	158.8	141.6	33.5	117.7	GL831147.1	3256729	3284291	1898	42.57	-1	protein_coding	Fli-1 proto-oncogene, ETS transcription factor a [Source:ZFIN;Acc:ZDB-GENE-980526-426]	1.52922	2.35629	0.724094	4.21585	1.16529	2.69575	8.34481	7.08403	3.51442	1.99815	6.04153
ENSONIG00000010840	znrf1	16.8	1.47	0.37	4.01	6.0273e-05	0.00164243	2.7	10.6	7.9	13.7	3.4	10.1	50.1	36.3	7.7	32.2	GL831139.1	3041892	3102542	654	40.52	1	protein_coding	zinc and ring finger 1 [Source:NCBI gene;Acc:100709401]	0.485127	1.91256	1.29697	2.41875	0.50431	1.49937	7.64051	5.27039	2.6285	1.32354	4.80342
ENSONIG00000010259	MMP15	167	1.09	0.27	4.01	6.066e-05	0.00165088	92.5	142	63	177.6	71.8	202.8	324.3	262.1	109.4	263.1	GL831185.1	598620	607892	2848	46.6	1	protein_coding	matrix metallopeptidase 15 [Source:HGNC Symbol;Acc:HGNC:7161]	3.81655	5.88349	2.3751	7.20031	2.44557	6.91342	11.3571	8.73857	6.09127	4.3442	9.00305
ENSONIG00000017872	si:ch211-153b23.5	47.8	1.26	0.32	4.01	6.1639e-05	0.00167542	42.1	19.4	24.6	25.4	28.5	47.7	91.7	103	28	80.8	GL831174.1	4205518	4207850	2023	42.99	-1	protein_coding	ES1 protein homolog, mitochondrial [Source:NCBI gene;Acc:100699742]	2.44543	1.1316	1.30563	1.44973	1.36661	2.28922	4.52101	4.83454	2.41797	1.5398	3.88159
ENSONIG00000014843	ENSONIG00000014843	20	1.49	0.37	4	6.2799e-05	0.00170477	12.8	5.3	11.8	8.8	5.7	18.3	43.5	53.8	8.9	38.5	GL831788.1	64787	91500	3859	41.16	1	protein_coding	sodium/potassium-transporting ATPase subunit beta-3 [Source:NCBI gene;Acc:100695267]	0.389767	0.162064	0.328313	0.263303	0.143284	0.460406	1.12429	1.3238	0.524402	0.257346	0.969496
ENSONIG00000009696	elovl5	760.6	0.88	0.22	4	6.2897e-05	0.00170528	474.3	478.9	608.3	594.2	576.6	629.7	1420.9	1302.3	546.4	1117.6	GL831145.1	1101150	1111442	2878	39.68	-1	protein_coding	ELOVL fatty acid elongase 5 [Source:NCBI gene;Acc:100534548]	19.3656	19.6354	22.6939	23.8391	19.4348	21.2426	49.2419	42.9669	27.3025	20.9938	37.8171
ENSONIG00000006812	deptor	134.4	1.36	0.34	4	6.362e-05	0.00172273	36.6	80.2	30.5	141.5	34.2	59.8	227.8	464.5	64.6	250.7	GL831244.1	890680	924139	1170	39.79	1	protein_coding	DEP domain containing MTOR-interacting protein [Source:ZFIN;Acc:ZDB-GENE-061013-453]	3.67591	8.08863	2.79895	13.9643	2.83555	4.96227	19.4191	37.6976	11.6803	6.27266	20.693
ENSONIG00000018505	spock2	312	1.1	0.28	4	6.3789e-05	0.00172512	410.2	180.8	127	184.4	157.2	461.4	468	506.6	211.9	478.7	GL831242.1	1667758	1710323	2700	40.58	1	protein_coding	SPARC (osteonectin), cwcv and kazal like domains proteoglycan 2 [Source:ZFIN;Acc:ZDB-GENE-090312-170]	17.8526	7.90171	5.05035	7.88579	5.64788	16.5912	17.288	17.8162	12.0042	8.86766	17.2318
ENSONIG00000009502	cadm1a	181.5	1.03	0.26	3.99	6.4715e-05	0.00174795	107.1	141.1	92.5	185.4	70.6	152.1	289.3	414.2	119.4	285.2	GL831273.1	1099256	1219163	1296	39.54	1	protein_coding	cell adhesion molecule 1a [Source:ZFIN;Acc:ZDB-GENE-080505-2]	9.71078	12.8472	7.66334	16.5178	5.28441	11.3943	22.2641	30.3472	14.5037	10.4047	21.3352
ENSONIG00000019080	arhgef25b	36	1.26	0.31	3.99	6.5018e-05	0.00175393	8.2	28.2	24.6	27.3	6.8	10.1	97.4	85.4	19	64.3	GL831146.1	2517626	2538527	2530	39.88	1	protein_coding	rho guanine nucleotide exchange factor 25 [Source:NCBI gene;Acc:100700172]	0.380858	1.31527	1.04399	1.24592	0.260726	0.387584	3.83973	3.20517	1.45991	0.849353	2.47749
ENSONIG00000003814	glis2a	148.8	1.11	0.28	3.99	6.5208e-05	0.00175686	84.2	100.5	55.1	150.3	78.6	135.9	262.8	322.9	93.8	240.5	GL831359.1	361636	371483	3995	38.67	-1	protein_coding	GLIS family zinc finger 2a [Source:ZFIN;Acc:ZDB-GENE-130102-1]	2.47665	2.96849	1.48087	4.344	1.90854	3.30269	6.56101	7.67476	3.83963	2.63571	5.84615
ENSONIG00000003541	ENSONIG00000003541	118.3	0.97	0.24	3.99	6.5521e-05	0.00176307	94.3	97	67.9	82	69.5	116.6	210.8	208.3	82.1	178.6	GL831521.1	150998	186211	3479	46.16	1	protein_coding	major histocompatibility complex class I-related gene protein [Source:NCBI gene;Acc:102079388]	3.18513	3.29006	2.09554	2.72149	1.93788	3.25394	6.04336	5.68523	3.52658	2.64602	4.99418
ENSONIG00000015804	ENSONIG00000015804	421.6	1.04	0.26	3.99	6.5615e-05	0.00176339	177.6	366	194.9	449.8	164.1	278.9	678.8	1062.4	270.5	673.4	GL831239.1	747220	792834	3969	41.97	-1	protein_coding		5.25813	10.8814	5.27245	13.0854	4.01074	6.82233	17.0578	25.4168	10.9756	7.70163	16.4323
ENSONIG00000013442	gpd1c	1252.2	0.94	0.24	3.99	6.5765e-05	0.00176522	1097	713.4	976.4	678.1	1073.4	1341.6	2420.2	1717.7	907.7	1826.5	GL831262.1	1423597	1430840	2171	40.67	1	protein_coding	glycerol-3-phosphate dehydrogenase 1-like protein [Source:NCBI gene;Acc:100698967]	59.3767	38.7757	48.2891	36.0647	47.9621	59.9968	111.187	75.1279	59.5975	46.0937	82.1039
ENSONIG00000001781	amt	164.5	0.9	0.23	3.99	6.6277e-05	0.00177673	83.3	149	106.3	155.1	80.9	114.6	301.6	325.3	114.9	247.1	GL831166.1	675138	681893	1242	42.45	1	protein_coding	aminomethyltransferase [Source:ZFIN;Acc:ZDB-GENE-041010-114]	7.88121	14.1563	9.18952	14.4191	6.31864	8.95835	24.2199	24.87	13.7516	10.393	19.3494
ENSONIG00000005119	fzd4	109	1.27	0.32	3.99	6.7377e-05	0.00180398	31.1	84.7	27.6	119	29.6	57.8	240.1	282	58.4	193.3	GL831147.1	1948386	1955901	2026	43.25	1	protein_coding	frizzled class receptor 4 [Source:NCBI gene;Acc:100701076]	1.80381	4.93322	1.46269	6.78196	1.41726	2.76983	11.8199	13.2167	5.52568	3.27979	9.26882
ENSONIG00000003079	palld	284.8	1.08	0.27	3.98	6.7544e-05	0.00180618	124.5	206.4	140.8	259.5	145.9	168.3	743.1	490.3	175.4	467.2	GL831140.1	8557181	8623592	4464	40.87	1	protein_coding	palladin, cytoskeletal associated protein [Source:ZFIN;Acc:ZDB-GENE-041014-252]	3.27729	5.45597	3.38657	6.71214	3.1705	3.66037	16.603	10.4292	6.58687	4.40049	10.2308
ENSONIG00000009066	si:dkey-27p18.2	252.7	1.36	0.34	3.98	6.93e-05	0.00185085	335.2	40.6	81.7	115.1	198.3	341.7	279.8	629.5	154.2	417	GL831245.1	2473160	2508502	5763	41.39	1	protein_coding	G protein-coupled receptor 83 [Source:NCBI gene;Acc:100696740]	6.83479	0.831312	1.52214	2.30608	3.33788	5.75654	4.84241	10.372	4.47539	2.96644	6.9903
ENSONIG00000014296	rpl7	24344.9	0.68	0.17	3.97	7.0697e-05	0.00188581	23097.9	15917.7	17694.2	17787.1	25174.6	30447.7	30910.2	33729.6	19934.3	31695.8	GL831157.1	1754052	1757776	738	40.59	-1	protein_coding	ribosomal protein L7 [Source:NCBI gene;Acc:100702526]	3677.78	2545.13	2574.28	2782.89	3309.05	4005.56	4177.42	4339.79	3426.49	2977.83	4174.25
ENSONIG00000015063	si:ch211-103n10.5	55.8	1.22	0.31	3.97	7.0885e-05	0.00188849	58.6	35.3	17.7	23.4	41	76.1	92.6	101.8	35.2	90.2	GL831176.1	2363212	2364087	606	47.49	-1	protein_coding	si:ch211-103n10.5 [Source:ZFIN;Acc:ZDB-GENE-030131-5155]	11.363	6.87367	3.13604	4.45853	6.56308	12.1921	15.2406	15.951	9.47225	6.47887	14.4612
ENSONIG00000012854	ENSONIG00000012854	455.7	1.1	0.28	3.97	7.2659e-05	0.00193335	272.9	432.1	196.9	339.5	162.9	316.4	1147.7	776.9	280.9	747	GL831331.1	1044687	1091668	3280	39.76	-1	protein_coding		9.77686	15.5452	6.44545	11.9513	4.81774	9.36543	34.8993	22.4908	14.4115	9.70731	22.2518
ENSONIG00000003477	pcdh18a	78.1	1.3	0.33	3.96	7.3725e-05	0.00195685	38.5	52	15.7	76.1	30.8	72	165.4	174.3	42.6	137.3	GL831194.1	2684103	2691608	4336	45.76	1	protein_coding	protocadherin-18 [Source:NCBI gene;Acc:100698145]	1.04338	1.41514	0.388769	2.02648	0.689061	1.61216	3.8046	3.817	1.84957	1.11257	3.07792
ENSONIG00000020796	rpz2	63.3	1.17	0.29	3.96	7.365e-05	0.00195685	50.4	37	23.6	45.9	39.9	64.9	118.2	126.4	39.4	103.1	GL831250.1	2091690	2092379	690	52.75	1	protein_coding	rapunzel 2 [Source:ZFIN;Acc:ZDB-GENE-030131-9071]	8.58323	6.3276	3.67235	7.68089	5.60945	9.13189	17.0856	17.3945	9.43569	6.37471	14.5373
ENSONIG00000009820	coro1a	189.3	0.87	0.22	3.96	7.3847e-05	0.00195768	85.2	188.7	141.7	153.2	107.1	144	293.1	401.3	135.2	279.5	GL831151.1	6072548	6083240	4864	40.07	-1	protein_coding	coronin-1A [Source:NCBI gene;Acc:100700630]	2.05833	4.57788	3.12793	3.63675	2.13596	2.87431	6.01014	7.8341	4.03193	3.10737	5.57285
ENSONIG00000021044	b3gnt2a	40.6	1.29	0.33	3.96	7.3956e-05	0.00195815	22	26.5	12.8	37.1	12.5	36.5	101.2	76.1	22.2	71.2	GL831681.1	13559	14782	1224	45.34	-1	protein_coding	N-acetyllactosaminide beta-1,3-N-acetylglucosaminyltransferase 2 [Source:NCBI gene;Acc:100700614]	2.11208	2.55476	1.12282	3.49978	0.990661	2.89519	8.24634	5.9036	3.41565	2.05602	5.68171
ENSONIG00000001236	meis1b	88.3	1.25	0.31	3.96	7.4384e-05	0.00196707	22	60	32.5	101.5	22.8	39.5	158.8	269.1	47.7	155.8	GL831135.1	6871008	6941142	1200	41.97	-1	protein_coding	Meis homeobox 1 b [Source:ZFIN;Acc:ZDB-GENE-020122-1]	2.15432	5.90006	2.90793	9.76636	1.84311	3.19581	13.1987	21.2934	7.53247	4.51436	12.5627
ENSONIG00000015345	dapk2b	27.5	1.35	0.34	3.96	7.4484e-05	0.00196727	15.6	22.9	13.8	17.6	3.4	33.5	63.3	50.3	14.7	49	GL831142.1	7555841	7566247	1461	43.31	1	protein_coding	death-associated protein kinase 2b [Source:ZFIN;Acc:ZDB-GENE-060810-178]	1.25471	1.84957	1.01417	1.39095	0.225749	2.22618	4.32131	3.26912	1.94397	1.14703	3.2722
ENSONIG00000000708	tmem200a	84.1	1.26	0.32	3.96	7.5603e-05	0.00199438	66.8	33.5	27.6	63.4	52.4	76.1	160.7	191.9	48.8	142.9	GL831143.1	2292734	2298923	5286	41.7	-1	protein_coding	transmembrane protein 200A [Source:NCBI gene;Acc:100691709]	1.48497	0.747832	0.560613	1.38487	0.961614	1.39773	3.03215	3.44716	1.62712	1.02798	2.62568
ENSONIG00000007246	ccka	16175.3	0.93	0.24	3.96	7.6193e-05	0.00200748	9291.7	8116.7	12927.4	12758.6	14327.8	15773	26759	29448.3	11484.5	23993.4	GL831158.1	3667115	3672602	2678	37.21	1	protein_coding	cholecystokinin [Source:NCBI gene;Acc:100690455]	407.713	357.648	518.301	550.098	518.998	571.833	996.602	1044.15	620.668	470.551	870.862
ENSONIG00000005063	ENSONIG00000005063	371.6	1.01	0.26	3.95	7.6726e-05	0.00201905	320.5	254	233.3	283.9	151.6	325.5	646.6	757	248.6	576.4	GL831484.1	36038	44524	2492	43.39	1	protein_coding	H-2 class I histocompatibility antigen, Q10 alpha chain [Source:NCBI gene;Acc:100704307]	15.113	12.0274	10.0519	13.1542	5.9013	12.6814	25.8791	28.8444	15.4566	11.2496	22.4683
ENSONIG00000004742	fhod3a	56	1.25	0.32	3.95	7.6876e-05	0.0020205	31.1	33.5	27.6	48.8	13.7	39.5	92.6	161.5	30.9	97.9	GL831202.1	3086503	3146506	4878	42	-1	protein_coding	formin homology 2 domain containing 3a [Source:ZFIN;Acc:ZDB-GENE-060503-633]	0.749183	0.810381	0.607503	1.15512	0.272443	0.786177	1.89335	3.14372	1.17724	0.718926	1.94108
ENSONIG00000006474	pklr	182.7	0.99	0.25	3.95	7.8591e-05	0.00206305	164.8	123.5	98.4	145.4	110.5	317.4	330.9	170.8	128.5	273	GL831229.1	2461351	2474486	3798	40.99	1	protein_coding	pyruvate kinase L/R [Source:ZFIN;Acc:ZDB-GENE-010907-1]	5.09884	3.83706	2.78177	4.42036	2.8223	8.11367	8.68969	4.27018	5.00423	3.79207	7.02451
ENSONIG00000015018	frmd3	98.1	1.4	0.35	3.95	7.9116e-05	0.0020743	10.1	87.3	18.7	122	20.5	80.1	263.8	182.5	51.7	175.5	GL831176.1	1295276	1348165	1794	39.62	1	protein_coding	FERM domain containing 3 [Source:ZFIN;Acc:ZDB-GENE-070523-1]	0.661559	5.7422	1.11918	7.85209	1.10848	4.33486	14.6661	9.65948	5.64299	3.2967	9.55348
ENSONIG00000020240	ENSONIG00000020240	644.4	0.7	0.18	3.94	7.9855e-05	0.00209114	471.6	606.7	510.8	499.5	477.4	791	755.4	1042.5	513.2	863	GL831152.1	429195	442852	2486	41.73	-1	protein_coding	bridging integrator 2 [Source:NCBI gene;Acc:100701080]	22.2916	28.7978	22.0613	23.1997	18.6285	30.8916	30.3067	39.8188	26.9995	22.9958	33.6724
ENSONIG00000004748	ilk (1 of many)	574.2	1.14	0.29	3.94	8.0243e-05	0.00209872	520.1	363.3	179.1	381.5	385.1	526.3	1030.5	1207.5	365.8	921.4	GL831183.1	932257	939670	2174	44.02	1	protein_coding	integrin-linked protein kinase [Source:NCBI gene;Acc:100701917]	28.1123	19.7193	8.8454	20.262	17.1835	23.5038	47.2771	52.7401	27.2055	18.8245	41.1737
ENSONIG00000015182	ghra	65	1.36	0.34	3.94	8.0601e-05	0.00210552	13.7	48.5	13.8	79	9.1	32.5	140.9	182.5	32.8	118.6	GL831176.1	3551421	3567749	1968	39.95	1	protein_coding	growth hormone receptor a [Source:ZFIN;Acc:ZDB-GENE-070509-1]	0.818022	2.90806	0.752897	4.635	0.448552	1.60333	7.14082	8.80544	3.38902	1.91251	5.84987
ENSONIG00000012403	tnfaip2b (1 of many).1	16.8	1.46	0.37	3.94	8.0749e-05	0.00210683	11.9	5.3	7.9	7.8	6.8	22.3	44.4	28.1	7.9	31.6	GL831192.1	3531874	3537122	1458	39.61	1	protein_coding	tumor necrosis factor, alpha-induced protein 2b [Source:ZFIN;Acc:ZDB-GENE-081107-56]	0.959089	0.428948	0.581769	0.617711	0.452426	1.48495	3.0373	1.83005	1.17403	0.607989	2.11743
ENSONIG00000021407	lpar6a	151.4	1.04	0.26	3.93	8.3441e-05	0.00217443	124.5	104.9	87.6	126.8	55.8	145	260.9	305.4	99.9	237.1	GL831218.1	1560422	1561459	1038	44.51	-1	protein_coding	lysophosphatidic acid receptor 6a [Source:ZFIN;Acc:ZDB-GENE-061013-343]	14.0942	11.9252	9.06125	14.1049	5.21475	13.5624	25.0691	27.9373	15.1211	10.8801	22.1896
ENSONIG00000001177	cavin1a	371.4	1.17	0.3	3.93	8.4454e-05	0.00219815	280.2	228.4	188	194.2	226.8	263.7	1059.8	530	223.5	617.8	GL831149.1	2521160	2537881	3765	39.83	-1	protein_coding	polymerase I and transcript release factor [Source:NCBI gene;Acc:100703963]	8.74526	7.15843	5.36135	5.95569	5.84352	6.80002	28.0751	13.3667	10.1633	6.61285	16.0806
ENSONIG00000001489	ENSONIG00000001489	2993.2	1.25	0.32	3.93	8.5005e-05	0.00220714	2805.7	2210	441.9	1491.8	2252.8	4840.2	4082.2	5821.1	1840.4	4914.5	GL831149.1	4538184	4538912	447	46.78	-1	protein_coding	hemoglobin subunit beta-A [Source:NCBI gene;Acc:100704059]	737.57	583.406	106.145	385.346	488.891	1051.29	910.855	1236.55	687.506	460.272	1066.23
ENSONIG00000017565	smox	338.5	1.12	0.29	3.93	8.4984e-05	0.00220714	232.6	234.6	176.2	236.1	158.4	253.5	979.4	437.6	207.6	556.8	GL831246.1	2149926	2158727	1641	42.29	-1	protein_coding	spermine oxidase [Source:NCBI gene;Acc:100708726]	16.656	16.8696	11.5287	16.6125	9.36361	14.998	59.527	25.3211	21.3596	14.2061	33.282
ENSONIG00000017964	ENSONIG00000017964	1262.2	1.04	0.27	3.93	8.5344e-05	0.00221327	760	796.3	866.2	811.7	934.4	1121.6	3362.7	1445	833.7	1976.4	GL831791.1	12451	21852	2273	39.51	1	protein_coding	leukocyte elastase inhibitor [Source:NCBI gene;Acc:100695799]	39.2901	41.3394	40.9166	41.2329	39.8777	47.9075	147.554	60.3645	57.3104	40.5314	85.2754
ENSONIG00000004840	eef2a.2	29733.9	0.71	0.18	3.93	8.57e-05	0.00221983	19491.8	24534.4	21915.8	26060.7	24824.7	28685.2	47461.9	44896.7	23365.5	40347.9	GL831234.1	2047507	2053582	2767	43.91	-1	protein_coding	elongation factor 2 [Source:NCBI gene;Acc:100702471]	827.775	1046.29	850.412	1087.49	870.305	1006.5	1710.8	1540.7	1117.53	936.454	1419.33
ENSONIG00000004782	slc7a1	41.4	1.19	0.3	3.93	8.6563e-05	0.00223948	20.1	31.7	15.7	41	17.1	48.7	78.5	78.4	25.1	68.5	GL831183.1	1041067	1051386	2124	39.49	-1	protein_coding	solute carrier family 7 (cationic amino acid transporter, y+ system), member 1 [Source:ZFIN;Acc:ZDB-GENE-091116-69]	1.11202	1.76113	0.793645	2.22883	0.780977	2.22607	3.68619	3.5049	2.01172	1.33532	3.13905
ENSONIG00000004744	slc6a19a.2	575.9	1.16	0.3	3.92	8.7015e-05	0.00224847	209.7	368.6	402.6	359	243.8	215	1858.6	950.1	316.8	1007.9	GL831202.1	3158721	3165598	3722	39.5	1	protein_coding	sodium-dependent neutral amino acid transporter B(0)AT1 [Source:NCBI gene;Acc:100700835]	6.62051	11.686	11.6139	11.1369	6.3541	5.60825	49.8049	24.2385	15.8829	9.48229	26.5506
ENSONIG00000018510	acvr2bb	463.6	0.9	0.23	3.92	8.7185e-05	0.00225014	485.3	299	314	346.4	257.5	553.7	664.6	788.6	340.4	669	GL831198.1	1686096	1698891	5260	40.58	1	protein_coding	activin receptor type-2B [Source:NCBI gene;Acc:100699754]	10.8416	6.70767	6.40952	7.60397	4.74885	10.2201	12.6019	14.2359	9.17119	7.26232	12.3526
ENSONIG00000010081	chrng	57.3	1.45	0.37	3.92	8.875e-05	0.00228779	45.8	8.8	8.9	2	120.8	149.1	62.4	60.8	37.2	90.8	GL831134.1	8197542	8204686	2379	42.14	1	protein_coding	cholinergic receptor, nicotinic, gamma [Source:ZFIN;Acc:ZDB-GENE-030131-3805]	2.26225	0.43649	0.401677	0.0970697	4.92571	6.08483	2.61609	2.42674	2.40636	1.62464	3.70922
ENSONIG00000017087	ENSONIG00000017087	1019.6	0.64	0.16	3.92	8.9599e-05	0.00230692	812.2	838.7	890.8	877.1	712.2	1010	1495.6	1519.9	826.2	1341.8	GL831137.1	5784417	5798520	4826	40.2	1	protein_coding	protein kinase C-binding protein 1 [Source:NCBI gene;Acc:100706183]	19.7763	20.5072	19.8187	20.985	14.3157	20.3189	30.9094	29.9048	22.067	19.0806	27.0444
ENSONIG00000011619	ENSONIG00000011619	17.1	1.46	0.37	3.92	9.0224e-05	0.00232022	9.2	7.1	3	12.7	8	23.3	34	39.8	8	32.4	GL831343.1	203660	212393	2350	36.1	-1	protein_coding	uncharacterized LOC100699066 [Source:NCBI gene;Acc:100699066]	0.460034	0.356514	0.137068	0.623999	0.330232	0.962616	1.44302	1.60816	0.740205	0.381569	1.33793
ENSONIG00000011423	tcf23	397.7	1.05	0.27	3.91	9.0475e-05	0.0023239	354.4	211.6	208.7	288.8	263.2	340.7	659.9	854.1	265.3	618.3	GL831259.1	2260199	2262762	1210	44.07	1	protein_coding	transcription factor 24 [Source:NCBI gene;Acc:100701848]	34.4174	20.6356	18.519	27.5588	21.1007	27.3371	54.3945	67.025	33.8735	24.4463	49.5855
ENSONIG00000013840	syngr1a	135	0.95	0.24	3.91	9.0631e-05	0.00232512	91.6	80.2	82.7	141.5	77.5	141	223.1	242.2	94.7	202.1	GL831535.1	222748	250316	839	40.32	-1	protein_coding	synaptogyrin 1 [Source:NCBI gene;Acc:102082341]	12.8293	11.2797	10.5834	19.4734	8.96058	16.3163	26.5216	27.4111	16.6719	12.6253	23.4163
ENSONIG00000008146	cluha	2173.6	0.82	0.21	3.91	9.1733e-05	0.002349	1530.2	1784	1285.5	2020.6	1466.5	2038.3	4105.8	3158	1617.3	3100.7	GL831447.1	348937	371657	8604	42.56	-1	protein_coding	clustered mitochondria (cluA/CLU1) homolog a [Source:ZFIN;Acc:ZDB-GENE-061103-457]	20.8986	24.467	16.0418	27.1161	16.534	23.0003	47.5948	34.8518	26.3131	21.0115	35.149
ENSONIG00000009740	ZNF521	100	1.3	0.33	3.91	9.1885e-05	0.002349	41.2	64.4	25.6	118.1	19.4	73	204.2	253.9	53.7	177	GL831134.1	5241334	5318963	4176	43.68	1	protein_coding	zinc finger protein 521 [Source:HGNC Symbol;Acc:HGNC:24605]	1.15933	1.81975	0.658204	3.26541	0.450648	1.69718	4.87705	5.77319	2.46259	1.47067	4.11581
ENSONIG00000016287	aclyb	4792.6	0.72	0.19	3.91	9.189e-05	0.002349	3213.2	3556.6	3576.8	4480.2	3915.3	4829	6642.2	8127.3	3748.4	6532.9	GL831148.1	4293088	4310703	5448	40.32	1	protein_coding	ATP-citrate synthase [Source:NCBI gene;Acc:100706997]	69.3059	77.0343	70.4918	94.9529	69.7147	86.0568	121.601	141.652	91.3512	76.2999	116.437
ENSONIG00000007715	prlra	206.4	0.91	0.23	3.91	9.2434e-05	0.00236009	120.9	127	185	143.4	153.8	180.5	346	394.3	146	306.9	GL831236.1	2080703	2099575	3294	41.13	1	protein_coding	prolactin receptor a [Source:ZFIN;Acc:ZDB-GENE-080103-2]	4.31293	4.54953	6.03017	5.02659	4.52928	5.32009	10.4765	11.3662	6.45141	4.8897	9.05426
ENSONIG00000009675	zgc:163080	343.5	1.08	0.28	3.9	9.4349e-05	0.00240612	310.4	164	191.9	262.5	183.5	286	660.8	689.2	222.5	545.3	GL831145.1	1064059	1065044	644	41.08	1	protein_coding	transmembrane protein 14A [Source:NCBI gene;Acc:100706629]	56.6377	30.05	31.9941	47.0643	27.6406	43.1167	102.34	101.619	55.0578	38.6773	82.3585
ENSONIG00000019243	ENSONIG00000019243	18517.5	0.67	0.17	3.9	9.4564e-05	0.00240873	18154.9	13334.7	14694.2	14092.3	15013.8	21108	25944.1	25797.7	15058	24283.3	GL831162.1	2851050	2862689	5921	40.59	-1	protein_coding	ribosomal protein L5 [Source:NCBI gene;Acc:100708520]	360.303	265.751	266.46	274.811	245.976	346.112	437.025	413.713	326.269	282.66	398.95
ENSONIG00000004378	chpfb	474.9	0.87	0.22	3.9	9.487e-05	0.00241367	341.6	344.8	353.4	371.7	294	374.2	962.4	757	341.1	697.9	GL831170.1	3217822	3228357	5351	40.56	1	protein_coding	chondroitin polymerizing factor [Source:NCBI gene;Acc:100702450]	7.50157	7.60359	7.09109	8.02058	5.32978	6.78944	17.9384	13.433	9.21343	7.10932	12.7203
ENSONIG00000000078	lin7a	41.2	1.36	0.35	3.9	9.6149e-05	0.00244121	8.2	29.1	11.8	52.7	5.7	29.4	75.6	117	21.5	74	GL831243.1	723220	743713	663	40.23	-1	protein_coding	lin-7 homolog A (C. elegans) [Source:ZFIN;Acc:ZDB-GENE-040426-1665]	1.45335	5.17924	1.91095	9.17794	0.833984	4.30526	11.3729	16.7566	6.37377	3.71109	10.8116
ENSONIG00000017571	eif4ebp3l	1306.3	0.9	0.23	3.9	9.618e-05	0.00244121	1479.8	699.3	797.3	910.3	992.5	1533.3	1793.4	2244.2	975.8	1857	GL831174.1	584380	588163	1278	40.7	1	protein_coding	eukaryotic translation initiation factor 4E-binding protein 3-like [Source:NCBI gene;Acc:100703341]	136.064	64.5683	66.9842	82.2435	75.3349	116.483	139.962	166.742	106.048	85.0389	141.062
ENSONIG00000014499	igf2b	236.9	1.12	0.29	3.9	9.7004e-05	0.00245924	106.2	189.6	87.6	246.8	75.2	137.9	592.8	458.7	141.1	396.4	GL831142.1	71317	78209	2144	43.21	1	protein_coding	insulin-like growth factor 2b [Source:ZFIN;Acc:ZDB-GENE-030131-2935]	5.82062	10.4352	4.38693	13.2913	3.40243	6.2446	27.5769	20.315	11.4341	7.4673	18.0455
ENSONIG00000020098	ivd	724.2	0.78	0.2	3.9	9.7869e-05	0.00247824	462.4	608.5	481.3	644.9	531	638.9	1122.2	1304.6	545.6	1021.9	GL831260.1	183956	193744	1269	39.99	1	protein_coding	isovaleryl-CoA dehydrogenase [Source:ZFIN;Acc:ZDB-GENE-030616-262]	42.8179	56.5829	40.7226	58.6785	40.591	48.8806	88.2005	97.6179	59.2615	47.8786	78.233
ENSONIG00000011756	ano6	633.1	0.83	0.21	3.9	9.8154e-05	0.00248251	508.2	425.9	428.2	520	471.7	578	1026.7	1105.7	470.8	903.5	GL831167.1	4324064	4351023	4909	39.59	-1	protein_coding	anoctamin 6 [Source:NCBI gene;Acc:100692701]	12.165	10.2377	9.36559	12.2309	9.32115	11.4314	20.8599	21.3874	13.3749	10.6641	17.8929
ENSONIG00000011286	rpl7a	25440.1	0.67	0.17	3.89	9.8329e-05	0.00248403	24153.7	17650.6	19888.2	18196.9	24109.1	29710.5	34472.4	35339.6	20799.7	33174.1	GL831211.1	3038321	3040610	801	43.1	1	protein_coding	ribosomal protein L7a [Source:NCBI gene;Acc:100693537]	3543.4	2600.24	2665.9	2623.09	2919.75	3601.16	4292.41	4189.31	3304.41	2870.48	4027.63
ENSONIG00000006537	ENSONIG00000006537	173.8	1.02	0.26	3.89	9.8668e-05	0.00248675	72.3	157	86.6	179.5	68.4	114.6	277.9	434.1	112.8	275.5	GL831138.1	7335843	7397684	4115	40.03	-1	protein_coding		2.06461	4.50211	2.25959	5.03666	1.61244	2.70383	6.73567	10.0169	4.36648	3.09508	6.48547
ENSONIG00000026676	ENSONIG00000026676	29.3	-1.52	0.39	-3.89	9.8569e-05	0.00248675	94.3	1.8	7.9	5.9	100.3	24.3	0	0	42	8.1	GL831511.1	21	719	619	44.92	-1	lincRNA		17.9015	0.343138	1.37031	1.10055	15.7183	3.81137	0	0	5.03066	7.28678	1.27046
ENSONIG00000011459	btg1	806.5	0.98	0.25	3.88	0.00010266	0.00258434	931.3	364.2	492.1	508.3	615.3	916.7	1154.3	1469.6	582.3	1180.2	GL831167.1	687672	691890	549	43.59	-1	protein_coding	BTG anti-proliferation factor 1 [Source:NCBI gene;Acc:100692618]	199.336	78.2806	96.2415	106.904	108.72	162.114	209.705	254.179	151.935	117.897	208.666
ENSONIG00000007510	ENSONIG00000007510	184.9	0.87	0.22	3.88	0.00010282	0.00258523	141.9	108.5	113.2	165.9	160.7	232.2	310.1	246.9	138	263.1	GL831454.1	563089	572291	1881	43.31	1	protein_coding		8.86468	6.80655	6.46158	10.1837	8.2875	11.985	16.4428	12.4637	10.1869	8.1208	13.6305
ENSONIG00000025171	ENSONIG00000025171	2816.9	0.74	0.19	3.88	0.00010294	0.00258523	2837.8	1743.5	2537.4	1721.1	2357.6	3835.2	3629.3	3872.9	2239.5	3779.2	GL831285.1	1907961	1910173	1677	43.33	-1	lincRNA		198.847	122.68	162.457	118.501	136.375	222.034	215.85	219.289	174.504	147.772	219.058
ENSONIG00000009589	ENSONIG00000009589	82.4	1.3	0.33	3.88	0.00010402	0.00260932	40.3	32.6	26.6	85.9	28.5	50.7	220.3	174.3	42.8	148.4	GL831151.1	4484216	4503774	5817	41.32	1	protein_coding	myosin heavy chain, skeletal muscle, adult [Source:NCBI gene;Acc:100707976]	0.814096	0.66131	0.49098	1.70507	0.475272	0.846202	3.77727	2.84519	1.45192	0.829345	2.48955
ENSONIG00000018009	ENSONIG00000018009	440	1.17	0.3	3.88	0.00010415	0.00260958	332.4	254	170.3	348.3	200.5	322.5	1222.4	669.3	261.1	738	GL831195.1	3034472	3037611	1162	40.48	1	protein_coding		33.6143	25.7937	15.7358	34.6095	16.738	26.9457	104.923	54.6926	39.1315	25.2983	62.187
ENSONIG00000019437	pecam1	184.4	1.02	0.26	3.88	0.00010436	0.00261173	161.2	139.3	59.1	142.4	137.9	264.7	261.9	308.9	128	278.5	GL831278.1	574060	587610	6580	39.75	-1	protein_coding	platelet endothelial cell adhesion molecule [Source:NCBI gene;Acc:100707843]	2.87878	2.49811	0.964368	2.4988	2.03299	3.90565	3.96983	4.45765	2.90077	2.17461	4.11104
ENSONIG00000012647	ENSONIG00000012647	94	0.99	0.26	3.88	0.00010508	0.00262501	98	61.7	48.2	60.5	62.7	117.6	157.9	145.1	66.2	140.2	GL831423.1	344334	363053	5185	42.43	-1	protein_coding	StAR related lipid transfer domain containing 13 [Source:NCBI gene;Acc:100708218]	2.22099	1.40418	0.998113	1.34727	1.17305	2.20203	3.03736	2.65725	1.88003	1.42872	2.63221
ENSONIG00000017450	ENSONIG00000017450	129.4	1.09	0.28	3.88	0.00010513	0.00262501	31.1	102.3	140.8	76.1	77.5	162.3	194.7	250.4	85.6	202.5	GL831137.1	9492526	9499371	1430	41.89	-1	protein_coding	tumor protein p53 inducible nuclear protein 2 [Source:NCBI gene;Acc:100699089]	2.55561	8.44162	10.5718	6.14464	5.25729	11.0191	13.5798	16.6269	9.2746	6.59419	13.7419
ENSONIG00000003432	PRF1 (1 of many).2	7.8	1.62	0.42	3.88	0.00010579	0.00263845	1.8	2.6	0	2.9	3.4	10.1	26.5	15.2	2.2	17.3	GL831194.1	1821416	1824353	1647	41.63	-1	protein_coding	perforin 1 [Source:HGNC Symbol;Acc:HGNC:9360]	0.128425	0.18628	0	0.203307	0.200254	0.595378	1.60478	0.876322	0.474343	0.143653	1.02549
ENSONIG00000020350	suclg2	415.4	0.83	0.21	3.87	0.0001091	0.00271472	278.4	362.4	272.6	338.6	272.3	341.7	664.6	792.1	304.9	599.5	GL831152.1	4771399	4856112	1209	40.54	1	protein_coding	succinate-CoA ligase, GDP-forming, beta subunit [Source:ZFIN;Acc:ZDB-GENE-030114-3]	27.059	35.3711	24.2092	32.3377	21.8483	27.44	54.8272	62.211	35.6629	28.1651	48.1594
ENSONIG00000023490	ENSONIG00000023490	10.5	1.59	0.41	3.87	0.00010903	0.00271472	0	4.4	3.9	8.8	1.1	21.3	25.5	18.7	3.7	21.8	GL831795.1	10435	11661	539	37.82	1	lincRNA		0	0.963275	0.776886	1.88513	0.19797	3.83668	4.71861	3.29432	1.95911	0.764653	3.94987
ENSONIG00000011052	TNC	94.9	0.88	0.23	3.87	0.0001094	0.00271894	47.6	82.9	65.9	89.8	57	86.2	161.7	168.5	68.6	138.8	GL831211.1	205214	239147	6878	40.55	1	protein_coding	tenascin C [Source:HGNC Symbol;Acc:HGNC:5318]	0.813232	1.42226	1.02874	1.50752	0.803913	1.21677	2.34482	2.32622	1.43293	1.11513	1.96261
ENSONIG00000012984	rack1	16081.2	0.68	0.18	3.87	0.00010994	0.00272928	16952.6	10706.8	11986.4	11073.7	15066.2	19791.8	22623	20449.3	13157.1	20954.7	GL831305.1	736948	742121	2363	41.36	-1	protein_coding	receptor for activated C kinase 1 [Source:ZFIN;Acc:ZDB-GENE-990415-89]	843.028	534.666	544.636	541.099	618.495	813.18	954.88	821.728	708.964	616.385	863.263
ENSONIG00000007977	pmp22b	115	1.27	0.33	3.87	0.00011024	0.00273041	59.5	84.7	39.4	76.1	39.9	58.8	380	181.4	59.9	206.7	GL831265.1	1021881	1027364	465	42.34	-1	protein_coding	peripheral myelin protein 22 [Source:NCBI gene;Acc:100710692]	15.036	21.494	9.09755	18.8964	8.3237	12.2769	81.5066	37.0423	25.4592	14.5695	43.6086
ENSONIG00000010283	ENSONIG00000010283	120.8	1.34	0.35	3.87	0.00011024	0.00273041	89.7	69.7	27.6	86.8	39.9	111.5	395.2	146.3	62.7	217.7	GL831134.1	9826276	9853023	3888	43.06	-1	protein_coding	ephrin type-A receptor 4-A [Source:NCBI gene;Acc:100711706]	2.71104	2.1154	0.762192	2.57775	0.995504	2.78429	10.138	3.57299	3.20715	1.83238	5.49843
ENSONIG00000007998	ENSONIG00000007998	137.3	-0.95	0.25	-3.87	0.00011053	0.00273445	167.6	173.7	184.1	224.4	101.4	79.1	67.1	100.6	170.2	82.3	GL831177.1	1650117	1696812	2805	42.13	-1	protein_coding	ectonucleotide pyrophosphatase/phosphodiesterase 2 [Source:NCBI gene;Acc:100695301]	7.02119	7.30724	7.04697	9.23715	3.50672	2.73784	2.3859	3.40548	5.33106	6.82385	2.84308
ENSONIG00000012509	rpl17	16484	0.68	0.18	3.87	0.00011073	0.0027361	16796.9	10272	12586.8	11405.4	16525.9	20917.4	20479.8	22887.7	13517.4	21428.3	GL831271.1	394183	397955	592	46.54	1	protein_coding	ribosomal protein L17 [Source:NCBI gene;Acc:100707041]	3334.09	2047.48	2282.84	2224.52	2707.95	3430.45	3450.38	3671.08	2893.6	2519.37	3517.3
ENSONIG00000019215	gdf11	19.3	1.5	0.39	3.87	0.00011088	0.00273674	7.3	9.7	5.9	10.7	4.6	12.2	24.6	79.6	7.6	38.8	GL831146.1	3785960	3806491	1861	40.78	1	protein_coding	growth/differentiation factor 11 [Source:NCBI gene;Acc:100534493]	0.460942	0.615052	0.340398	0.663874	0.239777	0.636471	1.31841	4.06144	1.04205	0.464008	2.00544
ENSONIG00000017783	ENSONIG00000017783	585.3	0.84	0.22	3.86	0.00011162	0.00275175	375.4	424.2	404.5	638.1	314.5	552.7	807.4	1165.4	431.3	841.8	AERX01074368.1	21	2652	1122	38.15	1	protein_coding		39.3161	44.6133	38.7086	65.6665	27.1909	47.8257	71.7725	98.627	54.2151	43.0991	72.7417
ENSONIG00000000653	ryr2b	1991.7	0.93	0.24	3.86	0.00011206	0.00275936	1782.9	1422.5	1137.8	1477.1	1281.9	2001.8	2507.2	4322.2	1420.4	2943.7	GL831135.1	2818156	2905802	19385	38.95	-1	protein_coding	ryanodine receptor 2b (cardiac) [Source:ZFIN;Acc:ZDB-GENE-061226-3]	10.8076	8.6591	6.30204	8.79816	6.41483	10.0258	12.8999	21.1715	10.6349	8.19635	14.6991
ENSONIG00000016075	rps27a	23137.1	0.64	0.17	3.86	0.00011306	0.00277784	23123.5	14614.3	19206.1	16845.6	22218.7	31107.9	27412.3	30568	19201.7	29696.1	GL831311.1	1536782	1539313	489	48.34	-1	protein_coding	ribosomal protein S27a [Source:ZFIN;Acc:ZDB-GENE-030131-10018]	5556.66	3526.59	4217.08	3977.64	4407.64	6176.28	5591.12	5935.7	4923.59	4337.12	5901.03
ENSONIG00000018003	efhd2	543.4	0.76	0.2	3.86	0.00011295	0.00277784	424	427.7	375	480	370.3	502	862.2	905.6	415.4	756.6	GL831283.1	1939599	1956100	5789	39.52	1	protein_coding	EF-hand domain family member D2 [Source:NCBI gene;Acc:100700940]	8.6066	8.7181	6.95519	9.57383	6.20507	8.41909	14.8548	14.8541	9.77335	8.01176	12.7093
ENSONIG00000009411	greb1l	3139	0.67	0.17	3.86	0.00011459	0.00280879	2418.4	2287.6	2378	2836.2	2675.5	3273.4	4555.8	4687.3	2519.1	4172.2	GL831134.1	2616343	2640562	8700	42.4	-1	protein_coding	GREB1 like retinoic acid receptor coactivator [Source:NCBI gene;Acc:100696767]	32.6647	31.0275	29.3477	37.6414	29.832	36.5296	52.2285	51.1584	37.5537	32.1027	46.6388
ENSONIG00000017383	lamb1a	1523.2	0.65	0.17	3.86	0.0001145	0.00280879	966.1	1496.5	1179.2	1548.4	931	1434.9	2110.1	2519.2	1224.2	2021.4	GL831757.1	37136	61022	5364	47.75	-1	protein_coding	laminin subunit beta-1 [Source:NCBI gene;Acc:100707779]	21.1642	32.9211	23.6037	33.3305	16.8367	25.9716	39.2353	44.5951	29.7073	25.5713	36.6006
ENSONIG00000014025	ENSONIG00000014025	45.1	1.17	0.3	3.86	0.00011503	0.00281636	23.8	39.7	26.6	20.5	23.9	36.5	93.6	95.9	26.9	75.3	GL831416.1	156754	157982	1140	59.4	1	protein_coding		2.45325	4.10934	2.50529	2.07633	2.03371	3.10852	8.18905	7.9878	4.05791	2.63558	6.42845
ENSONIG00000010784	grk5l	293	1.04	0.27	3.85	0.00011756	0.00287508	169.4	265.4	111.2	298.5	128.8	298.1	454.7	617.8	194.7	456.9	GL831172.1	1136726	1149068	1779	40.42	1	protein_coding	G protein-coupled receptor kinase 5 like [Source:ZFIN;Acc:ZDB-GENE-081105-95]	11.1894	17.604	6.71135	19.3739	7.02322	16.2686	25.4924	32.9751	17.0797	12.3804	24.912
ENSONIG00000013585	zgc:158619	1057.8	0.76	0.2	3.85	0.00011776	0.00287667	750.9	778.7	896.7	735.6	941.2	1097.2	1806.6	1455.6	820.6	1453.1	GL831238.1	1927046	1935968	4703	39.82	1	protein_coding	phospholipase B domain containing 2 [Source:NCBI gene;Acc:100690669]	18.7619	19.5381	20.4717	18.0599	19.4135	22.6504	38.3133	29.3887	23.3247	19.249	30.1175
ENSONIG00000004123	slco2b1	82.1	1.18	0.31	3.84	0.00012118	0.00295686	28.4	60	40.4	97.6	16	50.7	123.8	239.9	48.4	138.1	GL831389.1	230167	259047	2138	39.57	1	protein_coding	solute carrier organic anion transporter family, member 2B1 [Source:ZFIN;Acc:ZDB-GENE-051023-6]	1.56092	3.31154	2.02887	5.27096	0.725953	2.30232	5.77531	10.6546	3.95381	2.57965	6.24407
ENSONIG00000010009	cfl1l	418.2	0.88	0.23	3.84	0.00012145	0.00296024	335.2	346.6	257.9	279	289.4	366.1	780.9	690.3	301.6	612.4	GL831145.1	3991240	3993020	547	39.87	1	protein_coding	cofilin-2 [Source:NCBI gene;Acc:100691336]	72.0089	74.77	50.6227	58.8932	51.3225	64.9797	142.387	119.83	79.3517	61.5235	109.065
ENSONIG00000006077	COLEC12 (1 of many)	69.9	1.34	0.35	3.84	0.00012169	0.00296254	14.7	51.1	18.7	59.5	35.3	58.8	85.1	236.4	35.9	126.8	GL831138.1	2618856	2656168	2673	41.38	-1	protein_coding	collectin subfamily member 12 [Source:NCBI gene;Acc:100696420]	0.646231	2.25584	0.751145	2.57019	1.28107	2.13572	3.17536	8.39773	2.65166	1.5009	4.5696
ENSONIG00000014141	flt1	115	1.22	0.32	3.84	0.00012255	0.00298018	59.5	70.5	30.5	110.2	52.4	80.1	264.7	251.6	64.6	198.8	GL831157.1	536330	574038	4818	40.85	-1	protein_coding	fms related tyrosine kinase 1 [Source:NCBI gene;Acc:100701270]	1.45117	1.72667	0.679695	2.64097	1.05502	1.6141	5.47961	4.95858	2.45073	1.5107	4.01743
ENSONIG00000007929	ENSONIG00000007929	47.6	1.13	0.3	3.84	0.00012282	0.00298333	38.5	32.6	22.6	25.4	31.9	51.7	78.5	99.5	30.2	76.5	AERX01074157.1	21	3056	668	41.67	1	protein_coding		6.77257	5.75874	3.63256	4.39041	4.63245	7.51414	11.7208	14.1436	7.32065	5.03735	11.1262
ENSONIG00000014562	bmp6	138.3	1.2	0.31	3.84	0.00012381	0.00300411	76	107.6	47.2	117.1	42.2	87.2	400.8	228.2	78	238.7	GL831157.1	5411887	5456897	1299	42.19	-1	protein_coding	bone morphogenetic protein 6 [Source:ZFIN;Acc:ZDB-GENE-050306-42]	6.87502	9.77439	3.90134	10.4087	3.15137	6.51737	30.7738	16.6809	11.0104	6.82216	17.9907
ENSONIG00000002271	LMNA	243.7	1.29	0.34	3.84	0.00012482	0.00302524	64.1	225.8	65.9	194.2	47.9	79.1	921.7	351	119.6	450.6	GL831233.1	2416038	2445632	2001	41.45	-1	protein_coding	lamin A/C [Source:HGNC Symbol;Acc:HGNC:6636]	3.76427	13.3157	3.53606	11.206	2.32212	3.83791	45.9415	16.6561	12.5724	6.82882	22.1452
ENSONIG00000001825	mpp1	485.1	0.8	0.21	3.83	0.00012588	0.00304746	482.6	366	359.3	344.4	300.8	552.7	671.2	803.8	370.6	675.9	GL831223.1	1015318	1027973	4890	39.8	1	protein_coding	membrane palmitoylated protein 1 [Source:NCBI gene;Acc:100709182]	11.5971	8.83199	7.88914	8.13209	5.96713	10.9735	13.6901	15.6082	10.3361	8.48348	13.4239
ENSONIG00000015067	ptprq	368.6	-0.74	0.19	-3.83	0.00012667	0.00306307	559.5	400.4	444.9	389.3	397.7	302.2	253.4	201.3	438.3	252.3	GL831142.1	5225283	5259478	8923	40.72	-1	protein_coding	protein tyrosine phosphatase, receptor type, Q [Source:ZFIN;Acc:ZDB-GENE-050419-183]	7.36815	5.29504	5.35344	5.03757	4.32356	3.28813	2.83242	2.14213	4.45506	5.47555	2.75423
ENSONIG00000017938	plxnb2a	220.8	1.09	0.28	3.83	0.00012784	0.00308793	102.6	127.9	101.4	243.9	102.6	141	404.6	542.9	135.7	362.8	GL831195.1	2432433	2499318	5586	40.8	-1	protein_coding	plexin b2a [Source:ZFIN;Acc:ZDB-GENE-030131-8917]	2.15832	2.70182	1.94903	5.04149	1.78173	2.45066	7.22416	9.22853	4.06697	2.72648	6.30112
ENSONIG00000010423	tshz3a	157.6	1.2	0.31	3.83	0.00012985	0.003133	76	116.4	53.2	142.4	43.3	74	347.9	407.2	86.3	276.4	GL831185.1	3065949	3069275	3195	51.1	-1	protein_coding	teashirt zinc finger homeobox 3a [Source:ZFIN;Acc:ZDB-GENE-100322-1]	2.7952	4.29901	1.78781	5.14621	1.31466	2.24867	10.8604	12.1018	5.06922	3.06858	8.40363
ENSONIG00000017336	SLC6A6 (1 of many)	1397.2	0.85	0.22	3.82	0.00013277	0.00319964	1391.9	970.9	1095.5	904.4	815.9	1435.9	2385.2	2177.5	1035.7	1999.5	GL831137.1	7963323	7977235	3680	41.29	1	protein_coding	solute carrier family 6 member 6 [Source:NCBI gene;Acc:100694392]	44.4457	31.1324	31.9629	28.3766	21.5073	37.8828	64.6456	56.1854	39.5173	31.485	52.9046
ENSONIG00000005191	SLC25A5	19281.2	0.64	0.17	3.82	0.0001335	0.00321377	14349.2	13930	16451.1	16699.3	16900.8	20368.8	27210	28340.2	15666.1	25306.3	GL831183.1	3088368	3091307	1891	45.31	1	protein_coding	ADP/ATP translocase 2 [Source:NCBI gene;Acc:100712014]	891.673	869.253	934.081	1019.66	866.986	1045.78	1435.16	1423.07	1060.71	916.33	1301.33
ENSONIG00000004819	bcl6b	269	1.22	0.32	3.82	0.0001348	0.00324133	151.1	60	124	217.6	262.1	315.4	411.2	610.8	162.9	445.8	GL831469.1	22561	27173	3162	45.81	1	protein_coding	B-cell CLL/lymphoma 6, member B [Source:ZFIN;Acc:ZDB-GENE-120907-1]	5.61529	2.23911	4.21057	7.94594	8.04084	9.68423	12.9704	18.3422	8.63107	5.61035	13.6656
ENSONIG00000010760	ces3	221.7	1.14	0.3	3.82	0.0001353	0.00324784	153.8	197.5	98.4	123.9	79.8	138.9	523.7	457.5	130.7	373.4	GL831139.1	2171653	2190483	5569	43.45	-1	protein_coding	carboxylesterase 5A [Source:NCBI gene;Acc:100699358]	3.24525	4.18481	1.89714	2.56887	1.39002	2.42153	9.37924	7.80059	4.11093	2.65722	6.53379
ENSONIG00000019071	ENSONIG00000019071	135.3	0.96	0.25	3.82	0.00013537	0.00324784	76	129.6	72.8	119	61.5	103.4	294	225.8	91.8	207.8	GL831146.1	2496739	2502364	1527	42.11	-1	protein_coding		5.84849	10.015	5.11886	8.99821	3.9069	6.57426	19.2031	14.041	9.21323	6.7775	13.2728
ENSONIG00000001790	coro1b	685.7	0.99	0.26	3.81	0.00013883	0.00332701	605.3	430.4	325.8	576.6	413.6	660.2	1499.4	974.7	470.3	1044.7	GL831497.1	71057	80543	3419	41.48	1	protein_coding	coronin-1B [Source:NCBI gene;Acc:100690702]	20.8037	14.8546	10.2314	19.4726	11.7349	18.7474	43.7402	27.0698	20.8318	15.4194	29.8525
ENSONIG00000005174	chrnb3b	181.2	1.3	0.34	3.81	0.00013913	0.00333057	99.8	75	75.8	136.6	76.3	101.4	211.8	672.8	92.7	328.7	GL831165.1	2867490	2875569	3904	39.53	1	protein_coding	neuronal acetylcholine receptor subunit non-alpha-2 [Source:NCBI gene;Acc:100708615]	3.00393	2.26693	2.08469	4.04007	1.89588	2.5217	5.41101	16.364	4.69853	2.6583	8.09891
ENSONIG00000008549	flnca	690.2	1.14	0.3	3.8	0.00014306	0.00342089	397.4	530.9	203.7	642	259.8	459.4	1341.5	1687.2	406.8	1162.7	GL831160.1	2082152	2106596	9118	45.37	-1	protein_coding	filamin-C [Source:NCBI gene;Acc:100703257]	5.12151	6.87068	2.39868	8.12987	2.76399	4.89166	14.6742	17.5704	7.80261	5.05694	12.3787
ENSONIG00000003217	arpc1b	2273.9	0.75	0.2	3.8	0.00014395	0.00343819	1974.3	1823.7	1689	1610.8	1785.6	2539.3	2664.1	4104.6	1776.7	3102.6	GL831326.1	439797	446715	2965	43.47	1	protein_coding	actin-related protein 2/3 complex subunit 1B [Source:NCBI gene;Acc:100695691]	78.2452	72.5797	61.1626	62.7285	58.4193	83.1485	89.6165	131.45	79.6688	66.6271	101.405
ENSONIG00000001914	si:ch211-241f5.3	30.4	1.34	0.35	3.8	0.00014466	0.00344797	12.8	20.3	12.8	17.6	12.5	21.3	104.9	41	15.2	55.7	GL831149.1	5769383	5773963	1932	38.42	-1	protein_coding	si:ch211-241f5.3 [Source:ZFIN;Acc:ZDB-GENE-131127-563]	0.778525	1.23987	0.711351	1.05185	0.627624	1.07038	5.4154	2.01507	1.61376	0.881843	2.83362
ENSONIG00000016863	fgl2a	54.7	1.6	0.42	3.8	0.00014484	0.00344797	4.6	18.5	1	27.3	5.7	16.2	206.1	158	11.4	126.8	GL831226.1	2160426	2169893	1488	41.76	-1	protein_coding	fibrinogen like 2 [Source:NCBI gene;Acc:100710517]	0.363266	1.46708	0.072157	2.1184	0.371594	1.05701	13.8146	10.0825	3.66832	0.8785	8.31802
ENSONIG00000018757	nt5e	80.7	0.99	0.26	3.8	0.00014473	0.00344797	63.2	56.4	56.1	67.3	31.9	82.1	158.8	129.9	55	123.6	GL831182.1	2385871	2398878	5285	42.98	1	protein_coding	5'-nucleotidase [Source:NCBI gene;Acc:100709975]	1.40521	1.25927	1.13972	1.47034	0.585521	1.50822	2.99687	2.33388	1.58738	1.17201	2.27965
ENSONIG00000009668	angpt2a	13.7	1.58	0.42	3.8	0.00014762	0.00351046	5.5	2.6	2	6.8	2.3	7.1	68.1	15.2	3.8	30.1	GL831145.1	1024177	1037214	2917	38.12	-1	protein_coding	angiopoietin 2 [Source:NCBI gene;Acc:100694753]	0.221562	0.105178	0.0736165	0.269166	0.0764871	0.236313	2.32848	0.49479	0.475699	0.149202	1.01986
ENSONIG00000011266	ptger4b	80	1.13	0.3	3.79	0.00014789	0.00351284	81.5	45	38.4	47.8	41	80.1	135.2	170.8	50.7	128.7	GL831211.1	2736998	2741128	2962	42.12	-1	protein_coding	prostaglandin E2 receptor EP4 subtype [Source:NCBI gene;Acc:100703727]	3.23327	1.79273	1.39196	1.86333	1.34275	2.6255	4.55254	5.47541	2.78469	1.92481	4.21782
ENSONIG00000006115	myl12.1	2187	0.68	0.18	3.79	0.00014833	0.0035195	1588.8	1547.7	1816	1809.8	2024.9	2359.8	3095.2	3254	1757.4	2903	GL831138.1	2994111	2995502	519	42.74	1	protein_coding	myosin regulatory light chain 2, smooth muscle minor isoform [Source:NCBI gene;Acc:100710463]	359.726	351.889	375.69	402.635	378.471	441.441	594.817	595.338	437.501	373.682	543.866
ENSONIG00000012143	INF2	764.9	0.84	0.22	3.79	0.00014857	0.00352124	782.9	548.5	417.3	497.6	679.1	844.7	1138.2	1211	585.1	1064.7	GL831192.1	1193144	1207662	4847	44.56	1	protein_coding	inverted formin, FH2 and WH2 domain containing [Source:HGNC Symbol;Acc:HGNC:23791]	18.9803	13.3533	9.24393	11.8537	13.5912	16.9198	23.4211	23.7238	16.3859	13.4045	21.3549
ENSONIG00000002074	ENSONIG00000002074	596.2	1.05	0.28	3.79	0.00015051	0.00355935	477.1	421.5	313	420.5	289.4	461.4	1553.3	833.1	384.3	949.3	GL831140.1	2328647	2362321	2638	40.59	-1	protein_coding		21.2522	18.8542	12.7395	18.4051	10.6419	16.9812	58.7277	29.9872	23.4486	16.3786	35.232
ENSONIG00000010354	MAP3K20 (1 of many)	141.5	0.99	0.26	3.79	0.0001504	0.00355935	64.1	153.4	77.8	104.4	68.4	103.4	220.3	340.5	93.6	221.4	GL831134.1	10120301	10133416	1332	40.77	-1	protein_coding	mitogen-activated protein kinase kinase kinase 20 [Source:HGNC Symbol;Acc:HGNC:17797]	5.65488	13.5896	6.27129	9.04991	4.98137	7.5367	16.4958	24.2732	10.9816	7.90941	16.1019
ENSONIG00000020724	chrm3a	180.1	0.88	0.23	3.79	0.0001515	0.00357873	87	161.4	114.2	197.1	75.2	123.7	381.9	300.7	127	268.8	GL831135.1	2719214	2721151	1938	49.69	-1	protein_coding	Oreochromis niloticus muscarinic receptor 3 subtype (LOC100534440), mRNA. [Source:RefSeq mRNA;Acc:NM_001279656]	5.27515	9.82734	6.32694	11.743	3.7641	6.19699	19.6543	14.7331	9.69012	7.38732	13.5281
ENSONIG00000022772	ENSONIG00000022772	13.6	1.41	0.37	3.79	0.00015338	0.00361919	7.3	5.3	4.9	8.8	6.8	25.4	29.3	21.1	6.6	25.2	GL831139.1	7609911	7610877	592	42.19	1	lincRNA		1.44901	1.05643	0.888701	1.71636	1.11425	4.1656	4.93638	3.38434	2.33888	1.24495	4.1621
ENSONIG00000002575	clic2	137.1	0.92	0.24	3.78	0.00015782	0.00371985	62.3	133.2	102.4	102.4	79.8	117.6	317.6	181.4	96	205.5	GL831169.1	2860015	2864899	741	40.04	-1	protein_coding	chloride intracellular channel 2 [Source:ZFIN;Acc:ZDB-GENE-040718-299]	9.8796	21.2115	14.8376	15.9562	10.4468	15.4083	42.7489	23.2452	19.2168	14.4663	27.1341
ENSONIG00000016070	gpc6b	234.2	1.05	0.28	3.77	0.00016032	0.00377479	80.6	209	107.3	256.6	62.7	100.4	617.3	439.9	143.2	385.9	GL831311.1	1420041	1472660	1826	37.33	1	protein_coding	glypican 6b [Source:ZFIN;Acc:ZDB-GENE-130515-2]	5.18685	13.5062	6.30929	16.2257	3.33091	5.33824	33.7177	22.8753	13.3113	8.91179	20.6437
ENSONIG00000003655	cybb	20.4	1.46	0.39	3.77	0.00016199	0.00380996	3.7	12.3	3.9	21.5	4.6	26.4	27.4	63.2	9.2	39	GL831292.1	1730899	1744601	1712	36.77	1	protein_coding	cytochrome b-245 heavy chain [Source:NCBI gene;Acc:100705711]	0.253961	0.847789	0.244592	1.45005	0.260646	1.49715	1.59628	3.50531	1.20697	0.611407	2.19958
ENSONIG00000005178	vwa7	1228.9	0.84	0.22	3.77	0.00016226	0.00381197	798.5	1104.1	833.7	991.3	720.2	994.8	1646.9	2741.5	889.5	1794.4	GL831147.1	2400820	2406219	2172	41.26	1	protein_coding	von Willebrand factor A domain containing 7 [Source:ZFIN;Acc:ZDB-GENE-060503-234]	43.2001	59.9839	41.2127	52.6979	32.1655	44.4673	75.6258	119.851	58.6505	45.852	79.9814
ENSONIG00000011245	dab2ipb	672.3	0.79	0.21	3.77	0.00016258	0.0038154	580.6	528.2	508.9	480	455.8	643.9	941.6	1239.1	510.7	941.5	GL831211.1	2033400	2138282	8453	41.72	-1	protein_coding	DAB2 interacting protein [Source:NCBI gene;Acc:100690845]	8.07115	7.3735	6.46402	6.55659	5.2307	7.39559	11.1101	13.919	8.26509	6.7392	10.8082
ENSONIG00000014315	crispld1a	72.5	1.3	0.35	3.77	0.00016614	0.00389478	39.4	46.7	23.6	45.9	28.5	42.6	260	93.6	36.8	132.1	GL831157.1	1986612	2001333	2110	43.48	1	protein_coding	cysteine rich secretory protein LCCL domain containing 1 [Source:NCBI gene;Acc:100704332]	2.19424	2.61169	1.20091	2.51176	1.31026	1.96016	12.29	4.21218	3.5364	1.96577	6.15413
ENSONIG00000010340	arhgef1a	64.5	0.93	0.25	3.77	0.00016635	0.00389544	65	41.4	36.4	38.1	55.8	98.4	94.5	86.6	47.4	93.2	GL831306.1	1131229	1166554	5302	40.12	-1	protein_coding	rho guanine nucleotide exchange factor 2 [Source:NCBI gene;Acc:100704015]	1.4406	0.921397	0.737128	0.829723	1.02092	1.80186	1.77768	1.55093	1.26003	0.989953	1.71016
ENSONIG00000005021	ak2	422.1	0.75	0.2	3.76	0.00016737	0.00391504	351.6	327.2	287.4	316.1	368.1	440.1	682.6	603.8	330.1	575.5	GL831289.1	1257377	1270495	762	39.46	-1	protein_coding	adenylate kinase 2 [Source:ZFIN;Acc:ZDB-GENE-030131-512]	54.2205	50.6693	40.4961	47.898	46.8605	56.074	89.3457	75.2405	57.6006	48.0289	73.5534
ENSONIG00000015177	cacnb4b	117.8	-0.91	0.24	-3.76	0.00016779	0.00392049	307.7	53.8	49.2	66.3	282.6	113.6	35	33.9	151.9	60.8	GL831324.1	522526	547815	1891	39.19	-1	protein_coding	calcium channel, voltage-dependent, beta 4b subunit [Source:ZFIN;Acc:ZDB-GENE-060421-7907]	19.1208	3.3572	2.79354	4.04827	14.497	5.83246	1.84603	1.70224	6.64969	8.76335	3.12691
ENSONIG00000001035	enpp5	54.1	1.12	0.3	3.76	0.00016827	0.00392744	28.4	43.2	29.5	49.8	13.7	38.5	92.6	136.9	32.9	89.4	GL831143.1	4941366	4946235	1437	45.77	-1	protein_coding	ectonucleotide pyrophosphatase/phosphodiesterase 5 [Source:ZFIN;Acc:ZDB-GENE-041014-10]	2.32237	3.54743	2.20418	4.00148	0.924827	2.60117	6.42712	9.04608	3.88433	2.60006	6.02479
ENSONIG00000018958	SLC2A4	22.2	1.33	0.35	3.76	0.00016892	0.0039384	8.2	7.1	13.8	18.5	10.3	23.3	61.4	35.1	11.6	40	GL831455.1	293847	304408	1886	42.35	-1	protein_coding	solute carrier family 2 member 4 [Source:NCBI gene;Acc:100699345]	0.510907	0.444225	0.785631	1.1326	0.529776	1.19944	3.24705	1.76717	1.2021	0.680629	2.07122
ENSONIG00000000242	ENSONIG00000000242	306.4	0.75	0.2	3.76	0.00016915	0.00393947	136.4	313.1	225.4	318.1	167.5	225.1	556.8	509	232.1	430.3	GL831315.1	1081507	1084109	1164	48.33	-1	protein_coding		13.7699	31.7407	20.7913	31.5543	13.9591	18.7753	47.7099	41.522	27.4778	22.3631	36.0024
ENSONIG00000008216	mgst3b	498.9	0.83	0.22	3.76	0.00017045	0.00396539	443.2	329.8	375	337.6	386.3	469.5	851.8	798	374.4	706.4	GL831177.1	3674930	3677756	423	39.37	1	protein_coding	microsomal glutathione S-transferase 3 [Source:NCBI gene;Acc:100690646]	123.12	92.0019	95.1858	92.1531	88.5892	107.761	200.844	179.133	122.349	98.21	162.579
ENSONIG00000008595	elk3	102.5	0.99	0.26	3.76	0.00017156	0.00398696	63.2	97.9	50.2	79	53.6	89.2	222.2	165	68.8	158.8	GL831160.1	2226236	2233455	1649	47.83	1	protein_coding	ELK3, ETS transcription factor [Source:NCBI gene;Acc:100701360]	4.50366	7.00565	3.26862	5.53165	3.15312	5.25181	13.4396	9.50116	6.45691	4.69254	9.39752
ENSONIG00000004723	nrros	93.2	1.12	0.3	3.76	0.00017276	0.00401044	82.4	64.4	31.5	57.6	63.8	96.3	143.7	205.9	59.9	148.7	GL831349.1	360832	366115	2763	39.55	1	protein_coding	negative regulator of reactive oxygen species [Source:NCBI gene;Acc:100705002]	3.50442	2.75037	1.22408	2.40707	2.23994	3.38385	5.18726	7.07602	3.47163	2.42518	5.21571
ENSONIG00000009636	foxf2a	10.5	1.53	0.41	3.76	0.0001732	0.00401634	5.5	2.6	2	4.9	3.4	10.1	36.9	18.7	3.7	21.9	GL831134.1	4470044	4473528	2312	37.99	-1	protein_coding	forkhead box protein F2 [Source:NCBI gene;Acc:100700789]	0.27954	0.1327	0.0928803	0.244713	0.142655	0.42413	1.59185	0.768011	0.459559	0.178498	0.927995
ENSONIG00000017586	acsl1a	140.9	0.99	0.26	3.75	0.00017566	0.0040689	91.6	95.2	65.9	138.5	83.2	121.7	251.5	279.6	94.9	217.6	GL831246.1	2319888	2338743	2413	39.83	-1	protein_coding	long-chain-fatty-acid--CoA ligase 1 [Source:NCBI gene;Acc:100709803]	4.46075	4.6555	2.93231	6.62736	3.34474	4.89664	10.3954	11.0026	6.03941	4.40413	8.76488
ENSONIG00000018705	CNMD	147.4	1.07	0.28	3.75	0.0001778	0.00411401	87.9	76.7	80.7	148.3	69.5	105.5	242	368.6	92.6	238.7	GL831264.1	1902066	1909348	1668	44.72	-1	protein_coding	chondromodulin [Source:NCBI gene;Acc:100705524]	6.19245	5.42607	5.19468	10.2658	4.0419	6.14075	14.4704	20.9833	9.08942	6.22418	13.8648
ENSONIG00000020963	ENSONIG00000020963	134.4	1	0.27	3.75	0.00017963	0.00415203	75.1	96.1	102.4	70.2	112.8	131.8	183.4	303	91.3	206.1	GL831142.1	4120018	4120875	858	52.33	1	protein_coding	fibrous sheath CABYR-binding protein [Source:NCBI gene;Acc:100700712]	10.2854	13.2167	12.8143	9.44708	12.7532	14.914	21.3194	33.5327	16.0353	11.7033	23.2554
ENSONIG00000014529	rps6	17036.2	0.65	0.17	3.74	0.00018114	0.00418247	14247.6	12634.5	14034.7	12009.3	16682	19210.7	24334.1	23136.9	13921.6	22227.2	GL831282.1	113246	119553	2733	42.28	1	protein_coding	ribosomal protein S6 [Source:NCBI gene;Acc:100707655]	612.592	545.513	551.372	507.371	592.114	682.447	888.051	803.857	647.915	561.792	791.452
ENSONIG00000012229	calcoco1a	184	0.97	0.26	3.74	0.00018273	0.00421446	68.7	201.1	86.6	190.3	63.8	110.5	354.5	396.7	122.1	287.2	GL831196.1	1661036	1669312	1914	41.7	-1	protein_coding	calcium binding and coiled-coil domain 1a [Source:ZFIN;Acc:ZDB-GENE-030131-6911]	4.21778	12.3981	4.858	11.4801	3.23352	5.60513	18.473	19.6804	9.99325	7.2375	14.5862
ENSONIG00000017855	lamb1b	866.6	0.8	0.21	3.74	0.00018329	0.00421848	402	872.2	558.1	1047.9	421.6	839.7	1287.6	1503.5	660.3	1210.3	GL831195.1	781048	813151	5969	41.47	-1	protein_coding	laminin subunit beta-1 [Source:NCBI gene;Acc:100690471]	7.91396	17.2425	10.039	20.2706	6.85166	13.658	21.515	23.9175	15.176	12.4636	19.6968
ENSONIG00000023442	ENSONIG00000023442	48.5	1	0.27	3.74	0.00018322	0.00421848	37.5	37.9	26.6	27.3	38.7	67.9	75.6	76.1	33.6	73.2	GL831181.1	1239812	1249978	3763	37.83	-1	lincRNA		1.17103	1.18848	0.758977	0.837677	0.997639	1.75187	2.00378	1.92028	1.32871	0.990759	1.89197
ENSONIG00000016299	ENSONIG00000016299	406	0.8	0.22	3.74	0.00018391	0.00422818	318.7	284	308.1	316.1	288.3	346.8	673.1	712.6	303	577.5	GL831210.1	2472271	2474625	459	40	-1	protein_coding		81.5904	73.0116	72.071	79.517	60.9296	73.3553	146.261	147.417	91.7691	73.4239	122.344
ENSONIG00000020937	s1pr2	262.4	1.06	0.28	3.73	0.00018959	0.00435397	180.4	147.3	120.1	266.4	117.4	202.8	436.8	628.3	166.3	422.6	GL831149.1	4836973	4838094	1122	46.26	1	protein_coding	sphingosine 1-phosphate receptor 2 [Source:NCBI gene;Acc:100693419]	18.8935	15.4916	11.4929	27.4151	10.1501	17.5485	38.8286	53.1726	24.1241	16.6887	36.5166
ENSONIG00000015423	zgc:110239	1083.2	0.63	0.17	3.73	0.00019033	0.00436633	910.2	859.8	840.6	873.2	966.3	1173.3	1570.3	1471.9	890	1405.2	GL831437.1	376235	388458	6499	40.39	1	protein_coding	digestive cysteine proteinase 2 [Source:NCBI gene;Acc:100705280]	16.4573	15.6112	13.8875	15.5137	14.4232	17.5278	24.099	21.5053	17.3781	15.1786	21.044
ENSONIG00000002769	aplp1	156	1.23	0.33	3.73	0.00019073	0.00437088	48.5	138.5	41.3	176.6	19.4	69	364	390.8	84.9	274.6	GL831286.1	243591	254166	2208	40.53	-1	protein_coding	amyloid beta (A4) precursor-like protein 1 [Source:ZFIN;Acc:ZDB-GENE-040319-1]	2.58114	7.4018	2.00832	9.23506	0.852313	3.034	16.4424	16.8062	7.29515	4.41573	12.0942
ENSONIG00000017838	rps14	20466.9	0.61	0.16	3.72	0.00019612	0.00448475	21967.9	13793.3	15766	13427.9	21445	27209.7	24643.2	25481.7	17280	25778.2	GL831363.1	638541	640149	506	49.91	-1	protein_coding	ribosomal protein S14 [Source:NCBI gene;Acc:100696222]	5101.61	3216.65	3345.43	3064.12	4111.23	5220.82	4857.46	4781.8	4212.39	3767.81	4953.36
ENSONIG00000020398	ENSONIG00000020398	11.4	1.56	0.42	3.72	0.00019607	0.00448475	1.8	0.9	0	9.8	3.4	12.2	20.8	42.1	3.2	25	GL831275.1	956595	957593	999	46.25	-1	protein_coding		0.211727	0.106307	0	1.13268	0.330149	1.18566	2.07663	4.00157	1.13059	0.356173	2.42129
ENSONIG00000012829	rasip1	341.8	0.68	0.18	3.72	0.00019841	0.00453231	257.3	268.1	278.5	266.4	303.1	407.7	541.7	411.9	274.7	453.7	GL831225.1	661027	669644	3942	44.02	-1	protein_coding	Ras interacting protein 1 [Source:NCBI gene;Acc:100701657]	7.66995	8.0254	7.5856	7.80307	7.45875	10.0413	13.7058	9.92176	9.02645	7.70855	11.2229
ENSONIG00000020419	bhlhe22	8	1.55	0.42	3.72	0.00019918	0.00454516	1.8	5.3	0	2.9	2.3	23.3	12.3	16.4	2.5	17.3	GL831157.1	709917	710723	807	58.12	1	protein_coding	basic helix-loop-helix family member e22 [Source:NCBI gene;Acc:100702620]	0.262101	0.774977	0	0.414928	0.276472	2.80316	1.52018	1.92967	0.997686	0.345695	2.08434
ENSONIG00000000615	RPL22	7142.4	0.69	0.19	3.72	0.00020047	0.00456975	7786.3	4693.3	5270.8	5196.3	6081.4	8905.6	8516.9	10688.6	5805.6	9370.4	GL831191.1	2759808	2763500	900	38.56	1	protein_coding	ribosomal protein L22 [Source:HGNC Symbol;Acc:HGNC:10315]	1016.62	615.35	628.804	666.653	655.477	960.696	943.846	1127.7	826.893	716.581	1010.75
ENSONIG00000013654	ppt1	381.7	0.74	0.2	3.72	0.000201	0.00457696	267.4	242.5	316	316.1	349.8	419.8	585.2	557	298.4	520.7	GL831186.1	1726612	1735015	921	38.51	-1	protein_coding	palmitoyl-protein thioesterase 1 (ceroid-lipofuscinosis, neuronal 1, infantile) [Source:ZFIN;Acc:ZDB-GENE-040426-2653]	34.117	31.0698	36.8391	39.629	36.8431	44.2535	63.3734	57.4261	42.9439	35.6996	55.0177
ENSONIG00000013921	iscub	1725.3	0.71	0.19	3.72	0.00020214	0.00459311	1225.2	1294.6	1460.7	1252.7	1565.6	1714.8	2545	2743.8	1359.8	2334.5	GL831275.1	961018	962882	498	43.54	1	protein_coding	iron-sulfur cluster assembly scaffold protein IscU [Source:NCBI gene;Acc:100705178]	289.099	306.756	314.929	290.446	304.964	334.31	509.707	523.163	359.172	301.239	455.727
ENSONIG00000017056	naca	12157.4	0.68	0.18	3.72	0.00020204	0.00459311	9907.1	8510	9405.7	10078.5	11010.8	13239.8	15328.4	19778.8	9782.4	16115.7	GL831137.1	5620592	5622552	708	42.33	1	protein_coding	nascent polypeptide-associated complex alpha subunit [Source:ZFIN;Acc:ZDB-GENE-020423-4]	1644.31	1418.35	1426.39	1643.65	1508.63	1815.57	2159.36	2652.65	1783.61	1528.27	2209.2
ENSONIG00000006237	ENSONIG00000006237	323.5	1.26	0.34	3.72	0.00020296	0.00460692	152.9	89.1	128.9	263.4	299.7	422.9	276.1	954.8	186.8	551.2	GL831138.1	3873247	3891536	629	41.27	1	protein_coding		28.5645	16.7153	22.0031	48.3519	46.2203	65.2758	43.7802	144.137	51.881	32.371	84.3977
ENSONIG00000021251	ENSONIG00000021251	206	-1.1	0.3	-3.71	0.00020701	0.00469394	568.7	115.5	273.6	114.2	274.6	151.1	68.1	81.9	269.3	100.4	GL831645.1	216942	217343	402	36.82	-1	protein_coding		166.237	33.9033	73.0754	32.8011	66.263	36.4925	16.896	19.3451	55.6266	74.4559	24.2445
ENSONIG00000008429	plbd1	290.3	0.93	0.25	3.71	0.00020946	0.00473934	189.6	217.8	148.6	317.1	140.2	263.7	446.2	599.1	202.6	436.3	GL831154.1	2692760	2698096	1608	41.62	1	protein_coding	phospholipase B domain containing 1 [Source:ZFIN;Acc:ZDB-GENE-050411-22]	13.8555	15.983	9.92234	22.7697	8.45782	15.9217	27.6762	35.3775	18.7455	14.1977	26.3251
ENSONIG00000015337	sox7	140.1	1.19	0.32	3.71	0.00020929	0.00473934	73.3	45.9	47.2	141.5	112.8	149.1	299.7	251.6	84.1	233.4	GL831316.1	788053	790265	1194	46.5	-1	protein_coding	SRY (sex determining region Y)-box 7 [Source:ZFIN;Acc:ZDB-GENE-040109-4]	7.21388	4.53623	4.24443	13.6836	9.16434	12.1238	25.0348	20.0087	12.0012	7.76849	19.0558
ENSONIG00000015701	pla1a	260.3	0.91	0.25	3.71	0.00020987	0.00474374	139.2	164	140.8	288.8	207.4	354.9	359.2	428.2	188	380.8	GL831347.1	614557	632380	6163	38.54	1	protein_coding	phospholipase A1 member A [Source:NCBI gene;Acc:100695169]	2.6541	3.14006	2.45297	5.41069	3.26447	5.59086	5.81308	6.59733	4.36545	3.38446	6.00042
ENSONIG00000018345	ENSONIG00000018345	36.9	1.2	0.32	3.7	0.00021225	0.00479252	18.3	30	25.6	11.7	23.9	44.6	52.9	87.8	21.9	61.8	GL831242.1	263267	266344	2330	43.27	1	protein_coding	NK2 homeobox 3 [Source:NCBI gene;Acc:100705348]	0.922921	1.51933	1.17968	0.5798	0.995035	1.85842	2.26445	3.5781	1.61222	1.03935	2.56699
ENSONIG00000008335	ENSONIG00000008335	142.5	1.55	0.42	3.7	0.00021461	0.00484061	84.2	31.7	10.8	25.4	21.7	87.2	458.5	420.1	34.8	321.9	GL831154.1	1704311	1705973	1028	41.31	-1	protein_coding	matrix Gla protein [Source:NCBI gene;Acc:100690638]	9.62473	3.63875	1.12801	2.85291	2.04768	8.23547	44.4845	38.8037	13.852	3.85842	30.5079
ENSONIG00000025968	ENSONIG00000025968	55.5	1.06	0.29	3.69	0.00022166	0.00499436	7.3	60	38.4	68.3	4.6	17.2	127.6	120.5	35.7	88.5	GL831606.1	11507	16947	2352	39.48	-1	lincRNA		0.364716	3.01023	1.75297	3.35298	0.189722	0.709997	5.41098	4.86478	2.45705	1.73413	3.66192
ENSONIG00000009241	ENSONIG00000009241	104.1	1	0.27	3.69	0.00022211	0.00499927	104.4	75.8	38.4	77.1	67.2	149.1	137.1	183.7	72.6	156.6	GL831151.1	396395	399282	243	45.5	-1	protein_coding		50.4852	36.8086	16.967	36.635	26.8262	59.5712	56.2721	71.7821	44.4184	33.5444	62.5418
ENSONIG00000015866	nrip1b	237.8	0.96	0.26	3.69	0.00022345	0.00502057	98	193.1	119.1	298.5	82	144	488.8	478.6	158.2	370.4	GL831214.1	2552130	2555549	3246	55.35	-1	protein_coding	nuclear receptor interacting protein 1b [Source:ZFIN;Acc:ZDB-GENE-030131-4173]	3.5477	7.01973	3.93953	10.618	2.45054	4.30704	15.0191	14.0003	7.61275	5.51511	11.1088
ENSONIG00000017570	glb1	554.7	0.8	0.22	3.69	0.00022352	0.00502057	456	337.8	382.9	472.2	461.5	541.5	900	885.7	422.1	775.8	GL831246.1	2236734	2246779	2679	40.48	1	protein_coding	galactosidase beta 1 [Source:NCBI gene;Acc:100697709]	20.0015	14.879	15.346	20.3517	16.7107	19.6242	33.5067	31.3926	21.4765	17.4578	28.1745
ENSONIG00000002592	ENSONIG00000002592	219.6	0.91	0.25	3.69	0.00022576	0.00506021	90.7	170.2	150.6	180.5	188	216	322.4	438.8	156	325.7	GL831133.1	1220361	1268541	3274	41.33	1	protein_coding	semaphorin-4B [Source:NCBI gene;Acc:100703221]	3.25535	6.13433	4.93887	6.36571	5.57026	6.40531	9.82152	12.7263	6.9022	5.2529	9.65104
ENSONIG00000015935	si:dkey-91m11.5	607.5	0.63	0.17	3.69	0.00022574	0.00506021	487.2	567	476.4	463.4	484.3	659.2	909.5	813.2	495.7	793.9	GL831199.1	1761432	1792333	5178	42.88	-1	protein_coding	breakpoint cluster region protein [Source:NCBI gene;Acc:100701560]	11.0564	12.9213	9.8785	10.3334	9.07296	12.3601	17.5187	14.9124	12.2567	10.6525	14.9304
ENSONIG00000001835	tmem88a	36.5	1.29	0.35	3.69	0.00022638	0.00506695	17.4	13.2	7.9	28.3	36.5	55.8	80.4	52.7	20.7	62.9	GL831223.1	1049668	1050704	597	50.14	-1	protein_coding	transmembrane protein 88 [Source:NCBI gene;Acc:100699584]	3.42487	2.60907	1.4208	5.47344	5.93082	9.07455	13.4321	8.38204	6.21846	3.7718	10.2962
ENSONIG00000016945	arl6ip5b	244.1	0.78	0.21	3.69	0.00022664	0.00506695	176.7	199.3	191.9	174.6	181.2	229.2	460.4	339.3	184.8	343	GL831137.1	4430795	4436431	918	38.67	1	protein_coding	ADP-ribosylation factor-like 6 interacting protein 5b [Source:ZFIN;Acc:ZDB-GENE-040718-223]	22.6185	25.6183	22.4447	21.9609	19.1475	24.2402	50.0213	35.0958	27.6434	22.358	36.4524
ENSONIG00000021274	ENSONIG00000021274	37.7	-1.14	0.31	-3.69	0.00022677	0.00506695	58.6	41.4	61	38.1	45.6	26.4	14.2	16.4	48.9	19	GL831168.1	2651488	2654034	2547	42.72	1	protein_coding		2.70357	1.91804	2.57147	1.72721	1.73673	1.00633	0.55606	0.611404	1.60385	2.1314	0.724598
ENSONIG00000006239	nrbp2b	415.8	0.95	0.26	3.69	0.0002284	0.00509806	469.8	251.3	217.5	329.8	215.4	495.9	693.9	652.9	296.7	614.2	GL831138.1	4011742	4055297	5590	41.01	1	protein_coding	nuclear receptor binding protein 2 [Source:NCBI gene;Acc:100706521]	9.87576	5.30478	4.17762	6.81219	3.73792	8.61286	12.3808	11.0904	7.74904	5.98165	10.6947
ENSONIG00000012342	cfd	64.9	1.42	0.38	3.68	0.00022998	0.00512801	41.2	16.8	6.9	54.6	21.7	42.6	139	196.6	28.2	126	GL831192.1	2740044	2744354	3679	39.55	-1	protein_coding	complement factor D [Source:NCBI gene;Acc:100692083]	1.31594	0.538847	0.201373	1.71361	0.572172	1.1242	3.76832	5.0742	1.78858	0.868388	3.32224
ENSONIG00000009542	snai2	123.4	1.12	0.3	3.68	0.00023049	0.0051342	133.7	70.5	40.4	73.2	85.5	123.7	210.8	249.2	80.6	194.6	GL831134.1	3685460	3688177	2172	43.12	1	protein_coding	snail family transcriptional repressor 2 [Source:NCBI gene;Acc:100697112]	7.23338	3.83015	1.99711	3.89134	3.81859	5.52936	9.67995	10.8944	5.85928	4.15411	8.70122
ENSONIG00000011984	ENSONIG00000011984	84.7	1.17	0.32	3.68	0.00023167	0.00515501	47.6	70.5	29.5	65.4	37.6	73	248.6	105.3	50.1	142.3	GL831196.1	690354	693994	1560	41.88	1	protein_coding		3.58552	5.33275	2.03039	4.84062	2.33808	4.54322	15.8942	6.4094	5.62177	3.62547	8.94894
ENSONIG00000004617	calcrla	97.4	1.15	0.31	3.68	0.00023281	0.00517508	76.9	64.4	32.5	83.9	37.6	97.4	245.8	140.4	59.1	161.2	GL831155.1	4650881	4679476	1819	39.53	-1	protein_coding	calcitonin receptor like receptor [Source:NCBI gene;Acc:100711460]	4.96779	4.17772	1.91837	5.32571	2.00517	5.19866	13.4776	7.32905	5.55	3.67895	8.66843
ENSONIG00000015138	kirrel1b	79.8	1.06	0.29	3.68	0.00023369	0.00518936	38.5	48.5	39.4	89.8	44.4	81.1	183.4	113.5	52.1	126	GL831188.1	3111550	3187436	2929	40.2	1	protein_coding	kin of IRRE-like protein 1 [Source:NCBI gene;Acc:100705859]	1.54458	1.95393	1.4443	3.54001	1.47048	2.68823	6.24514	3.67951	2.82077	1.99066	4.20429
ENSONIG00000009192	slc25a11	1330.8	0.84	0.23	3.68	0.0002342	0.00519528	1224.3	915.4	867.1	830.3	1185.1	1325.4	2505.3	1793.7	1004.4	1874.8	GL831442.1	128812	135568	2102	40.71	1	protein_coding	solute carrier family 25 (mitochondrial carrier; oxoglutarate carrier), member 11 [Source:ZFIN;Acc:ZDB-GENE-040625-79]	68.4423	51.3883	44.2912	45.609	54.6914	61.218	118.875	81.0272	65.6928	52.8844	87.04
ENSONIG00000017769	pdlim7	749.6	0.8	0.22	3.68	0.00023579	0.00522514	581.5	587.3	522.6	612.7	470.6	597.3	1420.9	1204	555	1074.1	GL831174.1	2773360	2803804	2407	43.01	1	protein_coding	PDZ and LIM domain 7 [Source:ZFIN;Acc:ZDB-GENE-040426-2092]	28.3885	28.7919	23.3117	29.3914	18.9659	24.0925	58.8776	47.4968	32.4145	25.7699	43.4889
ENSONIG00000010454	TBX2	67.5	1.12	0.31	3.67	0.00023828	0.00527491	23.8	46.7	25.6	79	29.6	49.7	126.7	159.1	41	111.8	GL831270.1	931704	938806	2046	45.42	1	protein_coding	T-box 2 [Source:HGNC Symbol;Acc:HGNC:11597]	1.36691	2.69338	1.34343	4.4583	1.4034	2.35839	6.17637	7.38377	3.39799	2.25309	5.30618
ENSONIG00000012698	kank3	254.5	0.9	0.25	3.67	0.0002408	0.00532519	119	248.7	128.9	282.9	106	180.5	457.6	512.5	177.1	383.5	GL831204.1	2818639	2828555	2391	42.35	1	protein_coding	KN motif and ankyrin repeat domains 3 [Source:ZFIN;Acc:ZDB-GENE-081105-185]	5.8484	12.2739	5.78835	13.6616	4.30054	7.3293	19.0884	20.353	11.0804	8.37456	15.5902
ENSONIG00000008113	chchd2	287.8	0.81	0.22	3.67	0.00024281	0.00536405	268.3	173.7	205.7	212.7	234.7	296.1	435.8	475	219	402.3	GL831447.1	5554	8306	515	42.46	1	protein_coding	coiled-coil-helix-coiled-coil-helix domain containing 2 [Source:NCBI gene;Acc:100692228]	61.2185	39.7996	42.8853	47.6879	44.2082	55.8208	84.4	87.579	57.9499	47.1599	75.9333
ENSONIG00000003994	ENSONIG00000003994	36.1	1.04	0.28	3.67	0.00024384	0.00538128	13.7	30	31.5	29.3	14.8	34.5	72.8	62	23.9	56.4	GL831393.1	670737	685787	3055	40.29	1	protein_coding		0.526961	1.15877	1.10708	1.1074	0.469945	1.09641	2.37674	1.92705	1.2213	0.874032	1.80007
ENSONIG00000003737	ENSONIG00000003737	408.2	0.81	0.22	3.67	0.00024688	0.0054428	373.6	350.1	226.4	282	324.8	438.1	628.7	642.4	311.4	569.7	GL831293.1	1097256	1099973	891	49.23	-1	protein_coding		49.2718	46.3661	27.2822	36.5443	35.3618	47.7376	70.3766	68.4607	47.6751	38.9653	62.1916
ENSONIG00000020324	RBM38	78.8	1.11	0.3	3.66	0.00024764	0.00545383	42.1	52	34.4	59.5	57	69	105.9	210.6	49	128.5	GL831152.1	3960172	3968156	729	46.41	1	protein_coding	RNA binding motif protein 38 [Source:HGNC Symbol;Acc:HGNC:15818]	6.78616	8.41709	5.06655	9.42405	7.5848	9.18939	14.4887	27.4312	11.0485	7.45573	17.0364
ENSONIG00000012861	MSN	4858.2	0.67	0.18	3.66	0.00025011	0.00550266	4222.3	3986	3698.9	3325	4481.6	5392.9	7612.2	6146.4	3942.8	6383.8	GL831331.1	1131503	1149584	5163	38.56	-1	protein_coding	moesin [Source:NCBI gene;Acc:100710883]	96.0985	91.1007	76.9222	74.3597	84.203	101.411	147.052	113.04	98.0234	84.5368	120.501
ENSONIG00000017631	ENSONIG00000017631	75.6	1.03	0.28	3.66	0.00025212	0.00554132	31.1	60	57.1	77.1	27.3	73	86	193.1	50.5	117.4	GL831321.1	343467	349951	1239	40	-1	protein_coding		2.94957	5.71434	4.94819	7.18507	2.13741	5.72027	6.92292	14.7987	6.29706	4.58692	9.14731
ENSONIG00000006188	hoxb3a	54	1.23	0.34	3.66	0.00025349	0.00556569	32	17.6	26.6	44.9	27.3	36.5	96.4	150.9	29.7	94.6	GL831179.1	194364	241344	4767	41.27	1	protein_coding	homeobox protein Hox-B3a [Source:NCBI gene;Acc:100534461]	0.788813	0.435666	0.599126	1.08755	0.555538	0.743383	2.01695	3.00578	1.1541	0.693339	1.92204
ENSONIG00000025587	ENSONIG00000025587	66.4	0.97	0.27	3.65	0.00025743	0.00564643	29.3	75	43.3	60.5	17.1	48.7	129.5	127.5	45	101.9	GL831382.1	331595	335072	1644	43.18	-1	lincRNA		2.09428	5.38327	2.82792	4.24914	1.009	2.87602	7.85652	7.36414	4.20754	3.11272	6.03223
ENSONIG00000011852	rps4x	17480.2	0.61	0.17	3.65	0.00025885	0.00567179	16727.3	13041.9	13949.1	13120.6	15854.7	19575.8	23712	23860	14538.7	22382.6	GL831391.1	72976	80490	1264	42.51	1	protein_coding	ribosomal protein S4 X-linked [Source:NCBI gene;Acc:100709648]	1555.06	1217.53	1184.9	1198.55	1216.77	1503.62	1871.04	1792.41	1442.48	1274.56	1722.36
ENSONIG00000020884	CMKLR1	29.6	1.22	0.33	3.65	0.00026184	0.00573146	9.2	12.3	22.6	21.5	19.4	30.4	75.6	45.6	17	50.6	GL831238.1	1321726	1322769	1044	46.46	-1	protein_coding	chemerin chemokine-like receptor 1 [Source:NCBI gene;Acc:100705441]	1.03552	1.39024	2.32428	2.37786	1.80259	2.82708	7.22243	4.14742	2.89093	1.7861	4.73231
ENSONIG00000010908	angptl2b	30.8	1.5	0.41	3.64	0.00027022	0.00590885	22.9	2.6	6.9	8.8	11.4	9.1	104	80.7	10.5	64.6	GL831172.1	1925455	1935770	3154	43.37	-1	protein_coding	angiopoietin like 2 [Source:NCBI gene;Acc:100695126]	0.853185	0.0972743	0.234892	0.322158	0.350622	0.28012	3.28877	2.42955	0.982072	0.371626	1.99948
ENSONIG00000017686	drd1a	12.5	1.48	0.41	3.64	0.00027089	0.00591741	1.8	6.2	2	10.7	1.1	3	49.2	25.7	4.4	26	GL831174.1	1991588	1992595	960	52.18	-1	protein_coding	dopamine receptor D1a [Source:ZFIN;Acc:ZDB-GENE-130522-1]	0.220329	0.762091	0.223687	1.28695	0.111152	0.3034	5.11159	2.542	1.32015	0.520841	2.65233
ENSONIG00000000262	hoga1	103.7	1.14	0.31	3.64	0.00027209	0.00592299	80.6	75	37.4	91.7	37.6	133.9	116.3	257.4	64.5	169.2	GL831280.1	867766	895059	1886	39.25	-1	protein_coding	4-hydroxy-2-oxoglutarate aldolase 1 [Source:NCBI gene;Acc:100690946]	5.02184	4.69252	2.12917	5.61404	1.93394	6.89293	6.15036	12.9593	5.67426	3.8783	8.66752
ENSONIG00000004138	zgc:114188	9790.6	0.64	0.18	3.64	0.00027215	0.00592299	10233.1	6083.1	7795.4	6698.8	9944.3	12485.3	12274.8	12809.9	8150.9	12523.4	GL831206.1	3068529	3076653	909	40.04	1	protein_coding	40S ribosomal protein S17 [Source:NCBI gene;Acc:100691912]	1322.86	789.673	920.78	850.905	1061.22	1333.52	1346.83	1338.12	1120.49	989.088	1339.49
ENSONIG00000004387	c1qa	463.6	0.95	0.26	3.64	0.00027188	0.00592299	492.7	291.9	168.3	304.4	453.5	540.5	707.1	750	342.2	665.9	GL831197.1	2808172	2813223	2345	37.67	1	protein_coding	complement C1q subcomponent subunit C [Source:NCBI gene;Acc:102078117]	24.6893	14.6885	7.70589	14.9882	18.7599	22.3778	30.0746	30.3691	20.4567	16.1664	27.6072
ENSONIG00000017664	eif5a2 (1 of many).1	13146.1	0.59	0.16	3.64	0.00027225	0.00592299	12377.7	9165.2	10901.8	10605.4	12048.9	15360.2	17463.1	17246.8	11019.8	16690	GL831561.1	223011	233806	4792	41.9	-1	protein_coding	eukaryotic translation initiation factor 5A-1 [Source:NCBI gene;Acc:100700156]	303.524	225.69	244.266	255.54	243.909	311.204	363.469	341.747	286.168	254.585	338.807
ENSONIG00000010276	gpx4b	1731.4	0.65	0.18	3.64	0.0002739	0.00595281	866.3	1718.8	1597.5	1556.2	1134.9	1433.9	3185	2358.9	1374.7	2325.9	GL831134.1	9796874	9798931	409	39.2	1	protein_coding	glutathione peroxidase 4b [Source:ZFIN;Acc:ZDB-GENE-030410-3]	248.894	495.893	419.371	439.329	269.173	340.377	776.691	547.646	442.172	374.532	554.905
ENSONIG00000011020	ENSONIG00000011020	585.2	0.7	0.19	3.64	0.00027735	0.00602186	322.3	421.5	565	537.6	462.6	616.6	807.4	948.9	461.8	790.9	GL831139.1	4735285	4744301	2648	39.97	-1	protein_coding	olfactomedin-like protein 3A [Source:NCBI gene;Acc:100709849]	14.3025	18.783	22.9093	23.4417	16.9467	22.6074	30.4112	34.0264	22.9285	19.2766	29.015
ENSONIG00000023083	ENSONIG00000023083	77.1	-0.86	0.24	-3.63	0.00027826	0.00603553	88.8	84.7	103.3	94.6	99.1	55.8	43.5	46.8	94.1	48.7	GL832187.1	15209	16672	1144	44.88	1	lincRNA		9.12129	8.73663	9.69517	9.54802	8.40319	4.73558	3.7925	3.88448	7.23961	9.10086	4.13752
ENSONIG00000018533	vdac2	1878.9	0.68	0.19	3.63	0.00028005	0.00606818	1737.1	1301.6	1428.2	1583.5	1504.1	1954.1	2703.8	2818.7	1510.9	2492.2	GL831242.1	2453967	2460146	4598	39.58	-1	protein_coding	voltage dependent anion channel 2 [Source:NCBI gene;Acc:100703459]	44.3941	33.4037	33.3504	39.7646	31.7325	41.2613	58.65	58.2094	42.5958	36.5291	52.7069
ENSONIG00000010750	zgc:91860	89.4	1.12	0.31	3.63	0.00028595	0.00618978	32	74.1	28.5	113.2	31.9	86.2	155	194.2	56	145.2	GL831139.1	2089779	2104455	1281	41.6	-1	protein_coding	KIAA0513 ortholog [Source:NCBI gene;Acc:100698547]	2.93542	6.82583	2.38878	10.2034	2.41567	6.53316	12.0683	14.3951	7.2207	4.95382	10.9988
ENSONIG00000008176	pabpc4	560.3	1.02	0.28	3.63	0.00028831	0.00623446	511	287.5	266.7	533.7	263.2	514.1	970	1136.1	372.4	873.4	GL831177.1	3378585	3388373	2406	42.96	-1	protein_coding	poly(A) binding protein cytoplasmic 4 [Source:NCBI gene;Acc:100711380]	24.9571	14.1003	11.9017	25.6124	10.6117	20.7452	40.2104	44.8368	24.122	17.4366	35.2641
ENSONIG00000009646	reck	151.1	0.84	0.23	3.63	0.00028875	0.00623785	83.3	137.6	95.5	172.7	71.8	152.1	273.2	222.3	112.2	215.9	GL831383.1	262161	337992	3145	42.51	1	protein_coding	reversion-inducing-cysteine-rich protein with kazal motifs [Source:ZFIN;Acc:ZDB-GENE-070117-37]	3.11239	5.16279	3.26035	6.34044	2.21463	4.69541	8.66408	6.7117	5.02022	4.01812	6.6904
ENSONIG00000000439	ENSONIG00000000439	26.7	1.47	0.41	3.62	0.00029093	0.0062786	2.7	2.6	3.9	6.8	0	6.1	11.3	180.2	3.2	65.9	AERX01074356.1	21	2703	465	41.3	1	protein_coding		0.682308	0.659792	0.900519	1.68851	0	1.27363	2.42375	36.7972	5.55322	0.786226	13.4982
ENSONIG00000009685	ENSONIG00000009685	1400.9	1.43	0.39	3.62	0.00029285	0.00631361	119	679	461.6	1394.2	511.6	1635.7	3067.8	3338.2	633.1	2680.6	GL831145.1	1075396	1076172	306	39.38	-1	protein_coding		45.6978	261.839	161.967	526.08	162.183	518.976	999.926	1035.87	464.067	231.553	851.59
ENSONIG00000018272	ENSONIG00000018272	424.3	0.82	0.23	3.62	0.00029604	0.0063761	337.9	386.3	248	264.4	362.4	438.1	737.4	620.1	319.8	598.5	GL831424.1	652688	684403	8036	46.75	1	protein_coding		4.94103	5.67246	3.31355	3.799	4.37466	5.29296	9.1522	7.32715	5.48413	4.42014	7.25744
ENSONIG00000010320	RARB	14.5	1.37	0.38	3.62	0.00029734	0.00638754	4.6	3.5	8.9	12.7	5.7	24.3	25.5	30.4	7.1	26.8	GL831306.1	923436	978546	1101	42.47	1	protein_coding	retinoic acid receptor beta [Source:HGNC Symbol;Acc:HGNC:9865]	0.490953	0.375117	0.867929	1.33188	0.502208	2.14281	2.31002	2.6218	1.33034	0.713617	2.35821
ENSONIG00000010768	prss16	631.2	0.74	0.2	3.62	0.00029723	0.00638754	548.5	437.4	508.9	418.6	572	663.2	1034.2	867	497.1	854.8	GL831338.1	8677	23850	3048	41.44	-1	protein_coding	putative serine protease K12H4.7 [Source:NCBI gene;Acc:100705895]	21.1461	16.9336	17.9266	15.8574	18.2045	21.1249	33.8417	27.0096	21.5056	18.0137	27.3254
ENSONIG00000022538	ENSONIG00000022538	451.4	-0.86	0.24	-3.62	0.00029747	0.00638754	921.2	426.8	573.8	371.7	478.6	335.7	229.7	273.8	554.4	279.7	AERX01073129.1	21	3859	3103	44.88	-1	lincRNA		34.8852	16.2304	19.8546	13.8312	14.9619	10.5035	7.38315	8.37848	15.7536	19.9527	8.75505
ENSONIG00000016307	dusp5	101.9	1.17	0.32	3.62	0.00029905	0.00641504	111.7	39.7	39.4	66.3	57	92.3	235.4	173.2	62.8	167	GL831216.1	1488923	1493678	1131	44.32	-1	protein_coding	dual specificity phosphatase 5 [Source:NCBI gene;Acc:100698768]	11.6054	4.14204	3.74037	6.7686	4.88887	7.92327	20.759	14.5412	9.29609	6.22906	14.4078
ENSONIG00000003642	PPM1L	2025.5	0.67	0.18	3.61	0.00030197	0.00647125	1452.3	1503.6	1626	1661.5	1897.2	2087	2804	3172.1	1628.1	2687.7	GL831295.1	761624	812740	4269	41.21	-1	protein_coding	protein phosphatase, Mg2+/Mn2+ dependent 1L [Source:NCBI gene;Acc:100694445]	39.976	41.5616	40.8955	44.9389	43.1105	47.4637	65.511	70.556	49.2517	42.0965	61.1769
ENSONIG00000003806	atp2a2b	1294.3	0.74	0.21	3.61	0.00030234	0.00647264	598.9	1309.6	971.5	1124	877.4	972.5	2448.5	2052.3	976.3	1824.4	GL831163.1	2143518	2163494	3138	40.09	1	protein_coding	ATPase sarcoplasmic/endoplasmic reticulum Ca2+ transporting 2b [Source:ZFIN;Acc:ZDB-GENE-030131-867]	22.427	49.2461	33.2408	41.3582	27.1232	30.0886	77.8233	62.1014	42.9261	34.6791	56.6711
ENSONIG00000009735	grna	753.4	0.75	0.21	3.61	0.00030349	0.00649098	440.5	694.9	488.2	625.4	652.9	746.4	1224.3	1154.9	580.4	1041.8	GL831151.1	5341949	5356269	3770	39.49	1	protein_coding	granulin a [Source:ZFIN;Acc:ZDB-GENE-030131-8434]	13.7301	21.7504	13.9039	19.1542	16.7997	19.2219	32.3898	29.0882	20.7548	17.0677	26.9
ENSONIG00000022539	ENSONIG00000022539	1506.4	0.85	0.23	3.61	0.00030434	0.00650257	1744.4	740.8	1178.2	875.2	1235.2	1899.4	1858.6	2519.2	1154.7	2092.4	GL831226.1	430328	435077	2006	39.71	-1	lincRNA		102.184	43.5769	63.0622	50.3761	59.7314	91.9286	92.4096	119.246	77.8145	63.7862	101.195
ENSONIG00000009132	ENSONIG00000009132	136.3	0.87	0.24	3.61	0.0003062	0.00653314	55.9	158.7	88.6	151.2	39.9	99.4	242	255.1	98.9	198.8	GL831379.1	630011	633534	720	41.04	-1	protein_coding		9.12323	26.0094	13.2124	24.2475	5.37572	13.4035	33.5232	33.6427	19.8172	15.5937	26.8565
ENSONIG00000010501	angptl4	112.9	1.3	0.36	3.61	0.00030638	0.00653314	55.9	47.6	35.4	86.8	46.7	50.7	444.3	135.7	54.5	210.3	GL831134.1	10879717	10884931	1579	45.12	-1	protein_coding	angiopoietin like 4 [Source:NCBI gene;Acc:100696234]	4.16006	3.55722	2.40715	6.34725	2.869	3.11739	28.0644	8.1604	7.33536	3.86814	13.1141
ENSONIG00000026996	ENSONIG00000026996	20.7	1.32	0.37	3.61	0.00030847	0.0065711	10.1	17.6	7.9	7.8	8	16.2	59.6	38.6	10.3	38.1	GL832028.1	6270	7140	624	40.02	-1	lincRNA		1.90198	3.32824	1.35933	1.4433	1.24366	2.52055	9.52629	5.87376	3.39964	1.8553	5.97354
ENSONIG00000016061	ENSONIG00000016061	863.4	0.62	0.17	3.61	0.00030919	0.00658007	562.2	767.2	774.6	734.7	654.1	776.8	1223.3	1414.6	698.6	1138.2	GL831255.1	1393221	1410449	633	38.8	1	protein_coding	NADH dehydrogenase [ubiquinone] iron-sulfur protein 8, mitochondrial [Source:NCBI gene;Acc:100694087]	104.365	143.018	131.388	134.015	100.239	119.144	192.749	212.199	142.14	122.605	174.697
ENSONIG00000020989	si:dkeyp-66d1.7	361	0.99	0.27	3.6	0.00031517	0.00670055	221.6	276.9	200.8	264.4	216.5	236.3	955.8	516	236	569.4	GL831188.1	3683786	3684694	909	54.35	1	protein_coding	si:dkeyp-66d1.7 [Source:ZFIN;Acc:ZDB-GENE-070912-662]	28.6468	35.9456	23.7182	33.585	23.1042	25.2386	104.873	53.9013	41.1266	28.9999	61.3378
ENSONIG00000009122	krt18	12408.6	0.75	0.21	3.6	0.0003168	0.00672873	9006.9	9466	8463.7	10672.7	9728.9	10429.8	22282.6	19218.4	9467.6	17310.3	GL831205.1	487560	494420	3138	40.3	-1	protein_coding	keratin, type I cytoskeletal 18 [Source:NCBI gene;Acc:100692632]	337.281	355.959	289.593	392.708	300.751	322.692	708.232	581.538	411.094	335.258	537.487
ENSONIG00000010856	si:ch211-194m7.5	67.5	1.07	0.3	3.6	0.00031804	0.00674834	51.3	38.8	38.4	40	51.3	66.9	85.1	168.5	43.9	106.8	GL831139.1	3233425	3239393	1587	40.4	-1	protein_coding	olfactomedin-4 [Source:NCBI gene;Acc:100703406]	3.79848	2.88497	2.59798	2.91026	3.13572	4.09274	5.34829	10.0818	4.35627	3.06548	6.5076
ENSONIG00000026610	ENSONIG00000026610	49.2	1.09	0.3	3.6	0.00031924	0.00676708	49.4	24.7	23.6	40	22.8	69	90.8	73.7	32.1	77.8	GL831201.1	461626	468441	4388	44.07	-1	lincRNA		1.32291	0.664227	0.577466	1.05255	0.50404	1.52668	2.06387	1.59483	1.16332	0.824238	1.72846
ENSONIG00000008979	kcnq5b	54.7	1.11	0.31	3.6	0.00031977	0.00677163	29.3	38.8	21.7	59.5	19.4	49.7	87.9	131	33.7	89.6	GL831290.1	1408384	1535529	3349	42.2	-1	protein_coding	potassium voltage-gated channel, KQT-like subfamily, member 5b [Source:ZFIN;Acc:ZDB-GENE-090312-178]	1.02807	1.36711	0.695706	2.0514	0.561931	1.44081	2.6178	3.71424	1.68463	1.14084	2.59095
ENSONIG00000015894	acat1	1717.2	0.61	0.17	3.6	0.00032414	0.00685731	1230.7	1538.9	1345.5	1663.5	1196.5	1553.6	2443.8	2764.9	1395	2254.1	GL831214.1	2782645	2791262	1263	40.13	1	protein_coding	acetyl-CoA acetyltransferase 1 [Source:NCBI gene;Acc:100702912]	114.503	143.778	114.383	152.078	91.898	119.427	192.985	207.869	142.115	123.328	173.427
ENSONIG00000003713	ENSONIG00000003713	16.8	1.49	0.41	3.59	0.00032534	0.00687603	1.8	3.5	3.9	11.7	4.6	2	29.3	77.2	5.1	36.2	GL831293.1	1030578	1034234	2210	38.34	-1	protein_coding		0.0957083	0.18688	0.189476	0.611282	0.201912	0.0878624	1.32232	3.31695	0.751549	0.257052	1.57571
ENSONIG00000004837	acadvl	3176.1	0.54	0.15	3.59	0.00032673	0.00689191	2259.1	2743.5	2823.9	3054.8	2418	3014.9	4490.6	4604.2	2659.8	4036.5	GL831469.1	226695	244655	3676	41.95	1	protein_coding	acyl-CoA dehydrogenase very long chain [Source:NCBI gene;Acc:100703037]	72.2153	88.0675	82.4812	95.9523	63.8083	79.6274	121.84	118.93	90.3653	80.5049	106.799
ENSONIG00000011415	ENSONIG00000011415	86.5	1.18	0.33	3.59	0.00032657	0.00689191	40.3	44.1	31.5	106.3	26.2	65.9	129.5	248.1	49.7	147.8	GL831167.1	97746	100907	2269	46.68	-1	protein_coding	cytoskeleton associated protein 4 [Source:NCBI gene;Acc:102081857]	2.08708	2.29346	1.49059	5.40937	1.12012	2.81979	5.69243	10.3826	3.91193	2.48012	6.29827
ENSONIG00000004763	si:ch211-287a12.9	35.8	1.2	0.33	3.59	0.00032798	0.00691143	27.5	20.3	16.7	21.5	16	26.4	79.4	78.4	20.4	61.4	GL831183.1	955069	957260	1080	41.79	1	protein_coding	fibrinogen-like protein 1 [Source:NCBI gene;Acc:100701008]	2.99212	2.21799	1.66025	2.2986	1.43712	2.37326	7.33262	6.89296	3.40061	2.12121	5.53295
ENSONIG00000017630	eef1b2	8160.1	0.61	0.17	3.59	0.00033071	0.00696218	8270.7	5414.7	5956.8	5963.2	8725	10131.7	10217.7	10600.8	6866.1	10316.7	GL831449.1	482862	484970	687	52.44	-1	protein_coding	eukaryotic translation elongation factor 1 beta 2 [Source:ZFIN;Acc:ZDB-GENE-030131-7310]	1414.67	930.045	930.974	1002.24	1231.98	1431.83	1483.4	1465.19	1236.29	1101.98	1460.14
ENSONIG00000002373	nfyc	639.5	0.75	0.21	3.59	0.00033176	0.00697742	422.1	563.5	434.1	513.2	513.9	556.7	992.7	1119.8	489.4	889.7	GL831161.1	1563976	1572758	1002	42.1	1	protein_coding	nuclear transcription factor Y, gamma [Source:ZFIN;Acc:ZDB-GENE-030131-2165]	49.5014	66.3609	46.5161	59.138	49.7516	53.941	98.8127	106.117	66.2674	54.2536	86.2903
ENSONIG00000012455	ENSONIG00000012455	167.8	1.05	0.29	3.58	0.00034153	0.00717577	263.7	79.4	62	65.4	149.3	222.1	247.7	252.7	123.9	240.8	AERX01074738.2	21	1622	502	38.95	1	protein_coding		61.7271	18.6639	13.2608	15.0426	28.8505	42.9546	49.2135	47.7986	34.6889	27.509	46.6556
ENSONIG00000005407	vaspb	436.9	0.81	0.23	3.58	0.00034342	0.00720681	228	407.4	309.1	369.8	274.6	319.4	969	617.8	317.8	635.4	GL831147.1	4212289	4223838	1278	42.1	1	protein_coding	vasodilator stimulated phosphoprotein b [Source:ZFIN;Acc:ZDB-GENE-030131-7118]	20.964	37.6163	25.9687	33.4106	20.8433	24.2644	75.6232	45.9019	35.574	27.7606	48.5965
ENSONIG00000005511	b3glcta	153.9	0.98	0.27	3.58	0.00034401	0.00720681	144.7	115.5	76.8	121	67.2	151.1	297.8	257.4	105	235.4	GL831218.1	155214	225850	1770	37.98	1	protein_coding	beta-1,3-glucosyltransferase [Source:NCBI gene;Acc:100690575]	9.60649	7.70008	4.65875	7.89333	3.68292	8.28813	16.7808	13.8086	9.05239	6.70831	12.9592
ENSONIG00000012679	galn	15.3	-1.49	0.42	-3.58	0.00034398	0.00720681	81.5	0.9	3	4.9	26.2	5.1	0	1.2	23.3	2.1	GL831271.1	1543302	1548673	771	36.65	1	protein_coding	galanin and GMAP prepropeptide [Source:NCBI gene;Acc:100699595]	12.4215	0.137745	0.417781	0.73382	3.29643	0.642216	0	0.147788	2.22465	3.40145	0.263335
ENSONIG00000015788	esama	242.2	0.8	0.23	3.57	0.00035162	0.00735909	251.8	141.1	131.9	200	214.2	303.2	334.7	360.4	187.8	332.8	GL831214.1	1416394	1473118	4787	39.93	1	protein_coding	endothelial cell adhesion molecule [Source:NCBI gene;Acc:100705772]	6.18104	3.47816	2.95844	4.82408	4.34063	6.14937	6.97356	7.14883	5.25676	4.35647	6.75725
ENSONIG00000014242	SLCO5A1	115	1.03	0.29	3.57	0.00035491	0.00742058	71.4	97.9	53.2	106.3	47.9	109.5	295	139.2	75.3	181.2	GL831157.1	1309734	1342480	3246	43.14	-1	protein_coding	solute carrier organic anion transporter family member 5A1 [Source:NCBI gene;Acc:100705843]	2.58475	3.55894	1.75972	3.78123	1.43147	3.27515	9.06433	4.07197	3.69095	2.62322	5.47048
ENSONIG00000017609	usp53b	123.2	0.99	0.28	3.57	0.0003555	0.00742578	76	98.8	58.1	129.8	44.4	97.4	206.1	275	81.4	192.8	GL831246.1	2440692	2463969	4019	37.58	-1	protein_coding	inactive ubiquitin carboxyl-terminal hydrolase 53 [Source:NCBI gene;Acc:100699853]	2.22211	2.90085	1.55217	3.72911	1.07167	2.35291	5.11473	6.49723	3.1801	2.29518	4.65496
ENSONIG00000008992	rpl9	19992.3	0.63	0.18	3.57	0.00035731	0.00745621	18534	13086.9	16614.5	14205.5	20511.8	24188.8	27712	25085.1	16590.5	25662	GL831245.1	1768723	1774601	1411	41.96	-1	protein_coding	ribosomal protein L9 [Source:NCBI gene;Acc:100703191]	1543.52	1094.45	1264.28	1162.46	1410.18	1664.38	1958.86	1688.12	1473.28	1294.98	1770.45
ENSONIG00000003272	baz2ba	1414.6	0.68	0.19	3.57	0.00036288	0.00756507	695	1502.7	996.1	1608.9	770.3	1180.4	2412.6	2150.6	1114.6	1914.5	GL831173.1	3830204	3897458	7309	42.67	-1	protein_coding	bromodomain adjacent to zinc finger domain, 2Ba [Source:ZFIN;Acc:ZDB-GENE-070615-37]	11.1737	24.2606	14.6328	25.4167	10.2235	15.6796	32.9223	27.9393	20.281	17.1414	25.5137
ENSONIG00000004075	ENSONIG00000004075	85.5	-0.97	0.27	-3.57	0.00036384	0.0075778	86.1	153.4	97.4	131.7	54.7	21.3	74.7	64.4	104.7	53.4	GL831163.1	4104290	4119685	7425	44.22	1	protein_coding		1.36262	2.4379	1.40846	2.04803	0.71464	0.278515	1.00343	0.823575	1.25965	1.59433	0.701839
ENSONIG00000009662	cnn3b	254.6	0.83	0.23	3.56	0.00036605	0.00761649	226.2	198.4	160.4	217.6	135.6	240.3	405.6	452.8	187.6	366.2	GL831383.1	732031	749706	984	41.81	1	protein_coding	calponin-3 [Source:NCBI gene;Acc:100694106]	27.0126	23.7921	17.5021	25.5336	13.3678	23.7096	41.1117	43.6943	26.9655	21.4417	36.1719
ENSONIG00000001366	bmp4	119.9	1.09	0.31	3.56	0.00037312	0.00775614	89.7	75.8	59.1	80	79.8	131.8	106.8	335.8	76.9	191.5	GL831153.1	4801393	4807027	2040	42.38	-1	protein_coding	bone morphogenetic protein 4 [Source:NCBI gene;Acc:100693424]	5.16692	4.38455	3.11056	4.52801	3.79463	6.27264	5.2216	15.6302	6.01364	4.19694	9.04147
ENSONIG00000008223	si:dkeyp-69e1.8	111.3	0.93	0.26	3.56	0.00037467	0.00778072	67.8	98.8	62	109.3	43.3	82.1	232.6	194.2	76.2	169.6	GL831154.1	1139560	1146922	864	42.58	-1	protein_coding	si:dkeyp-69e1.8 [Source:ZFIN;Acc:ZDB-GENE-070912-676]	9.22116	13.4937	7.70476	14.6068	4.8615	9.2256	26.8509	21.3427	13.4134	9.97757	19.1397
ENSONIG00000007391	ENSONIG00000007391	48.3	1.22	0.34	3.56	0.00037686	0.00781875	63.2	11.5	19.7	8.8	61.5	85.2	88.9	48	32.9	74	GL831965.1	16754	28644	1410	39.99	1	protein_coding		5.26705	0.962421	1.50013	0.720629	4.23109	5.86659	6.28847	3.23248	3.50861	2.53626	5.12918
ENSONIG00000008397	dpysl3	891.5	0.85	0.24	3.56	0.00037745	0.00782335	875.4	564.4	592.5	641	607.3	780.8	1471	1599.5	656.1	1283.8	GL831184.1	273054	315478	4690	40.19	1	protein_coding	dihydropyrimidinase like 3 [Source:NCBI gene;Acc:100711659]	21.9333	14.2004	13.5643	15.781	12.5611	16.1634	31.2826	32.3836	19.7337	15.608	26.6098
ENSONIG00000017178	ENSONIG00000017178	262.3	0.89	0.25	3.55	0.00037843	0.00783618	247.2	172	159.5	202	159.5	232.2	505.8	420.1	188	386	GL831287.1	1778676	1784892	3450	37.49	1	protein_coding	uncharacterized LOC100705710 [Source:NCBI gene;Acc:100705710]	8.41974	5.88296	4.9639	6.76052	4.48475	6.53444	14.6225	11.5624	7.9039	6.10237	10.9064
ENSONIG00000014463	ENSONIG00000014463	128.3	1.05	0.29	3.55	0.00038146	0.00789115	85.2	60	61	118.1	91.2	104.5	295	211.8	83.1	203.7	GL831230.1	2080612	2093661	3258	40.85	-1	protein_coding	lipoma HMGIC fusion partner-like 2 protein [Source:NCBI gene;Acc:100704897]	3.07297	2.17313	2.0103	4.18549	2.71544	3.11408	9.03095	6.17289	4.05941	2.83147	6.10597
ENSONIG00000002814	rplp1	15375.7	0.61	0.17	3.55	0.00038214	0.00789776	16495.6	10241.1	12455.9	10431.7	15142.6	19570.7	19674.3	18993.7	12953.4	19412.9	GL831161.1	5069402	5072417	1459	39.69	1	protein_coding	ribosomal protein lateral stalk subunit P1 [Source:NCBI gene;Acc:100692069]	1328.56	828.281	916.645	825.558	1006.8	1302.32	1344.95	1236.14	1098.66	981.169	1294.47
ENSONIG00000000461	dysf	248.3	1.05	0.3	3.55	0.00038261	0.00789974	250	123.5	94.5	237.1	118.5	280.9	449.1	432.9	164.7	387.6	GL831375.1	652810	739234	10093	40.13	-1	protein_coding	dysferlin, limb girdle muscular dystrophy 2B (autosomal recessive) [Source:ZFIN;Acc:ZDB-GENE-070501-1]	2.91064	1.44389	1.00529	2.71243	1.13892	2.70207	4.43798	4.07269	2.55299	1.84224	3.73758
ENSONIG00000006881	apcdd1l	42.2	1.26	0.35	3.55	0.00038968	0.00803797	45.8	17.6	10.8	21.5	26.2	45.6	57.7	112.3	24.4	71.9	GL831330.1	1111501	1124275	2665	41.94	-1	protein_coding	protein APCDD1-like [Source:NCBI gene;Acc:100696305]	2.01947	0.779295	0.435119	0.931514	0.953675	1.66124	2.15944	4.00125	1.61763	1.02381	2.60731
ENSONIG00000017452	kalrna	163.7	0.91	0.26	3.55	0.00039249	0.00808831	120	124.3	78.7	148.3	102.6	139.9	312.9	283.2	114.8	245.3	GL831334.1	1187843	1287262	9051	43.13	-1	protein_coding	kalirin RhoGEF kinase a [Source:ZFIN;Acc:ZDB-GENE-100921-4]	1.55795	1.62054	0.933597	1.89188	1.09963	1.50067	3.44803	2.97105	1.87792	1.42072	2.63992
ENSONIG00000001139	ENSONIG00000001139	426.1	0.87	0.24	3.54	0.0003933	0.00809724	160.2	457.7	239.2	498.6	159.5	276.8	640	977	303	631.3	GL831203.1	624566	686508	6774	43.6	-1	protein_coding		2.77899	7.97301	3.79138	8.49875	2.28408	3.96722	9.42317	13.695	6.55145	5.06524	9.02847
ENSONIG00000019722	icn	43.2	1.23	0.35	3.54	0.00039403	0.00810431	24.7	27.3	10.8	24.4	33	33.5	78.5	113.5	24.1	75.1	GL831250.1	1324877	1325407	318	44.44	-1	protein_coding	ictacalcin [Source:ZFIN;Acc:ZDB-GENE-030131-8599]	9.12724	10.1303	3.64651	8.85953	10.0666	10.2278	24.621	33.8908	13.8212	8.36604	22.9132
ENSONIG00000008452	DCT	47.8	1.11	0.31	3.54	0.00039971	0.00821328	15.6	25.6	45.3	33.2	29.6	50.7	58.6	124	29.8	77.8	GL831187.1	10032	16718	4794	38.49	-1	protein_coding	dopachrome tautomerase [Source:NCBI gene;Acc:100693792]	0.382381	0.630127	1.01457	0.799628	0.598949	1.02677	1.21916	2.45605	1.01596	0.685131	1.56733
ENSONIG00000012242	hoxc4a	19.7	1.33	0.37	3.54	0.00040132	0.00823848	6.4	7.1	12.8	20.5	1.1	12.2	38.8	58.5	9.6	36.5	GL831196.1	1800104	1801412	798	50.11	1	protein_coding	homeobox C4 [Source:NCBI gene;Acc:100534471]	0.942425	1.04989	1.72222	2.96619	0.133717	1.4843	4.84944	6.96092	2.51364	1.36289	4.43155
ENSONIG00000016344	adgre5b.3	426.2	0.8	0.23	3.54	0.00040272	0.00825156	384.6	273.4	294.3	361	286	390.4	663.7	755.9	319.9	603.3	GL831216.1	2069017	2085162	4792	38.66	1	protein_coding	CD97 antigen [Source:NCBI gene;Acc:100711582]	9.43109	6.73237	6.59409	8.69838	5.78956	7.90967	13.8139	14.9782	9.24342	7.4491	12.2339
ENSONIG00000016810	fkbp7	45.1	0.97	0.27	3.54	0.0004025	0.00825156	28.4	30	32.5	43.9	20.5	49.7	77.5	78.4	31.1	68.5	GL831428.1	502830	507299	672	40	-1	protein_coding	FK506 binding protein 7 [Source:ZFIN;Acc:ZDB-GENE-030616-182]	4.96614	5.26791	5.19273	7.54298	2.95925	7.18046	11.5026	11.078	6.96125	5.1858	9.92033
ENSONIG00000002036	ENSONIG00000002036	121.5	0.98	0.28	3.54	0.00040368	0.00826339	50.4	99.7	61	160	33	80.1	257.1	230.5	80.8	189.3	GL831233.1	444354	494528	9216	45.15	1	protein_coding		0.642625	1.27655	0.710671	2.00459	0.347351	0.84383	2.78242	2.37488	1.37286	0.996358	2.00038
ENSONIG00000010720	cotl1	908	0.57	0.16	3.53	0.00040918	0.00836789	787.5	764.6	719.5	764.9	757.8	967.4	1243.2	1259	758.9	1156.5	GL831139.1	1874549	1887210	2378	42.73	1	protein_coding	coactosin like F-actin binding protein 1 [Source:NCBI gene;Acc:100704756]	38.9142	37.941	32.4863	37.1399	30.9129	39.4966	52.1425	50.2721	39.9132	35.4789	47.3037
ENSONIG00000003895	fam163b	22.1	1.32	0.37	3.53	0.00041647	0.00850886	5.5	12.3	4.9	25.4	6.8	20.3	36.9	64.4	11	40.5	GL831163.1	2700666	2702761	531	42.51	-1	protein_coding	family with sequence similarity 163 member B [Source:NCBI gene;Acc:100707886]	1.21713	2.73336	0.990793	5.52315	1.24226	3.71165	6.93097	11.5161	4.23317	2.34134	7.38623
ENSONIG00000005164	arhgap31	70.3	1.04	0.29	3.53	0.00041792	0.00853038	21.1	59.1	32.5	86.8	21.7	36.5	164.5	140.4	44.2	113.8	GL831183.1	2942070	2952962	4718	41.04	-1	protein_coding	Rho GTPase activating protein 31 [Source:ZFIN;Acc:ZDB-GENE-100922-256]	0.525526	1.47814	0.739617	2.12427	0.446168	0.751104	3.47753	2.82568	1.546	1.06274	2.35144
ENSONIG00000003012	dpep1	9.1	1.45	0.41	3.53	0.00041992	0.00856303	0	2.6	4.9	6.8	2.3	4.1	26.5	25.7	3.3	18.8	GL831173.1	693423	702525	1493	39.24	1	protein_coding	dipeptidase 1 [Source:NCBI gene;Acc:100706473]	0	0.205494	0.352385	0.525893	0.149439	0.266618	1.77031	1.63451	0.61308	0.246642	1.22381
ENSONIG00000011433	ENSONIG00000011433	69.8	1.04	0.3	3.53	0.00042345	0.0086187	71.4	47.6	27.6	33.2	59.3	80.1	105.9	133.4	47.8	106.5	GL831456.1	13944	18902	4563	42.73	1	protein_coding		1.83873	1.23096	0.649441	0.840109	1.26067	1.7043	2.31477	2.776	1.57687	1.16398	2.26502
ENSONIG00000012267	loxl3b	111.3	0.97	0.27	3.53	0.0004232	0.0086187	104.4	59.1	61	87.8	72.9	103.4	204.2	197.7	77	168.5	GL831192.1	1815645	1846489	4523	39.67	-1	protein_coding	lysyl oxidase like 3 [Source:NCBI gene;Acc:100709788]	2.71234	1.54187	1.44805	2.24138	1.5635	2.21952	4.50289	4.15043	2.5475	1.90143	3.62428
ENSONIG00000000464	hck	196.8	0.88	0.25	3.52	0.00042462	0.00862655	180.4	141.1	101.4	171.7	119.6	206.9	277.9	375.6	142.8	286.8	GL831399.1	275291	284094	3477	38.66	1	protein_coding	HCK proto-oncogene, Src family tyrosine kinase [Source:ZFIN;Acc:ZDB-GENE-090313-72]	6.09679	4.7886	3.13123	5.70182	3.33674	5.77725	7.97161	10.2573	5.88267	4.61104	8.00206
ENSONIG00000006228	c1qtnf5	146.3	1.05	0.3	3.52	0.00042504	0.00862655	112.6	124.3	64	98.5	66.1	116.6	207	381.4	93.1	235	GL831228.1	2665556	2671976	3862	41.8	-1	protein_coding	C1q and TNF related 5 [Source:NCBI gene;Acc:100710950]	3.42607	3.79791	1.7793	2.94491	1.6603	2.93124	5.34589	9.37739	3.90788	2.7217	5.88484
ENSONIG00000014701	GRIK2 (1 of many).1	45.4	1.17	0.33	3.52	0.00042465	0.00862655	33	15.9	25.6	33.2	25.1	36.5	73.7	120.5	26.5	76.9	GL831422.1	292707	366549	6671	40.81	1	protein_coding	glutamate receptor ionotropic, kainate 2 [Source:NCBI gene;Acc:100702227]	0.58129	0.28125	0.412031	0.574639	0.364989	0.531211	1.10189	1.71518	0.69531	0.44284	1.11609
ENSONIG00000014330	ENSONIG00000014330	1826.6	0.67	0.19	3.52	0.00042921	0.00870285	1641	1506.2	1281.5	1622.5	1259.1	1813.2	2655.6	2833.9	1462.1	2434.2	GL831230.1	780968	784090	525	39.64	1	protein_coding		367.298	338.54	262.084	356.84	232.647	335.314	504.505	512.553	363.723	311.482	450.791
ENSONIG00000006729	ENSONIG00000006729	146.4	0.75	0.21	3.52	0.00043211	0.00875347	91.6	140.2	100.4	144.4	94.6	189.6	208	202.4	114.2	200	GL831344.1	165229	184091	1344	49.7	1	protein_coding		8.00877	12.3094	8.02076	12.4055	6.82792	13.6963	15.4357	14.2996	11.3755	9.51447	14.4772
ENSONIG00000006089	YES1 (1 of many)	453.4	0.7	0.2	3.52	0.00043385	0.00877228	427.6	360.7	308.1	310.3	412.5	492.8	653.3	662.3	363.8	602.8	GL831138.1	2677205	2688958	1665	40.87	-1	protein_coding	tyrosine-protein kinase yes [Source:NCBI gene;Acc:100709943]	30.1782	25.5634	19.8682	21.5187	24.0329	28.7357	39.1346	37.7706	28.3503	24.2323	35.2136
ENSONIG00000006894	ENSONIG00000006894	404.8	0.88	0.25	3.52	0.00043376	0.00877228	390.1	306	287.4	268.3	204	383.3	568.2	830.7	291.2	594.1	GL831237.1	2489420	2502117	6040	39.66	1	protein_coding	solute carrier family 22 member 4 [Source:NCBI gene;Acc:100695051]	7.58942	5.97821	5.10894	5.12899	3.27635	6.16122	9.38267	13.0593	6.96064	5.41638	9.53441
ENSONIG00000005331	st3gal4	253.6	0.98	0.28	3.52	0.00043511	0.00878947	284.8	104.9	135.8	171.7	211.9	256.6	410.3	452.8	181.8	373.2	GL831147.1	3163705	3187172	4598	39.74	1	protein_coding	ST3 beta-galactoside alpha-2,3-sialyltransferase 4 [Source:NCBI gene;Acc:100710478]	7.27848	2.69211	3.17112	4.31171	4.47052	5.41817	8.9001	9.35085	5.69913	4.38479	7.88971
ENSONIG00000000004	pawr	512.9	0.72	0.21	3.52	0.00043614	0.00880196	482.6	348.3	358.3	394.2	445.5	527.3	731.7	815.5	405.8	691.5	GL831243.1	475959	543538	3897	41.08	-1	protein_coding	pro-apoptotic WT1 regulator [Source:NCBI gene;Acc:100695853]	14.5521	10.5465	9.87183	11.6798	11.0895	13.1369	18.7269	19.8704	13.6842	11.548	17.2447
ENSONIG00000009669	IGFBP3 (1 of many)	50.8	1.17	0.33	3.52	0.00043688	0.0088085	28.4	37.9	20.7	35.1	23.9	40.6	59.6	160.3	29.2	86.8	GL831134.1	4720015	4725292	1946	43.99	-1	protein_coding	insulin-like growth factor-binding protein 3 [Source:NCBI gene;Acc:102082028]	1.71492	2.29817	1.14211	2.08263	1.19138	2.02557	3.05468	7.82175	2.6664	1.68584	4.30067
ENSONIG00000011563	mgst2	64	0.96	0.27	3.51	0.00044068	0.0088769	46.7	31.7	46.3	53.7	45.6	78.1	81.3	128.7	44.8	96	GL831284.1	1447122	1450914	597	40.02	1	protein_coding	microsomal glutathione S-transferase 2 [Source:NCBI gene;Acc:100697013]	9.19204	6.26572	8.32699	10.386	7.40947	12.7011	13.5825	20.47	11.0417	8.31604	15.5845
ENSONIG00000006359	gba	418.2	0.74	0.21	3.51	0.00044116	0.00887827	267.4	381	286.4	373.7	265.5	309.3	733.6	729	314.8	590.6	GL831229.1	2083308	2088916	1497	42.09	1	protein_coding	glucosidase, beta, acid [Source:ZFIN;Acc:ZDB-GENE-100922-270]	20.9898	30.0324	20.5415	28.8237	17.2044	20.0596	48.8765	46.2402	29.096	23.5184	38.3921
ENSONIG00000004592	HOXA2 (1 of many)	19.8	1.32	0.38	3.51	0.00044752	0.00899782	22.9	7.9	9.8	3.9	8	31.4	33.1	41	10.5	35.2	GL831202.1	535816	537512	1077	51.92	-1	protein_coding	homeobox A2 [Source:NCBI gene;Acc:100534422]	2.49856	0.865561	0.976994	0.418116	0.720561	2.8306	3.06531	3.61478	1.87381	1.09596	3.17023
ENSONIG00000020004	si:ch211-183d21.3	140.8	0.92	0.26	3.51	0.00044799	0.0089988	78.8	97	72.8	166.8	83.2	152.1	197.6	278.5	99.7	209.4	GL831136.1	8287151	8301105	6060	44.66	-1	protein_coding	serine/threonine-protein kinase SBK1 [Source:NCBI gene;Acc:100695188]	1.528	1.8888	1.28985	3.17813	1.33183	2.43681	3.2522	4.36381	2.40868	1.84332	3.35094
ENSONIG00000012588	fam102ab	77.2	1.25	0.36	3.51	0.00044923	0.00901533	11.9	74.1	23.6	57.6	25.1	26.4	298.7	100.6	38.4	141.9	GL831141.1	701621	721450	1583	41.95	-1	protein_coding	family with sequence similarity 102, member Ab [Source:ZFIN;Acc:ZDB-GENE-060929-412]	0.883356	5.52362	1.60071	4.20136	1.53812	1.61915	18.8199	6.03435	5.02757	2.74943	8.82446
ENSONIG00000005341	bscl2l	13.5	1.46	0.42	3.51	0.00045003	0.00902283	5.5	0.9	2	4.9	12.5	26.4	49.2	7	5.2	27.5	GL831165.1	4415023	4419624	864	42.18	1	protein_coding	Bernardinelli-Seip congenital lipodystrophy 2, like [Source:ZFIN;Acc:ZDB-GENE-050320-130]	0.748029	0.122918	0.248541	0.654833	1.40344	2.96657	5.67955	0.769304	1.57415	0.635551	3.13848
ENSONIG00000018130	ENSONIG00000018130	159.4	0.81	0.23	3.51	0.00045185	0.00905091	168.5	103.2	95.5	130.7	110.5	194.7	243.9	228.2	121.7	222.3	GL831193.1	1898470	1908505	1963	38.29	-1	protein_coding		10.0867	6.20363	5.22353	7.68782	5.46058	9.62966	12.3924	11.0385	8.46534	6.93245	11.0202
ENSONIG00000009787	creld2	517.9	0.75	0.21	3.51	0.00045513	0.00910806	345.2	419.8	357.3	469.3	369.2	413.7	975.6	793.3	392.2	727.6	GL831168.1	424127	429774	1065	42.37	-1	protein_coding	cysteine-rich with EGF-like domains 2 [Source:ZFIN;Acc:ZDB-GENE-040426-1626]	38.0882	46.5135	36.0217	50.8802	33.6286	37.7139	91.366	70.7296	50.6177	41.0265	66.6032
ENSONIG00000005588	trim3a	439.4	0.73	0.21	3.5	0.00045853	0.00916771	468.8	361.6	266.7	337.6	298.5	541.5	621.1	619	346.7	593.9	GL831218.1	752205	770120	5118	39.99	-1	protein_coding	tripartite motif-containing protein 3 [Source:NCBI gene;Acc:100704624]	10.7636	8.33709	5.59505	7.61641	5.65771	10.2722	12.1039	11.4843	8.97877	7.59397	11.2868
ENSONIG00000000603	naga	699	0.58	0.16	3.5	0.0004609	0.00920648	509.1	546.8	685.1	603.9	564	760.6	1004.9	917.3	581.8	894.3	GL831143.1	1116937	1125362	4088	39.57	1	protein_coding	alpha-N-acetylgalactosaminidase [Source:NCBI gene;Acc:100703787]	14.634	15.7835	17.9939	17.057	13.3833	18.0639	24.5174	21.3066	17.8424	15.7703	21.2959
ENSONIG00000000527	chst15	53.6	1.05	0.3	3.5	0.00046183	0.00920943	54	37.9	20.7	33.2	33	64.9	81.3	104.1	35.8	83.4	GL831135.1	2010066	2016161	1227	37.89	1	protein_coding	carbohydrate (N-acetylgalactosamine 4-sulfate 6-O) sulfotransferase 15 [Source:ZFIN;Acc:ZDB-GENE-131127-327]	5.17153	3.64486	1.81137	3.12422	2.60895	5.13529	6.60858	8.056	4.5201	3.27219	6.59996
ENSONIG00000013339	ENSONIG00000013339	18.5	-1.35	0.38	-3.5	0.00046191	0.00920943	11.9	29.1	42.3	23.4	20.5	1	14.2	5.9	25.5	7	GL831238.1	752353	757897	3476	41.51	1	protein_coding	eosinophil peroxidase-like [Source:NCBI gene;Acc:100701938]	0.402288	0.98787	1.3066	0.777292	0.572098	0.0279309	0.407447	0.161171	0.580337	0.809229	0.198849
ENSONIG00000010371	ttc38	536.3	0.81	0.23	3.5	0.00046416	0.00924579	572.3	333.3	338.6	384.4	425	550.6	762	924.4	410.7	745.7	GL831185.1	2601276	2610930	1658	40.23	-1	protein_coding	tetratricopeptide repeat domain 38 [Source:NCBI gene;Acc:100701284]	40.561	23.7212	21.9272	26.7699	24.8657	32.2416	45.8387	52.9406	33.6083	27.569	43.6737
ENSONIG00000023381	ENSONIG00000023381	1022.9	0.83	0.24	3.5	0.00046529	0.00925961	1108.9	725.8	646.7	716.1	643.8	1048.6	1876.6	1417	768.3	1447.4	GL831299.1	626921	669387	6592	39.05	1	lincRNA		19.7672	12.9923	10.5334	12.5431	9.47393	15.4439	28.3934	20.4111	16.1948	13.062	21.4161
ENSONIG00000006744	zgc:162944	963.9	0.68	0.19	3.5	0.00046624	0.00926731	839.7	713.4	717.5	879.1	695.1	969.5	1284.8	1612.4	769	1288.9	GL831237.1	1035094	1043978	5784	42.52	1	protein_coding	ES1 protein homolog, mitochondrial [Source:NCBI gene;Acc:100698877]	17.0595	14.5543	13.3191	17.5492	11.6578	16.2736	22.1549	26.4702	17.3798	14.828	21.6329
ENSONIG00000015566	ENSONIG00000015566	1482.5	0.63	0.18	3.5	0.00046654	0.00926731	1286.6	1160.5	1088.6	1094.7	1487	1707.7	1799.1	2236	1223.5	1914.3	GL831142.1	8744962	8767276	7072	43.62	1	protein_coding	protein phosphatase 1 regulatory subunit 12A [Source:NCBI gene;Acc:100691168]	21.3782	19.3637	16.5275	17.8731	20.397	23.4441	25.3732	30.0222	21.7974	19.1079	26.2799
ENSONIG00000007508	rpl37	8553.7	0.7	0.2	3.5	0.00046894	0.00930642	9475.8	5026.6	6272.8	5835.4	8330.7	10070.8	11285	12132.4	6988.3	11162.8	GL831236.1	680187	683699	294	38.37	-1	protein_coding	ribosomal protein L37 [Source:ZFIN;Acc:ZDB-GENE-040625-39]	3787.37	2017.5	2290.84	2291.77	2748.72	3325.69	3828.39	3918.44	3026.09	2627.24	3690.84
ENSONIG00000012098	slco4a1	168.8	1.21	0.35	3.5	0.0004729	0.00937637	59.5	135.8	65.9	113.2	77.5	97.4	660.8	140.4	90.4	299.5	GL831213.1	2619979	2649446	2937	38.32	-1	protein_coding	solute carrier organic anion transporter family member 4A1 [Source:NCBI gene;Acc:102077347]	2.38058	5.4561	2.40914	4.45031	2.55973	3.21974	22.4403	4.53917	5.93188	3.45117	10.0664
ENSONIG00000003044	rhoq	74.5	1.19	0.34	3.49	0.00047423	0.00939	27.5	51.1	14.8	88.8	29.6	60.8	181.5	141.6	42.4	128	GL831247.1	2457539	2479064	690	41.1	-1	protein_coding	ras homolog family member Q [Source:ZFIN;Acc:ZDB-GENE-030131-5721]	4.68331	8.73893	2.303	14.8598	4.1614	8.55499	26.2355	19.4862	11.1279	6.94928	18.0922
ENSONIG00000011413	ENSONIG00000011413	145.2	0.86	0.25	3.49	0.00047446	0.00939	117.2	119.9	92.5	128.8	72.9	161.2	178.7	290.2	106.3	210	GL831167.1	90113	95519	2274	41.09	1	protein_coding	IKBKB interacting protein [Source:NCBI gene;Acc:100701089]	6.05629	6.22179	4.3675	6.53993	3.10981	6.8824	7.83784	12.1177	6.64166	5.25906	8.94598
ENSONIG00000013862	ENSONIG00000013862	230.4	0.93	0.26	3.49	0.00047637	0.00941914	105.3	150.8	128	221.5	190.3	187.6	423.5	436.4	159.2	349.2	GL831275.1	718743	728579	2936	39.43	1	protein_coding	gamma-glutamyltransferase 5 [Source:NCBI gene;Acc:100703292]	4.21446	6.06082	4.68096	8.71095	6.28752	6.20357	14.3867	14.1137	8.08234	5.99094	11.568
ENSONIG00000014266	rpl24	12351.6	0.59	0.17	3.49	0.00048293	0.00953998	12103.9	8288.7	10211.8	8174	13535.9	16218.2	15205.5	15075.2	10462.9	15499.6	GL831258.1	807856	811458	518	39.74	1	protein_coding	ribosomal protein L24 [Source:NCBI gene;Acc:100707648]	2745.78	1888.18	2116.67	1822.02	2534.86	3039.75	2927.75	2763.42	2479.8	2221.5	2910.31
ENSONIG00000010301	wfdc1	20.4	1.17	0.34	3.48	0.00049309	0.00973174	12.8	9.7	10.8	11.7	17.1	30.4	35.9	35.1	12.4	33.8	GL831185.1	1680076	1691148	2084	40.28	1	protein_coding	WAP four-disulfide core domain 1 [Source:NCBI gene;Acc:100711748]	0.721742	0.549238	0.556426	0.64824	0.795967	1.41625	1.71814	1.59927	1.00066	0.654323	1.57789
ENSONIG00000004268	vgll3	80.7	0.96	0.28	3.48	0.00049402	0.00974105	79.7	61.7	43.3	61.5	35.3	103.4	115.3	145.1	56.3	121.3	GL831170.1	1674231	1677503	2134	43.32	-1	protein_coding	transcription cofactor vestigial-like protein 3 [Source:NCBI gene;Acc:100712545]	4.38867	3.41175	2.17859	3.32758	1.60464	4.70426	5.38886	6.45634	3.93259	2.98225	5.51649
ENSONIG00000019322	bcl6a	298.1	-0.72	0.21	-3.48	0.00049786	0.00980777	459.7	282.2	210.6	322	518.5	234.3	182.5	175.5	358.6	197.4	GL831162.1	4429153	4434069	2139	48.08	-1	protein_coding	B cell CLL/lymphoma 6 [Source:NCBI gene;Acc:100697595]	25.2542	15.568	10.5713	17.3817	23.5144	10.6347	8.5097	7.79076	14.9031	18.4579	8.9784
ENSONIG00000009111	tns2a	552.4	1.4	0.4	3.48	0.00049841	0.00980969	123.6	373	88.6	541.5	83.2	474.6	1883.2	851.8	242	1069.9	GL831205.1	386765	446227	4918	41.97	-1	protein_coding	tensin 2a [Source:ZFIN;Acc:ZDB-GENE-090312-163]	2.95324	8.94966	1.93431	12.7133	1.64109	9.36924	38.1918	16.4461	11.5248	5.63832	21.3357
ENSONIG00000014432	KCNIP3	44.4	0.99	0.29	3.48	0.00050458	0.00992207	16.5	30.9	34.4	39	30.8	55.8	61.4	86.6	30.3	67.9	GL831230.1	1331374	1355560	702	38.29	-1	protein_coding	potassium voltage-gated channel interacting protein 3 [Source:HGNC Symbol;Acc:HGNC:15523]	2.76195	5.19407	5.26142	6.41469	4.25608	7.71724	8.72356	11.7137	6.50534	4.77764	9.38484
ENSONIG00000023431	ENSONIG00000023431	31.7	-1.36	0.39	-3.48	0.00050606	0.00994201	24.7	37.9	72.8	12.7	72.9	16.2	5.7	10.5	44.2	10.8	GL831188.1	3524908	3528858	1341	37.86	1	lincRNA		2.1644	3.33501	5.82886	1.09351	5.27346	1.17287	0.423944	0.743488	2.50444	3.53905	0.780102
ENSONIG00000018745	filip1b	115.6	1.45	0.42	3.48	0.00050805	0.00997205	36.6	42.3	27.6	43.9	26.2	57.8	606	84.2	35.3	249.3	GL831182.1	1869882	1921625	4153	41.11	-1	protein_coding	filamin A interacting protein 1 [Source:NCBI gene;Acc:100708624]	1.03559	1.20189	0.713557	1.22054	0.611978	1.35124	14.5537	1.92515	2.8267	0.956711	5.94336
ENSONIG00000007346	dhrsx	214.6	0.77	0.22	3.47	0.00051302	0.0100603	175.8	143.7	146.7	213.7	137.9	214	355.5	330	163.6	299.8	GL831444.1	227886	249318	2541	40.61	1	protein_coding	dehydrogenase/reductase SDR family member on chromosome X [Source:NCBI gene;Acc:100705640]	8.12987	6.67327	6.19879	9.71064	5.26449	8.17663	13.954	12.3317	8.80492	7.19541	11.4874
ENSONIG00000004397	c1qb	807.6	0.94	0.27	3.47	0.00051654	0.0101201	1073.2	440.9	287.4	532.7	697.4	974.5	1227.1	1227.4	606.3	1143	GL831197.1	2823830	2828893	1629	36.24	1	protein_coding	complement C1q subcomponent subunit B [Source:NCBI gene;Acc:100693084]	77.4157	31.9378	18.9429	37.7581	41.5296	58.0799	75.1313	71.5449	51.5425	41.5168	68.252
ENSONIG00000017101	ctsba	2927.9	0.57	0.16	3.47	0.00052814	0.010338	2586.9	2198.5	2501	2260.6	2796.3	3370.8	3590.6	4118.6	2468.7	3693.3	GL831287.1	669624	678925	2725	37.83	-1	protein_coding	cathepsin B [Source:NCBI gene;Acc:100707845]	111.553	95.2021	98.5436	95.7867	99.5437	120.097	131.42	143.515	111.958	100.126	131.677
ENSONIG00000000103	sqstm1	818.2	0.76	0.22	3.47	0.00052902	0.0103458	704.2	702	538.4	617.6	577.7	799.1	1577.8	1028.5	628	1135.1	GL831451.1	382845	386180	2342	51.08	1	protein_coding	sequestosome 1 [Source:NCBI gene;Acc:100710448]	35.3328	35.3701	24.6831	30.4487	23.9283	33.1268	67.1935	41.6995	36.4729	29.9526	47.3399
ENSONIG00000006443	anxa13	2017.5	0.77	0.22	3.46	0.00053448	0.0104431	1690.4	1515.9	1290.4	1872.3	1295.6	1870	2689.6	3916.2	1532.9	2825.3	GL831138.1	6090244	6100129	3480	38.24	-1	protein_coding	annexin A13 [Source:NCBI gene;Acc:100700535]	57.0794	51.4017	39.8131	62.1218	36.115	52.1708	77.0852	106.856	60.3304	49.3062	78.704
ENSONIG00000002101	ENSONIG00000002101	515.5	-0.88	0.25	-3.46	0.00054203	0.0105713	1649.2	191.4	173.2	275.1	1104.2	441.1	163.6	126.4	678.6	243.7	GL831140.1	2417665	2423747	2873	41.44	1	protein_coding	diencephalon/mesencephalon homeobox protein 1-A [Source:NCBI gene;Acc:100706092]	67.4539	7.86127	6.47282	11.0561	37.2828	14.9062	5.6795	4.17758	19.3613	26.0254	8.25442
ENSONIG00000003748	svila	660.3	0.81	0.23	3.46	0.00054183	0.0105713	444.1	510.6	353.4	722	429.6	659.2	896.2	1267.2	491.9	940.9	GL831219.1	2435585	2476544	6585	42.58	1	protein_coding	supervillin a [Source:ZFIN;Acc:ZDB-GENE-990706-5]	7.92491	9.1498	5.76225	12.6599	6.32856	9.71911	13.5741	18.2727	10.4239	8.36508	13.8553
ENSONIG00000004627	gulp1a	519.4	0.89	0.26	3.46	0.00054441	0.0106082	576	303.4	331.7	362.9	311.1	486.8	879.2	904.5	377	756.8	GL831155.1	4831101	4935009	2887	39.46	1	protein_coding	GULP, engulfment adaptor PTB domain containing 1a [Source:ZFIN;Acc:ZDB-GENE-030616-21]	23.4447	12.401	12.3362	14.514	10.4532	16.3708	30.3741	29.7492	18.7054	14.6298	25.498
ENSONIG00000013302	HAPLN3 (1 of many).1	36	1.02	0.3	3.45	0.00055095	0.0107259	18.3	30	19.7	29.3	20.5	32.5	70.9	66.7	23.6	56.7	GL831355.1	856070	859434	1799	45.74	1	protein_coding	hyaluronan and proteoglycan link protein 3 [Source:HGNC Symbol;Acc:HGNC:21446]	1.19533	1.96778	1.17575	1.88055	1.1054	1.75395	3.93077	3.52053	2.06626	1.46496	3.06842
ENSONIG00000007932	ENSONIG00000007932	70.9	0.97	0.28	3.45	0.00055491	0.0107931	80.6	43.2	45.3	40	39.9	86.2	124.8	107.6	49.8	106.2	AERX01071043.1	8865	14594	2203	38.78	-1	protein_coding	uncharacterized LOC100694395 [Source:NCBI gene;Acc:100694395]	4.29922	2.31396	2.20783	2.09649	1.75693	3.7989	5.65018	4.63779	3.34516	2.53489	4.69562
ENSONIG00000017272	prickle2a	44.6	1.3	0.38	3.45	0.00055681	0.0108202	32	22	18.7	21.5	10.3	22.3	57.7	172	20.9	84	GL831137.1	7538055	7547868	2670	41.66	-1	protein_coding	prickle homolog 2a [Source:ZFIN;Acc:ZDB-GENE-061110-112]	1.40834	0.972294	0.751989	0.929769	0.374216	0.810884	2.15539	6.11689	1.68997	0.887322	3.02772
ENSONIG00000013427	dao.2	213.5	0.69	0.2	3.45	0.00055759	0.0108255	147.4	157.9	231.3	176.6	133.3	226.1	299.7	335.8	169.3	287.2	GL831238.1	1435750	1443972	753	38.09	1	protein_coding	D-amino-acid oxidase, tandem duplicate 2 [Source:ZFIN;Acc:ZDB-GENE-040426-2634]	23.0023	24.7442	32.9809	27.0797	17.1724	29.1522	39.6967	42.3447	29.5216	24.9959	37.0645
ENSONIG00000011166	btf3	4026.5	0.54	0.16	3.45	0.00056315	0.0109237	2797.5	3673.9	3490.2	3624.6	3327.3	3965	5345.2	5988.4	3382.7	5099.5	GL831211.1	1245359	1250215	501	41.26	1	protein_coding	basic transcription factor 3 [Source:ZFIN;Acc:ZDB-GENE-030131-8731]	656.148	865.318	747.987	835.354	644.245	768.37	1064.11	1134.98	839.564	749.81	989.154
ENSONIG00000015932	ssr2	2314.3	0.78	0.23	3.45	0.00056722	0.0109928	2108	1568.8	1504	1893.7	1757.1	2167.1	4432.9	3083.1	1766.3	3227.7	GL831658.1	84003	86882	1774	40.52	-1	protein_coding	signal sequence receptor subunit 2 [Source:NCBI gene;Acc:100692403]	139.632	104.352	91.0281	123.255	96.0814	118.602	249.228	165.024	135.9	110.87	177.618
ENSONIG00000014362	irs2b	146.8	1.12	0.32	3.45	0.00056829	0.0110034	75.1	87.3	50.2	177.6	35.3	85.2	276.1	387.3	85.1	249.5	GL831258.1	1417989	1421135	2949	52.65	1	protein_coding	insulin receptor substrate 2b [Source:ZFIN;Acc:ZDB-GENE-081104-462]	2.9925	3.49322	1.82772	6.9537	1.16117	2.80498	9.338	12.4706	5.13023	3.28566	8.20452
ENSONIG00000003901	CAPZA2	996.1	0.68	0.2	3.45	0.00057022	0.0110211	972.5	702.8	728.4	765.9	838.7	1015.1	1464.4	1481.3	801.6	1320.3	GL831206.1	1054493	1074388	2753	38.41	1	protein_coding	capping actin protein of muscle Z-line subunit alpha 2 [Source:NCBI gene;Acc:100696996]	41.51	30.124	28.4083	32.1228	29.5527	35.7987	53.0537	51.0917	37.7077	32.3436	46.6481
ENSONIG00000009815	per2	218.5	0.93	0.27	3.45	0.00057021	0.0110211	98.9	171.1	110.2	241	126.5	176.4	532.2	291.3	149.5	333.3	GL831134.1	6012191	6037316	5312	41.24	-1	protein_coding	period circadian clock 2 [Source:ZFIN;Acc:ZDB-GENE-011220-2]	2.1878	3.80083	2.22743	5.2385	2.31009	3.22408	9.99261	5.2071	4.27356	3.15293	6.14126
ENSONIG00000009586	cxcl12a	158	1.16	0.34	3.44	0.00057212	0.0110478	46.7	167.6	68.9	65.4	121.9	184.6	159.8	449.3	94.1	264.5	GL831145.1	728931	733445	297	39.69	-1	protein_coding	stromal cell-derived factor 1 [Source:NCBI gene;Acc:100695280]	18.4769	66.5892	24.9083	25.4255	39.8147	60.3449	53.664	143.646	54.1087	35.0429	85.8849
ENSONIG00000007596	atp6v1f	453.5	0.69	0.2	3.44	0.00058309	0.0112495	392.8	290.1	434.1	315.1	385.1	537.5	702.4	571	363.5	603.6	GL831201.1	1486494	1488901	1133	43.73	1	protein_coding	ATPase H+ transporting V1 subunit F [Source:NCBI gene;Acc:100709256]	40.7391	30.2137	41.1378	32.1119	32.9716	46.0589	61.8325	47.8542	41.615	35.4348	51.9152
ENSONIG00000000583	ank3b	286.4	0.78	0.23	3.44	0.00059023	0.011377	193.2	280.4	178.2	271.2	140.2	224.1	468	535.9	212.6	409.3	GL831135.1	2410999	2471320	12261	40.93	1	protein_coding	ankyrin 3b [Source:ZFIN;Acc:ZDB-GENE-060621-2]	1.85162	2.6986	1.5605	2.55395	1.10922	1.77452	3.80699	4.15022	2.4382	1.95478	3.24391
ENSONIG00000002986	rplp2l	8314.7	0.67	0.19	3.44	0.00059202	0.0114013	9397.9	5626.3	6232.4	5858.8	6936	9683.4	12168.9	10613.7	6810.3	10822	GL831173.1	566386	569920	1103	38.61	1	protein_coding	60S acidic ribosomal protein P2 [Source:NCBI gene;Acc:100691806]	1001.21	601.913	606.682	613.312	610	852.349	1100.37	913.702	787.442	686.623	955.473
ENSONIG00000005848	myo1ea	264.8	0.79	0.23	3.43	0.00059414	0.0114318	128.2	238.1	197.8	277.1	128.8	176.4	606.9	365.1	194	382.8	GL831150.1	3155668	3205521	3698	41.11	-1	protein_coding	myosin IE, a [Source:ZFIN;Acc:ZDB-GENE-030131-5127]	4.07371	7.59764	5.74302	8.65202	3.37867	4.63123	16.3686	9.37472	7.47746	5.88901	10.1249
ENSONIG00000005344	ets2	100.4	0.93	0.27	3.43	0.00059536	0.0114349	46.7	65.3	59.1	121	49	70	186.2	205.9	68.2	154	GL831147.1	3310651	3329660	1332	43.31	1	protein_coding	v-ets avian erythroblastosis virus E26 oncogene homolog 2 [Source:ZFIN;Acc:ZDB-GENE-050522-552]	4.11986	5.78489	4.76392	10.4889	3.56852	5.10222	13.9424	14.678	7.80608	5.74521	11.2409
ENSONIG00000012814	ppib	3671.4	0.58	0.17	3.43	0.00059531	0.0114349	2446.8	3046.9	3236.3	3173.8	3380.8	3980.3	5256.3	4849.9	3056.9	4695.5	GL831189.1	224681	231250	2449	40.87	-1	protein_coding	peptidylprolyl isomerase B [Source:NCBI gene;Acc:100710408]	117.403	146.81	141.887	149.637	133.914	157.795	214.069	188.043	156.195	137.93	186.636
ENSONIG00000003104	fhit	123.6	0.71	0.21	3.43	0.00059984	0.0115004	87.9	103.2	123	103.4	68.4	138.9	176.8	187.2	97.2	167.6	GL831180.1	1040442	1228410	2011	40.52	1	protein_coding	fragile histidine triad [Source:NCBI gene;Acc:100702722]	5.13625	6.05556	6.56711	5.93686	3.29944	6.70587	8.76865	8.83908	6.4136	5.39904	8.10453
ENSONIG00000009590	ENSONIG00000009590	364.1	0.81	0.24	3.43	0.0005996	0.0115004	236.3	216.1	365.2	285.9	230.2	287	553	739.5	266.7	526.5	GL831145.1	769717	771080	795	40.1	-1	protein_coding	C-X-C motif chemokine 10 [Source:NCBI gene;Acc:100702249]	34.9274	32.0755	49.3225	41.5236	28.0889	35.0493	69.3778	88.3252	47.3363	37.1876	64.2508
ENSONIG00000019049	ENSONIG00000019049	18.7	1.39	0.4	3.43	0.00060247	0.0115405	7.3	5.3	8.9	10.7	5.7	14.2	12.3	85.4	7.6	37.3	GL831146.1	2358757	2360693	1754	46.62	1	protein_coding	vasopressin V2 receptor [Source:NCBI gene;Acc:100698829]	0.489061	0.35656	0.544806	0.704372	0.31524	0.786002	0.69942	4.62319	1.06483	0.482008	2.0362
ENSONIG00000013844	ENSONIG00000013844	947	0.71	0.21	3.43	0.00060364	0.0115476	756.4	742.5	703.8	931.7	599.4	1139.8	1009.7	1693.1	746.8	1280.9	GL831275.1	656694	672114	1710	40.45	-1	protein_coding		51.9786	51.2374	44.1911	62.9112	34.003	64.7139	58.8923	94.0156	57.7429	48.8643	72.5406
ENSONIG00000016629	cryz	1274.6	0.64	0.19	3.43	0.00060392	0.0115476	1190.4	926.8	974.4	1026.4	1088.2	1385.2	1555.2	2050	1041.3	1663.4	GL831261.1	509785	518583	1710	39.19	-1	protein_coding	crystallin zeta [Source:NCBI gene;Acc:100692743]	81.8024	63.9553	61.1818	69.3056	61.7318	78.6469	90.7094	113.834	77.6459	67.5954	94.3967
ENSONIG00000001481	ppp1r1c	237.3	1.11	0.32	3.43	0.00060823	0.0116094	149.3	169.3	130.9	93.7	190.3	188.6	727	249.2	146.7	388.3	GL831135.1	9758166	9772749	685	39.61	-1	protein_coding	protein phosphatase 1, regulatory (inhibitor) subunit 1C [Source:ZFIN;Acc:ZDB-GENE-040718-273]	25.6117	29.1644	20.5178	15.7942	26.9491	26.7311	105.854	34.5439	35.6457	23.6074	55.7096
ENSONIG00000020749	zgc:110182	304.9	0.75	0.22	3.43	0.00060809	0.0116094	217.9	188.7	210.6	265.4	309.9	342.8	471.7	431.8	238.5	415.4	GL831158.1	3094675	3095499	825	51.52	1	protein_coding	protein FAM84B [Source:NCBI gene;Acc:100705844]	31.0365	26.9901	27.4085	37.1445	36.4388	40.3415	57.0262	49.6984	38.2606	31.8037	49.022
ENSONIG00000005813	aldh1a2	95.3	1.03	0.3	3.43	0.00061345	0.0116881	33	75.8	37.4	94.6	69.5	90.3	211.8	149.8	62.1	150.6	GL831150.1	2967009	2994690	1842	40.18	-1	protein_coding	aldehyde dehydrogenase 1 family, member A2 [Source:ZFIN;Acc:ZDB-GENE-011010-3]	2.1052	4.85586	2.18003	5.92993	3.66009	4.75952	11.4683	7.7221	5.33513	3.74622	7.98331
ENSONIG00000017935	skia	150.2	1.09	0.32	3.43	0.00061312	0.0116881	66.8	113.8	47.2	183.4	52.4	121.7	415	201.3	92.7	246	GL831283.1	316049	383982	2142	46.41	1	protein_coding	v-ski avian sarcoma viral oncogene homolog a [Source:ZFIN;Acc:ZDB-GENE-990715-9]	3.6646	6.26916	2.36594	9.88616	2.37306	5.51615	19.3237	8.92355	7.29029	4.91178	11.2545
ENSONIG00000006423	B4GALNT2	40.3	-1.01	0.29	-3.42	0.00061792	0.011763	66.8	36.2	45.3	31.2	78.6	29.4	19.9	15.2	51.6	21.5	GL831179.1	2315574	2343123	3898	38.8	-1	protein_coding	beta-1,4 N-acetylgalactosaminyltransferase 2 [Source:NCBI gene;Acc:100695216]	2.01374	1.09586	1.24778	0.924189	1.95604	0.732269	0.509183	0.370267	1.10617	1.44752	0.53724
ENSONIG00000020141	asb2b	121.2	0.95	0.28	3.42	0.00062209	0.0118318	130.9	75	97.4	51.7	76.3	161.2	142.8	234	86.3	179.3	GL831260.1	957368	963374	4962	44.2	-1	protein_coding	ankyrin repeat and SOCS box containing 2 [Source:NCBI gene;Acc:100699503]	3.09993	1.78357	2.10758	1.20304	1.49164	3.15409	2.87034	4.47788	2.52351	1.93715	3.50077
ENSONIG00000002997	ZFP36L2	466.5	0.78	0.23	3.42	0.00062411	0.0118549	276.5	384.5	317.9	497.6	218.8	291	911.3	834.3	339.1	678.9	GL831247.1	2105108	2107091	1783	55.7	-1	protein_coding	ZFP36 ring finger protein like 2 [Source:HGNC Symbol;Acc:HGNC:1108]	18.2227	25.4467	19.1435	32.2238	11.904	15.8455	50.9768	44.4308	27.2742	21.3881	37.0844
ENSONIG00000003638	impg1b	114.7	0.85	0.25	3.42	0.00062496	0.0118549	53.1	109.4	79.7	78.1	104.8	145	171.1	176.7	85	164.3	GL831263.1	1177661	1199537	3557	38.83	1	protein_coding	interphotoreceptor matrix proteoglycan 1b [Source:ZFIN;Acc:ZDB-GENE-101007-1]	1.7542	3.62927	2.40578	2.53522	2.85808	3.95776	4.79765	4.717	3.33187	2.63651	4.4908
ENSONIG00000016138	ENSONIG00000016138	340.4	0.95	0.28	3.42	0.00062465	0.0118549	424.9	210.8	151.6	237.1	192.6	373.2	562.5	571	243.4	502.2	GL831667.1	142998	175669	3648	42.6	-1	protein_coding	phosphatidylinositol 4-phosphate 5-kinase type-1 beta [Source:NCBI gene;Acc:100707864]	13.6868	6.81871	4.46196	7.50455	5.12151	9.93235	15.3791	14.8626	9.72094	7.5187	13.3913
ENSONIG00000004629	frem1b	142.5	-0.77	0.22	-3.42	0.00062773	0.0118969	174.9	153.4	153.5	164.9	207.4	76.1	115.3	94.8	170.8	95.4	GL831234.1	695991	734426	7046	47.14	1	protein_coding	FRAS1-related extracellular matrix protein 1 [Source:NCBI gene;Acc:100693369]	2.91687	2.56903	2.33909	2.70225	2.85537	1.04859	1.63211	1.27755	2.16761	2.67652	1.31942
ENSONIG00000007294	ZADH2	289	0.85	0.25	3.42	0.00062956	0.0119211	242.7	194	180.1	286.8	144.7	261.6	436.8	565.1	209.7	421.2	GL831158.1	4663669	4667095	1140	44.91	-1	protein_coding	zinc binding alcohol dehydrogenase domain containing 2 [Source:HGNC Symbol;Acc:HGNC:28697]	25.017	20.0809	16.9625	29.0484	12.3129	22.2791	38.2155	47.0689	26.3732	20.6843	35.8545
ENSONIG00000008907	fap	1398	0.68	0.2	3.42	0.00063295	0.0119747	1285.7	853.6	1165.4	1120.1	1207.9	1484.6	2147.9	1918.9	1126.5	1850.5	GL831187.1	2327156	2336053	2719	38.29	1	protein_coding	dipeptidyl peptidase 4 [Source:NCBI gene;Acc:100703810]	55.5648	37.0452	46.0201	47.5659	43.0941	53.0109	78.7893	67.0126	53.5129	45.858	66.2709
ENSONIG00000002264	pear1	42.7	1.02	0.3	3.42	0.00063667	0.0120345	13.7	35.3	23.6	52.7	16	36.5	78.5	85.4	28.3	66.8	GL831233.1	2353847	2411437	3749	40.98	1	protein_coding	platelet endothelial aggregation receptor 1 [Source:NCBI gene;Acc:100696550]	0.429412	1.11108	0.675893	1.62309	0.414001	0.945241	2.08841	2.163	1.18127	0.850696	1.73222
ENSONIG00000006393	ENSONIG00000006393	209.7	0.73	0.21	3.41	0.00063989	0.0120847	185	131.4	169.3	167.8	166.4	216	307.2	334.6	164	286	GL831371.1	539686	545149	1256	40.73	-1	protein_coding	biphenyl hydrolase like [Source:NCBI gene;Acc:100697466]	17.3082	12.345	14.4727	15.4259	12.8517	16.6966	24.3946	25.2959	17.3488	14.4807	22.129
ENSONIG00000012947	ENSONIG00000012947	44.4	0.99	0.29	3.41	0.00064412	0.012154	25.6	39.7	27.6	32.2	19.4	31.4	82.2	97.1	28.9	70.3	GL831225.1	1133136	1141845	927	38.38	1	protein_coding		3.24511	5.05356	3.19676	4.01074	2.03011	3.28863	8.84412	9.9461	4.95189	3.50726	7.35962
ENSONIG00000013320	smtnb	554.6	0.81	0.24	3.41	0.00064711	0.0121995	236.3	519.4	442.9	388.3	445.5	458.4	834.8	1111.6	406.5	801.6	GL831238.1	637492	645752	1386	45.82	1	protein_coding	smoothelin b [Source:ZFIN;Acc:ZDB-GENE-070912-2]	20.0341	44.2206	34.3102	32.3484	31.1804	32.1105	60.0733	76.1551	41.3041	32.4187	56.1129
ENSONIG00000006148	sox6	83.2	1.16	0.34	3.41	0.0006518	0.0122773	41.2	64.4	20.7	80	22.8	44.6	149.4	242.2	45.8	145.4	GL831150.1	5421180	5543440	3197	41.45	-1	protein_coding	transcription factor SOX-6 [Source:NCBI gene;Acc:100694759]	1.51434	2.377	0.695199	2.88932	0.691813	1.35443	4.66091	7.19358	2.67207	1.63353	4.40297
ENSONIG00000008160	SLC25A38	403.3	0.75	0.22	3.41	0.00065502	0.012327	396.5	259.3	254.9	289.8	392	441.1	514.3	678.6	318.5	544.7	GL831154.1	785752	791353	2417	43.79	1	protein_coding	solute carrier family 25 member 38 [Source:NCBI gene;Acc:100709688]	19.2768	12.6594	11.3233	13.8443	15.7328	17.7184	21.2228	26.6594	17.3047	14.5673	21.8669
ENSONIG00000024231	ENSONIG00000024231	70.5	1.16	0.34	3.41	0.00065754	0.0123636	57.7	30.9	7.9	57.6	67.2	141	109.7	92.4	44.2	114.4	GL831341.1	1190700	1197946	4338	40.84	-1	lincRNA		1.56299	0.840534	0.195532	1.53314	1.50271	3.15569	2.5222	2.02253	1.66692	1.12698	2.56681
ENSONIG00000019112	ENSONIG00000019112	20.3	1.2	0.35	3.41	0.00065815	0.0123643	26.6	4.4	3.9	7.8	21.7	57.8	21.7	18.7	12.9	32.8	GL831209.1	2227167	2229515	720	43.3	-1	protein_coding		4.34129	0.721118	0.581585	1.25086	2.92364	7.794	3.006	2.46617	2.88558	1.9637	4.42206
ENSONIG00000003199	dhcr7	359.2	0.71	0.21	3.4	0.00066285	0.0124417	382.8	225.8	290.4	259.5	276.9	449.2	423.5	565.1	287.1	479.3	GL831133.1	9093418	9101751	2909	39.81	-1	protein_coding	7-dehydrocholesterol reductase [Source:NCBI gene;Acc:100690153]	15.4631	9.15939	10.7185	10.3001	9.2337	14.9921	14.5202	18.4457	12.8541	10.975	15.986
ENSONIG00000002650	CYP2J2 (1 of many).7	86.9	0.98	0.29	3.4	0.00066473	0.0124661	27.5	61.7	48.2	106.3	30.8	37.5	175.8	207.1	54.9	140.2	GL831140.1	6269053	6272464	1419	41.16	1	protein_coding	cytochrome P450 family 2 subfamily J member 2 [Source:HGNC Symbol;Acc:HGNC:2634]	2.2773	5.13085	3.64709	8.64966	2.10555	2.56575	12.3566	13.8583	6.32389	4.36209	9.59356
ENSONIG00000014130	rpl21	12204.8	0.59	0.17	3.4	0.0006694	0.0125428	12078.2	8461.5	9874.2	9155.5	11623.8	13780.3	15942	16722.6	10238.7	15481.6	GL831157.1	423267	424802	529	41.86	1	protein_coding	ribosomal protein L21 [Source:NCBI gene;Acc:100711190]	2682.97	1887.46	2004.14	1998.36	2131.52	2529.11	3005.73	3001.66	2405.12	2140.89	2845.5
ENSONIG00000016872	sypl1	64.6	1.08	0.32	3.4	0.00067032	0.012549	48.5	52	26.6	55.6	16	53.7	127.6	136.9	39.7	106.1	GL831226.1	2283136	2293135	1537	41.08	1	protein_coding	synaptophysin-like 1 [Source:ZFIN;Acc:ZDB-GENE-110420-2]	3.70798	3.99223	1.85819	4.17685	1.00982	3.39208	8.28017	8.45752	4.35935	2.94901	6.70992
ENSONIG00000004464	ADARB1	318.3	0.68	0.2	3.4	0.00067111	0.0125529	258.2	281.3	223.4	278.1	219.9	300.2	466.1	519.5	252.2	428.6	GL831155.1	2798895	2843819	2256	41.76	1	protein_coding	adenosine deaminase, RNA specific B1 [Source:HGNC Symbol;Acc:HGNC:226]	13.4489	14.7135	10.6323	14.2334	9.45546	12.9192	20.6064	21.8655	14.7343	12.4967	18.4637
ENSONIG00000002577	ENSONIG00000002577	165.4	0.93	0.27	3.4	0.00068025	0.0127118	96.1	97.9	111.2	123.9	151.6	157.2	383.8	201.3	116.1	247.4	GL831133.1	1147931	1152230	2117	40.53	1	protein_coding	isocitrate dehydrogenase [NADP], mitochondrial [Source:NCBI gene;Acc:100702411]	5.33423	5.45693	5.63982	6.75769	6.94664	7.20936	18.082	9.02893	8.05695	6.02706	11.4401
ENSONIG00000010139	ENSONIG00000010139	557	0.96	0.28	3.4	0.00068079	0.0127118	413	430.4	277.6	496.6	217.6	375.2	1398.2	847.1	367	873.5	GL831134.1	8832223	8882493	12377	41.95	-1	protein_coding		3.92107	4.10339	2.40816	4.63275	1.70545	2.94315	11.2672	6.49879	4.685	3.35417	6.90305
ENSONIG00000005421	bco2a	181.5	1.4	0.41	3.4	0.00068335	0.0127486	111.7	59.1	49.2	51.7	52.4	76.1	424.5	627.2	64.8	375.9	GL831183.1	4035531	4041297	1716	40.47	1	protein_coding	beta-carotene oxygenase 2a [Source:ZFIN;Acc:ZDB-GENE-030131-8039]	7.64901	4.06403	3.07843	3.47873	2.96217	4.30559	24.673	34.7058	10.6146	4.24648	21.2281
ENSONIG00000014384	rpl6	23093.6	0.58	0.17	3.39	0.00068997	0.0128608	22615.3	15925.6	18907.8	17446.6	22708.7	26805.1	29443.9	30895.7	19520.8	29048.2	GL831230.1	1068796	1071645	905	41.51	-1	protein_coding	ribosomal protein L6 [Source:NCBI gene;Acc:100699139]	2936.45	2076.51	2243.23	2225.92	2434.11	2875.64	3244.96	3241.63	2659.81	2383.25	3120.74
ENSONIG00000017519	ftr82	540.5	0.7	0.21	3.39	0.00069234	0.0128938	394.7	442.7	412.4	450.8	404.5	472.6	1025.7	720.8	421	739.7	GL831410.1	458235	466818	6100	43.46	1	protein_coding	tripartite motif-containing protein 16 [Source:NCBI gene;Acc:100708751]	7.60338	8.56379	7.25889	8.53301	6.43258	7.52193	16.7708	11.2201	9.23806	7.67833	11.8376
ENSONIG00000002488	rpl36a	9181.8	0.63	0.19	3.39	0.00069521	0.0129138	10187.3	5883.8	7055.2	6283.2	8903.9	10953.1	11657.5	12530.3	7662.7	11713.6	GL831169.1	1723199	1726987	321	37.03	1	protein_coding	ribosomal protein L36A [Source:ZFIN;Acc:ZDB-GENE-020423-1]	3729.27	2162.91	2359.86	2260.08	2690.74	3312.81	3622.12	3706.55	2980.54	2640.57	3547.16
ENSONIG00000003147	reps2	339.3	-0.6	0.18	-3.39	0.00069462	0.0129138	472.5	287.5	336.6	311.2	568.6	322.5	200.4	215.3	395.3	246.1	GL831140.1	9044267	9070586	2598	40.47	1	protein_coding	RALBP1 associated Eps domain containing 2 [Source:ZFIN;Acc:ZDB-GENE-130415-3]	21.3714	13.0583	13.9109	13.8308	21.2307	12.0519	7.69345	7.86898	13.8771	16.6804	9.20478
ENSONIG00000006739	wdr17	211.9	-0.75	0.22	-3.39	0.00069483	0.0129138	464.3	190.5	179.1	180.5	266.6	194.7	110.6	108.8	256.2	138	GL831344.1	217140	242499	3894	48.12	1	protein_coding	WD repeat domain 17 [Source:ZFIN;Acc:ZDB-GENE-090313-131]	14.0111	5.77279	4.93834	5.35216	6.64142	4.8544	2.83284	2.65306	5.88201	7.34316	3.44676
ENSONIG00000013551	fdft1	394.7	0.78	0.23	3.39	0.00069628	0.0129224	456.9	267.2	268.7	284.9	245	461.4	537.9	635.3	304.5	544.9	GL831215.1	2765988	2774951	2803	40.67	-1	protein_coding	farnesyl-diphosphate farnesyltransferase 1 [Source:NCBI gene;Acc:100709794]	19.1544	11.2486	10.2926	11.7359	8.4789	15.9816	19.1399	21.5213	14.6942	12.1821	18.881
ENSONIG00000006611	ENSONIG00000006611	357.7	0.73	0.22	3.39	0.0007046	0.0130655	292.1	276	261.8	256.6	299.7	318.4	561.6	595.6	277.2	491.8	GL831138.1	9510010	9514543	738	41.91	-1	protein_coding	proteasome activator subunit 2 [Source:NCBI gene;Acc:100706523]	46.5098	44.1305	38.0886	40.1466	39.3937	41.8872	75.8985	76.6323	50.3359	41.6538	64.806
ENSONIG00000026241	ENSONIG00000026241	260.9	-0.82	0.24	-3.39	0.00070849	0.0131264	461.5	190.5	354.3	190.3	407.9	188.6	159.8	134.6	320.9	161	GL831995.1	45304	46684	1330	37.29	1	lincRNA		40.7746	16.9017	28.6023	16.521	29.7508	13.7675	11.9836	9.60964	20.9889	26.5101	11.7869
ENSONIG00000014486	SEMA6A	477.3	0.78	0.23	3.38	0.00071479	0.0132317	638.3	273.4	256.9	351.2	373.7	654.1	633.4	637.7	378.7	641.7	GL831230.1	2334035	2438911	7357	41.64	-1	protein_coding	semaphorin 6A [Source:NCBI gene;Acc:100697537]	10.1951	4.38515	3.74925	5.51191	4.92741	8.63194	8.58696	8.23056	6.77729	5.75377	8.48315
ENSONIG00000001046	zgc:136929	77.4	0.99	0.29	3.38	0.00072447	0.0133877	18.3	75.8	44.3	96.6	22.8	47.7	107.8	205.9	51.6	120.5	GL831156.1	803655	828228	1759	41.78	-1	protein_coding	C-terminal-binding protein 1 [Source:NCBI gene;Acc:100694320]	1.22252	5.08499	2.70408	6.34102	1.25738	2.6328	6.11245	11.1149	4.55876	3.322	6.62004
ENSONIG00000010343	emx2	16.4	1.32	0.39	3.38	0.00072408	0.0133877	13.7	8.8	4.9	8.8	2.3	16.2	32.1	44.5	7.7	30.9	GL831145.1	7318258	7321739	744	41.15	-1	protein_coding	empty spiracles homeobox 2 [Source:NCBI gene;Acc:100703597]	2.1638	1.39571	0.707138	1.36571	0.299883	2.11401	4.30323	5.67938	2.25361	1.18645	4.0322
ENSONIG00000008417	sh3pxd2b	177.4	0.79	0.23	3.38	0.00072527	0.013391	127.3	128.8	128.9	181.5	91.2	147	268.5	346.3	131.5	254	GL831184.1	432606	465626	2694	39.68	-1	protein_coding	SH3 and PX domains 2B [Source:ZFIN;Acc:ZDB-GENE-060810-52]	5.55265	5.64163	5.13732	7.77906	3.28393	5.29767	9.94052	12.2059	6.85483	5.47892	9.14802
ENSONIG00000014767	slc2a1b	171.9	0.99	0.29	3.38	0.0007317	0.0134982	109.9	127	64	170.7	82	114.6	367.8	339.3	110.7	273.9	GL831272.1	1554010	1563604	1560	40.52	1	protein_coding	solute carrier family 2 (facilitated glucose transporter), member 1b [Source:ZFIN;Acc:ZDB-GENE-090915-1]	8.27833	9.60651	4.40491	12.6345	5.09901	7.13223	23.5152	20.6525	11.4154	8.00464	17.1
ENSONIG00000012787	ghr	114.8	1.07	0.32	3.37	0.00073911	0.0136231	94.3	78.5	46.3	82.9	55.8	84.2	314.8	161.5	71.6	186.8	GL831141.1	3541370	3558893	1741	39.64	1	protein_coding	Oreochromis niloticus growth hormone receptor (ghr), mRNA. [Source:RefSeq mRNA;Acc:NM_001279455]	6.36477	5.32056	2.85538	5.49799	3.10908	4.69546	18.0343	8.8082	6.83571	4.62955	10.5126
ENSONIG00000020377	ENSONIG00000020377	466.6	0.73	0.22	3.37	0.00074064	0.0136396	322.3	418	360.2	440	222.2	336.7	712.8	920.8	352.6	656.8	GL831152.1	5851693	5860654	1500	40.88	-1	protein_coding		25.2487	32.883	25.783	33.8695	14.3698	21.793	47.3957	58.2891	32.454	26.4308	42.4926
ENSONIG00000020751	mdh2	3754.2	0.68	0.2	3.37	0.00074921	0.0137857	2958.7	2964	2840.6	2937.7	3159.8	3291.7	5428.4	6452.9	2972.1	5057.7	GL831158.1	3193708	3194721	1014	56.71	1	protein_coding	malate dehydrogenase 2 [Source:NCBI gene;Acc:100712273]	342.872	344.927	300.783	334.516	302.286	315.172	533.945	604.269	384.846	325.077	484.462
ENSONIG00000018698	rps7	13783.7	0.58	0.17	3.37	0.00075127	0.0138116	13276	9112.3	11582.9	9889.2	14588.8	17065.9	17368.5	17386	11689.8	17273.5	GL831182.1	1020533	1026477	596	42.79	1	protein_coding	ribosomal protein S7 [Source:ZFIN;Acc:ZDB-GENE-040426-1718]	2617.52	1804.13	2086.66	1915.86	2374.49	2780.02	2906.55	2769.92	2406.89	2159.73	2818.83
ENSONIG00000008246	marcksl1a	845.1	0.68	0.2	3.37	0.00075776	0.0139191	672.1	599.7	658.5	825.4	575.4	781.9	1147.7	1500	666.2	1143.2	GL831177.1	4101614	4106311	3580	47.19	1	protein_coding	MARCKS like 1 [Source:NCBI gene;Acc:100704961]	22.0608	19.7668	19.7494	26.6213	15.5913	21.2048	31.9748	39.7852	24.5943	20.7579	30.9883
ENSONIG00000011739	camk2b1	855	0.63	0.19	3.37	0.00076058	0.0139469	608	655.2	786.4	699.5	717.9	873.1	1052.2	1447.4	693.4	1124.2	GL831675.1	15253	94376	6294	39.94	-1	protein_coding	calcium/calmodulin-dependent protein kinase type II subunit beta [Source:NCBI gene;Acc:100695100]	11.3513	12.2838	13.4152	12.8324	11.0645	13.468	16.6738	21.8361	14.1157	12.1895	17.326
ENSONIG00000021043	basp1	71.5	1.18	0.35	3.37	0.00076029	0.0139469	13.7	69.7	15.7	92.7	5.7	24.3	171.1	179	39.5	124.8	GL831256.1	2050425	2051072	648	62.5	-1	protein_coding	brain abundant, membrane attached signal protein 1 [Source:ZFIN;Acc:ZDB-GENE-070424-158]	2.48436	12.6924	2.60139	16.5178	0.853289	3.6408	26.3352	26.2296	11.4194	7.02986	18.7352
ENSONIG00000002502	gnai3	150.7	0.92	0.27	3.37	0.00076261	0.0139723	106.2	111.1	98.4	107.3	85.5	92.3	341.3	263.3	101.7	232.3	GL831166.1	4557394	4572414	1134	40.52	-1	protein_coding	guanine nucleotide binding protein (G protein), alpha inhibiting activity polypeptide 3 [Source:ZFIN;Acc:ZDB-GENE-070713-6]	11.0048	11.5608	9.31673	10.9253	7.31391	7.9023	30.0183	22.0471	13.7611	10.0243	19.9892
ENSONIG00000022976	ENSONIG00000022976	263.9	0.77	0.23	3.37	0.00076485	0.0140013	239	153.4	194.9	166.8	279.2	289	364.9	423.6	206.7	359.2	GL831290.1	1160349	1162395	960	40.94	-1	lincRNA		29.2547	18.8556	21.7983	20.0619	28.2124	29.2275	37.911	41.8985	28.4025	23.6366	36.3457
ENSONIG00000001300	si:dkey-159f12.2	15620.2	0.66	0.2	3.36	0.00077728	0.0142168	17041.4	10249.9	11339.8	10859	15007	17504	20494.9	22465.3	12899.4	20154.7	GL831149.1	3147503	3150640	1837	38.56	1	protein_coding	ribosomal protein S11 [Source:NCBI gene;Acc:100696602]	1090.1	658.411	662.792	682.541	792.467	925.11	1112.75	1161.23	885.675	777.262	1066.36
ENSONIG00000005233	CYP2W1 (1 of many).3	2313.2	0.81	0.24	3.36	0.00078082	0.0142573	1401	1948.9	1873.1	1620.6	1490.4	1576.9	5466.2	3128.8	1666.8	3390.6	GL831217.1	1034919	1059907	2157	38.84	1	protein_coding	cytochrome P450 2K1-like [Source:NCBI gene;Acc:109194474]	76.3234	106.617	93.2378	86.7508	67.0269	70.9772	252.754	137.734	111.428	85.9912	153.822
ENSONIG00000012399	myo10	326.3	0.87	0.26	3.36	0.00078044	0.0142573	249.1	248.7	157.5	344.4	164.1	294.1	496.3	656.4	232.7	482.3	GL831256.1	2151686	2241870	9778	40.55	1	protein_coding	myosin X [Source:ZFIN;Acc:ZDB-GENE-070912-277]	2.9936	3.00132	1.72947	4.06688	1.628	2.92018	5.0624	6.37429	3.47202	2.68385	4.78563
ENSONIG00000020513	ENSONIG00000020513	14.1	1.25	0.37	3.36	0.00078375	0.0142986	2.7	13.2	6.9	9.8	4.6	13.2	32.1	30.4	7.4	25.2	GL831504.1	386870	387541	672	49.4	1	protein_coding		0.472133	2.31788	1.10246	1.68386	0.664026	1.90708	4.76429	4.29554	2.15091	1.24807	3.65564
ENSONIG00000005469	efemp2a	83.5	0.9	0.27	3.36	0.00078734	0.0143287	80.6	61.7	49.2	36.1	80.9	106.5	145.6	107.6	61.7	119.9	GL831165.1	4846468	4858856	2912	42.38	1	protein_coding	EGF containing fibulin extracellular matrix protein 2 [Source:NCBI gene;Acc:100694142]	3.25247	2.50023	1.81407	1.43141	2.69497	3.55078	4.98692	3.5086	2.96743	2.33863	4.01543
ENSONIG00000007729	ldlrap1a	420.9	0.8	0.24	3.36	0.00078691	0.0143287	236.3	295.4	269.7	376.6	393.1	386.4	783.7	626	314.2	598.7	GL831159.1	4280993	4298740	1259	41.31	-1	protein_coding	low density lipoprotein receptor adapter protein 1-A [Source:NCBI gene;Acc:100704334]	22.055	27.6867	23.0005	34.5384	30.2882	29.7973	62.085	47.2131	34.583	27.5138	46.3651
ENSONIG00000020822	ENSONIG00000020822	629.3	0.65	0.19	3.36	0.0007874	0.0143287	305.8	613.8	512.8	607.8	458.1	531.4	1086.2	918.5	499.7	845.4	GL831140.1	3799139	3800545	1407	56.43	1	protein_coding		25.5395	51.4777	39.1323	49.8786	31.5837	36.6685	76.9977	61.9867	46.6581	39.5224	58.551
ENSONIG00000019659	rps5	10750.8	0.66	0.2	3.36	0.00079048	0.0143725	12036.1	6776.3	8007	7824.7	9626.3	12274.4	14131.6	15330.2	8854.1	13912.1	GL831250.1	56316	59596	897	41.91	-1	protein_coding	ribosomal protein S5 [Source:NCBI gene;Acc:100691205]	1576.75	891.429	958.426	1007.22	1041.03	1328.53	1571.31	1622.81	1249.69	1094.97	1507.55
ENSONIG00000025151	ENSONIG00000025151	57.9	0.97	0.29	3.36	0.00079305	0.014407	38.5	48.5	36.4	43.9	21.7	37.5	124.8	112.3	37.8	91.5	GL831741.1	53441	55930	1580	51.37	1	lincRNA		2.86334	3.62219	2.47358	3.20816	1.33229	2.3043	7.87807	6.74895	3.80386	2.69991	5.64377
ENSONIG00000009292	chd3	991.5	0.66	0.2	3.35	0.00079482	0.014427	835.1	736.4	735.2	944.4	723.6	1036.4	1198.7	1722.3	794.9	1319.2	GL831208.1	2087717	2143542	8959	42.59	-1	protein_coding	chromodomain helicase DNA binding protein 3 [Source:NCBI gene;Acc:100698867]	10.9534	9.69931	8.81104	12.1715	7.83494	11.2314	13.3448	18.2542	11.5376	9.89404	14.2768
ENSONIG00000008781	plxnb2b	941.1	0.67	0.2	3.35	0.00080434	0.0145875	974.3	666.7	699.8	753.2	700.8	989.7	1326.4	1418.1	759	1244.7	GL831160.1	3561703	3611901	8559	39.61	-1	protein_coding	plexin b2b [Source:ZFIN;Acc:ZDB-GENE-080902-1]	13.3764	9.19166	8.77874	10.161	7.94269	11.2265	15.4566	15.7325	11.4833	9.89009	14.1385
ENSONIG00000016894	chrna10a	57	0.86	0.26	3.35	0.0008081	0.014631	26.6	46.7	42.3	48.8	42.2	56.8	95.5	97.1	41.3	83.1	GL831325.1	1053154	1057671	2933	39.69	1	protein_coding	neuronal acetylcholine receptor subunit alpha-9 [Source:NCBI gene;Acc:100689876]	1.06571	1.87885	1.54849	1.92113	1.39572	1.88019	3.24753	3.14355	2.01015	1.56198	2.75709
ENSONIG00000020890	SPRY3	5.9	1.41	0.42	3.35	0.00080792	0.014631	0	2.6	1	2.9	2.3	7.1	21.7	9.4	1.8	12.7	GL831267.1	427935	428831	897	55.96	1	protein_coding	protein sprouty homolog 3-like [Source:NCBI gene;Acc:100704185]	0	0.342032	0.119699	0.373296	0.248732	0.768477	2.41285	0.995059	0.657518	0.216752	1.39213
ENSONIG00000008752	ENSONIG00000008752	192.8	0.7	0.21	3.35	0.00080931	0.0146406	146.5	127.9	191.9	153.2	143.6	218	248.6	312.4	152.6	259.7	GL831490.1	32638	83013	6768	40.76	-1	protein_coding	solute carrier family 24 member 2 [Source:NCBI gene;Acc:100691856]	2.54359	2.22996	3.04436	2.61364	2.05821	3.12724	3.66356	4.38293	2.95794	2.49795	3.72458
ENSONIG00000013979	phb2a	1057.7	0.75	0.22	3.35	0.00081201	0.014677	615.4	798.1	671.3	1189.3	692.8	810.2	1797.2	1887.3	793.4	1498.2	GL831575.1	126323	136679	912	47.06	-1	protein_coding	prohibitin-2 [Source:NCBI gene;Acc:100703857]	79.2925	103.264	79.032	150.572	73.6902	86.2507	196.546	196.499	120.643	97.1702	159.765
ENSONIG00000010542	dmbx1a	96	-1.01	0.3	-3.35	0.00081413	0.0146906	294.9	46.7	40.4	89.8	149.3	93.3	31.2	22.2	124.2	48.9	GL831134.1	11291181	11298813	3188	42.08	-1	protein_coding	diencephalon/mesencephalon homeobox protein 1-A [Source:NCBI gene;Acc:100697381]	10.8699	1.72856	1.36064	3.25242	4.54295	2.84137	0.97611	0.661223	3.27915	4.3509	1.4929
ENSONIG00000021137	cebpb	226.5	0.75	0.22	3.35	0.00081355	0.0146906	172.2	191.4	142.7	227.3	132.2	209.9	402.7	333.5	173.1	315.4	GL831137.1	2793296	2794177	882	56.8	1	protein_coding	CCAAT/enhancer-binding protein beta [Source:NCBI gene;Acc:100689715]	22.9421	25.6071	17.3715	29.7563	14.5398	23.1052	45.5381	35.9038	26.8455	22.0434	34.849
ENSONIG00000005030	ryr1a	907.8	-0.58	0.17	-3.35	0.00082162	0.0148133	929.4	1187.9	906.5	1148.3	1021	575	683.5	810.9	1038.6	689.8	GL831183.1	2601546	2653696	15108	38.8	1	protein_coding	ryanodine receptor 1a (skeletal) [Source:ZFIN;Acc:ZDB-GENE-020108-2]	7.22878	9.27811	6.44232	8.776	6.55564	3.6951	4.51226	5.09652	6.44809	7.65617	4.43463
ENSONIG00000009990	ENSONIG00000009990	624.6	1.37	0.41	3.34	0.00083038	0.0149587	938.6	62.6	55.1	106.3	552.6	1136.8	1101.4	1043.7	343.1	1094	GL831134.1	7108684	7136073	7956	39.63	1	protein_coding		13.8629	0.928466	0.743598	1.54272	6.73771	13.8725	13.8074	12.4565	7.99398	4.76309	13.3788
ENSONIG00000013675	DNAJB5 (1 of many)	87.3	1.07	0.32	3.34	0.00083211	0.0149772	77.8	42.3	67.9	39	47.9	69	227.8	126.4	55	141.1	GL831238.1	2150688	2160542	3435	44.67	-1	protein_coding	DnaJ heat shock protein family (Hsp40) member B5 [Source:NCBI gene;Acc:100692197]	2.66147	1.45312	2.12239	1.31095	1.35271	1.95024	6.61438	3.49409	2.61992	1.78013	4.01957
ENSONIG00000018672	mkxb	47.8	1.06	0.32	3.34	0.00083517	0.0150198	34.8	30	25.6	32.2	30.8	49.7	52	127.5	30.7	76.4	GL831264.1	1513884	1522516	1077	40.72	1	protein_coding	mohawk homeobox b [Source:ZFIN;Acc:ZDB-GENE-080513-2]	3.79693	3.28694	2.55215	3.45214	2.77416	4.48029	4.8156	11.2411	4.54991	3.17246	6.84565
ENSONIG00000015544	si:ch211-14a17.7	6.5	1.36	0.41	3.34	0.00083634	0.0150283	2.7	0.9	0	1	1.1	19.3	0	26.9	1.1	15.4	GL831380.1	271568	273843	1578	44.07	1	protein_coding	zona pellucida sperm-binding protein 3 [Source:NCBI gene;Acc:100694904]	0.20106	0.0673011	0	0.0731713	0.0676211	1.18745	0	1.61867	0.401909	0.0818308	0.935374
ENSONIG00000002328	ENSONIG00000002328	79.5	0.97	0.29	3.34	0.00084303	0.0151357	52.2	54.7	43.3	88.8	31.9	90.3	95.5	179	54.2	121.6	GL831140.1	3851224	3855781	1711	44.1	1	protein_coding	lipoprotein lipase [Source:NCBI gene;Acc:100689908]	3.58501	3.77245	2.71718	5.99254	1.80858	5.12393	5.56693	9.93383	4.81256	3.57515	6.87489
ENSONIG00000026925	ENSONIG00000026925	112	1.12	0.34	3.34	0.0008451	0.0151603	72.3	54.7	44.3	66.3	112.8	112.6	98.3	334.6	70.1	181.8	GL831141.1	3370881	3376708	4421	37.25	-1	lincRNA		1.92171	1.46	1.07588	1.73157	2.47506	2.47277	2.21766	7.18652	2.56765	1.73284	3.95898
ENSONIG00000018484	ogdhl	295.1	0.65	0.19	3.34	0.00084615	0.0151664	217.9	269	242.1	214.6	242.7	285	442.4	447	237.3	391.5	GL831242.1	1341570	1359425	3039	40.36	1	protein_coding	oxoglutarate dehydrogenase like [Source:ZFIN;Acc:ZDB-GENE-111201-4]	8.42551	10.445	8.55353	8.15356	7.74704	9.10499	14.5193	13.9666	10.1144	8.66492	12.5303
ENSONIG00000007533	thbs4b	270.8	0.83	0.25	3.34	0.00084706	0.0151699	123.6	212.5	235.2	163.9	279.2	381.3	337.5	432.9	202.9	383.9	GL831236.1	804627	817075	2838	42.41	-1	protein_coding	thrombospondin 4b [Source:ZFIN;Acc:ZDB-GENE-020708-4]	5.11771	8.83554	8.89828	6.66829	9.54332	13.0443	11.8611	14.484	9.80656	7.81263	13.1298
ENSONIG00000017610	myoz2b	11.4	1.34	0.4	3.34	0.00084775	0.0151699	12.8	1.8	3.9	4.9	3.4	22.3	18.9	23.4	5.4	21.5	GL831246.1	2465417	2471668	3259	37.6	-1	protein_coding	myozenin-2 [Source:NCBI gene;Acc:100711322]	0.461525	0.065174	0.128488	0.173604	0.101202	0.664333	0.578415	0.681781	0.356815	0.185999	0.64151
ENSONIG00000018922	ENSONIG00000018922	440	0.71	0.21	3.34	0.00085198	0.0152327	280.2	276.9	404.5	502.5	265.5	485.7	574.8	730.1	345.9	596.9	GL831146.1	878799	884881	4190	40.92	-1	protein_coding	von Willebrand factor A domain containing 1 [Source:NCBI gene;Acc:102076323]	7.85821	7.79822	10.3654	13.8475	6.14677	11.2543	13.6825	16.5456	10.9373	9.20321	13.8275
ENSONIG00000024717	ENSONIG00000024717	103.8	0.82	0.25	3.33	0.00085959	0.0153561	53.1	90	67.9	122	46.7	82.1	161.7	207.1	75.9	150.3	GL831215.1	2126706	2140699	1191	41.25	-1	lincRNA		5.23905	8.91697	6.12124	11.8276	3.80366	6.69263	13.5413	16.5113	9.08172	7.1817	12.2484
ENSONIG00000019524	DNAH9	1321.1	0.63	0.19	3.33	0.00086043	0.0153584	1086.9	1107.6	1045.3	1202	891.1	1217.9	1748	2269.9	1066.6	1745.3	GL831136.1	899119	1058932	16039	39.77	-1	protein_coding	dynein axonemal heavy chain 9 [Source:NCBI gene;Acc:100709306]	7.96309	8.14877	6.99753	8.65317	5.38947	7.37224	10.8699	13.4383	8.60406	7.43041	10.5601
ENSONIG00000018555	tmem59	2767.5	0.71	0.21	3.33	0.00086462	0.0154074	2740.7	1695.8	2157.5	1682	2901.1	3069.6	4317.6	3575.7	2235.4	3654.3	GL831198.1	2254750	2260388	3178	38.29	-1	protein_coding	transmembrane protein 59 [Source:NCBI gene;Acc:100702278]	101.339	62.9661	72.8917	61.1111	88.5534	93.7763	135.504	106.837	90.3723	77.3723	112.039
ENSONIG00000019025	ip6k2b	1363.1	0.79	0.24	3.33	0.00086434	0.0154074	1195	882.7	1011.8	1006.9	1014.1	1099.3	2651.8	2042.9	1022.1	1931.3	GL831146.1	2056486	2061960	2910	44.62	1	protein_coding	inositol hexakisphosphate kinase 2 [Source:NCBI gene;Acc:100695545]	48.2552	35.7937	37.3322	39.9523	33.8053	36.6765	90.8887	66.6604	48.6705	39.0277	64.7419
ENSONIG00000026373	ENSONIG00000026373	301.3	1.37	0.41	3.33	0.00087078	0.0155044	100.7	113.8	3.9	45.9	43.3	377.2	286.5	1439.2	61.5	701	GL831198.1	3540683	3545000	1565	38.07	-1	lincRNA		7.56109	8.58053	0.267566	3.38646	2.68392	23.4004	18.2588	87.3213	18.9325	4.49592	42.9935
ENSONIG00000014554	txndc5	1230.8	0.68	0.21	3.33	0.00088081	0.0156699	1217.9	867.8	910.4	930.8	1030.1	1384.2	2129	1376	991.4	1629.7	GL831157.1	5402768	5410066	3117	42.33	1	protein_coding	thioredoxin domain containing 5 [Source:NCBI gene;Acc:100695118]	45.9139	32.8526	31.3601	34.48	32.0582	43.1149	68.1242	41.9175	41.2277	35.3329	51.0522
ENSONIG00000014587	ENSONIG00000014587	19.1	1.17	0.35	3.33	0.00088376	0.0157093	7.3	15.9	8.9	11.7	11.4	21.3	47.3	29.3	11	32.6	GL831142.1	1192001	1198626	1195	37.41	-1	protein_coding		0.717835	1.57006	0.799656	1.13049	0.925408	1.73052	3.9478	2.32816	1.64374	1.02869	2.66883
ENSONIG00000002682	cd276	203.6	0.88	0.27	3.32	0.00088469	0.0157129	128.2	187	102.4	199	87.7	142	457.6	325.3	140.9	308.3	GL831133.1	2345517	2377251	903	39.79	-1	protein_coding	CD276 molecule [Source:ZFIN;Acc:ZDB-GENE-070112-452]	16.6828	24.4366	12.1757	25.4456	9.42125	15.2674	50.5429	34.2066	23.5224	17.6324	33.339
ENSONIG00000017926	dnase1l1	94.9	0.9	0.27	3.32	0.00088639	0.0157302	80.6	60.8	54.1	91.7	49	98.4	131.4	193.1	67.3	140.9	GL831283.1	148866	155161	1529	42.75	1	protein_coding	deoxyribonuclease-1 [Source:NCBI gene;Acc:100702570]	6.19437	4.69226	3.79902	6.92484	3.10875	6.24817	8.57137	11.9919	6.44134	4.94385	8.93715
[truncated: 22,575 more rows]

## Sheet: Pituitary
Ensembl_ID	Gene_Symbol	baseMean	log2FoldChange	lfcSE	stat	pvalue	padj	Pit_30_S	Pit_31_S	Pit_17_S	Pit_9_S	Pit_7_S	Pit_8_D	Pit_32_D	Pit_18_D	S	D	Chromosome	Start	End	Length	GC_Content	Strand	Biotype	Description	TPM_TPM_Pit_30_S	TPM_TPM_Pit_7_S	TPM_TPM_Pit_9_S	TPM_TPM_Pit_17_S	TPM_TPM_Pit_31_S	TPM_TPM_Pit_32_D	TPM_TPM_Pit_8_D	TPM_TPM_Pit_18_D	mean_TPM	mean_TPM_S	mean_TPM_D
[truncated: 19,958 more rows]
