# Supplementary material for: Transcriptomes of testis and pituitary from male Nile tilapia (O. niloticus L.) in the context of social status
Source: PLoS One. 2022 May 11;17(5):e0268140. doi: 10.1371/journal.pone.0268140 (PMC9094562; doi:10.1371/journal.pone.0268140)
Supplement: S3 Table — (XLSX) [file pone.0268140.s004.xlsx]

## Sheet: Testis
Category	Term	Count	%	PValue	Genes	List Total	Pop Hits	Pop Total	Fold Enrichment	Bonferroni	Benjamini	FDR
UP_KEYWORDS	Ribosomal protein	30	2.10084	6.4039e-20	100702190, 100690746, 100705081, 100705596, 100534549, 100534569, 100706131, 100693356, 100692069, 100709589, 100695881, 100690460, 100693457, 100697988, 100701640, 100709648, 100691806, 100691205, 100707041, 100690034, 100534443, 100696222, 100695084, 100699803, 100707344, 100707655, 100708460, 100696602, 100694704, 100711099	1134	50	14556	7.70159	1.24236e-17	1.24236e-17	7.98658e-17
UP_KEYWORDS	Ribonucleoprotein	30	2.10084	8.68465e-17	100702190, 100690746, 100705081, 100705596, 100534549, 100534569, 100706131, 100693356, 100692069, 100709589, 100695881, 100690460, 100693457, 100697988, 100701640, 100709648, 100691806, 100691205, 100707041, 100690034, 100534443, 100696222, 100695084, 100699803, 100707344, 100707655, 100708460, 100696602, 100694704, 100711099	1134	61	14556	6.31278	2.15383e-14	1.07692e-14	1.33227e-13
UP_KEYWORDS	Signal	265	18.5574	1.00068e-14	100703096, 100704332, 100707468, 100705002, 102079144, 100707330, 100692784, 100702834, 100699154, 100707856, 100698253, 100704989, 100708717, 100701840, 100693792, 100709715, 100692779, 100705403, 100692083, 100694847, 100694905, 100696550, 100694904, 100707588, 100534496, 102077161, 100710501, 100534493, 100693374, 100706190, 100697247, 100697749, 100699358, 100690101, 100709588, 100534397, 100…	1134	2185	14556	1.55677	1.93845e-12	6.4615e-13	1.24567e-11
UP_KEYWORDS	Disulfide bond	107	7.493	1.56829e-07	100695964, 100708122, 100699202, 100695821, 100698708, 100706990, 100697260, 100710185, 100699154, 100707856, 100708717, 100703221, 100705859, 100695126, 100692779, 100692052, 100692083, 100694847, 100696550, 100534504, 100534493, 100697247, 100711582, 100534402, 100697749, 102079885, 100701270, 100694100, 100695118, 100690050, 100695055, 100696615, 100710918, 100701693, 100710517, 100696429, 100…	1134	827	14556	1.66076	3.04243e-05	7.60617e-06	0.000195588
UP_KEYWORDS	LIM domain	17	1.19048	1.16086e-05	100710506, 100704538, 100709954, 100696714, 100694156, 100707712, 100700683, 100706721, 100704170, 100696241, 100707175, 100694679, 100698513, 100692620, 100708035, 100695166, 100706266	1134	61	14556	3.57724	0.00224955	0.000450316	0.0144766
UP_KEYWORDS	Collagen	12	0.840336	1.69394e-05	100710950, 102078117, 100699591, 100696420, 100702721, 100709119, 100694532, 100693347, 100710094, 100698439, 100699320, 100693084	1134	32	14556	4.81349	0.00328088	0.000547563	0.0211238
UP_KEYWORDS	Oxidoreductase	33	2.31092	2.8783e-05	100703037, 100703354, 100701259, 100692854, 100706190, 100694909, 100694320, 100706549, 100534568, 100707184, 100692956, 100705711, 100691854, 100691260, 100700506, 100709766, 100706338, 100711593, 100702360, 100711262, 100694281, 100693543, 100702216, 100707459, 100709338, 100695816, 100698967, 100692860, 100702383, 100705229, 100534450, 100702411, 100712273	1134	191	14556	2.21773	0.00556843	0.000797394	0.0358906
UP_KEYWORDS	Glycolysis	10	0.70028	0.00024386	100534540, 100691625, 100534541, 100534536, 100704344, 100691260, 100709925, 100694503, 100692737, 100693640	1134	29	14556	4.4262	0.0462127	0.00589687	0.303703
UP_KEYWORDS	Transmembrane helix	353	24.7199	0.00037108	100704248, 100699964, 100708068, 100704142, 100707468, 100710273, 100705836, 100705002, 100689973, 100693782, 102079144, 102083054, 100707330, 100706990, 100697260, 100699154, 100697513, 100699477, 100703292, 100698253, 100704529, 100704989, 100707556, 100701840, 100699369, 100712369, 100703798, 100692080, 100689962, 100706987, 100693792, 100709715, 100699879, 100705843, 100694702, 100702967, 100…	1134	3888	14556	1.16541	0.0694718	0.0079684	0.461806
UP_KEYWORDS	Transmembrane	353	24.7199	0.000390598	100704248, 100699964, 100708068, 100704142, 100707468, 100710273, 100705836, 100705002, 100689973, 100693782, 102079144, 102083054, 100707330, 100706990, 100697260, 100699154, 100697513, 100699477, 100703292, 100698253, 100704529, 100704989, 100707556, 100701840, 100699369, 100712369, 100703798, 100692080, 100689962, 100706987, 100693792, 100709715, 100699879, 100705843, 100694702, 100702967, 100…	1134	3890	14556	1.16481	0.07299	0.00755044	0.486042
UP_KEYWORDS	Receptor	72	5.04202	0.000440775	100694807, 100693550, 100693419, 100695795, 100695821, 100700395, 100702441, 100697557, 100698594, 100707330, 100712288, 100697260, 100703367, 100534534, 100704989, 100698766, 100699905, 100701740, 100707615, 100628563, 100707344, 100712573, 100699731, 100705441, 100692052, 100705403, 100702227, 100701076, 100696641, 100702768, 100534409, 100697706, 100705953, 100697749, 100689957, 100693279, 100…	1134	613	14556	1.50765	0.0819737	0.00774523	0.548322
UP_KEYWORDS	Membrane	360	25.2101	0.000472086	100704248, 100699964, 100708068, 100704142, 100707468, 100710273, 100705836, 100705002, 100689973, 100693782, 102079144, 102083054, 100707330, 100706990, 100697260, 100699154, 100697513, 100699477, 100703292, 100698253, 100704529, 100704989, 100707556, 100701840, 100699369, 100712369, 100703798, 100692080, 100689962, 100707344, 100706987, 100693792, 100709715, 100699879, 100705843, 100694702, 100…	1134	3984	14556	1.15988	0.0875357	0.00760479	0.587167
UP_KEYWORDS	Protein phosphatase	14	0.980392	0.000589769	100694445, 100692679, 100698768, 100693909, 100703480, 100691958, 100702908, 100696522, 100702149, 100711918, 100694563, 100695442, 100707475, 100694711	1134	60	14556	2.99506	0.108142	0.00876512	0.733043
UP_KEYWORDS	Developmental protein	21	1.47059	0.000741529	100697381, 100534471, 100534461, 100696429, 100692270, 100698137, 100706092, 100534464, 100695821, 100709783, 100694782, 100702637, 100698401, 100534570, 100690927, 100697872, 100691823, 100534422, 100701076, 100702905, 100710492	1134	118	14556	2.28437	0.134034	0.0102266	0.92087
UP_KEYWORDS	Ion transport	37	2.59104	0.00198495	100694365, 100691724, 100696761, 100696764, 100710397, 100697749, 100705836, 100702614, 100692262, 100691994, 100699433, 100689973, 100697557, 100693782, 100694858, 100698842, 100689842, 100697082, 100699746, 100699477, 100696615, 102077347, 100706930, 100534513, 100694261, 100689876, 100697455, 100690940, 100709256, 100695267, 100705843, 100697688, 100702227, 100705403, 100701194, 100698500, 100…	1134	280	14556	1.69618	0.319864	0.0253702	2.44753
UP_KEYWORDS	Secreted	32	2.2409	0.00263559	100534504, 100534429, 100708173, 100534493, 100699591, 100694095, 100710094, 100694653, 100710950, 102075588, 100709119, 100694532, 100693958, 100711949, 100707856, 100698439, 100692270, 100689908, 100693347, 100693424, 100710519, 100712002, 102078117, 100702249, 100710404, 100702721, 100691823, 100690455, 100695169, 100693084, 100708634, 100699320	1134	235	14556	1.74788	0.400692	0.0314921	3.23772
UP_KEYWORDS	Actin-binding	13	0.910364	0.00303769	100696265, 100700117, 100703257, 100711729, 100706462, 100691336, 100694106, 100696996, 100701355, 100710621, 100711732, 100708652, 100691292	1134	63	14556	2.64869	0.445789	0.0341224	3.72312
UP_KEYWORDS	Transport	66	4.62185	0.00338092	100694365, 100704248, 100705836, 100705171, 100692262, 100691994, 100699248, 100696078, 100689973, 100699433, 100697557, 100693782, 100689842, 100698842, 100699477, 100702543, 102077347, 100699822, 100704529, 102080222, 100700618, 100692669, 100700835, 100700939, 100690940, 100707657, 100692080, 100709256, 100695267, 100694683, 100705843, 100697688, 100705403, 100702227, 100698356, 100704059, 100…	1134	596	14556	1.42143	0.481601	0.0358424	4.13568
UP_KEYWORDS	Hydrolase	63	4.41176	0.0055342	100693841, 100700252, 100695964, 100706000, 102080906, 100705280, 100693909, 100691958, 100706473, 100692262, 100691994, 100707391, 100696228, 100699477, 100693394, 100695218, 100707102, 100710620, 100708717, 100701221, 100710562, 100698768, 100692779, 100702967, 100711918, 100695442, 100703787, 100708633, 100534504, 100694445, 100691724, 100710815, 100693374, 100697709, 100692679, 100710397, 100…	1134	576	14556	1.40394	0.659253	0.0550885	6.68703
UP_KEYWORDS	Heme	13	0.910364	0.0065299	100534457, 100702216, 100694909, 102080222, 100695816, 100700939, 100705229, 100692956, 100693750, 100691854, 100700506, 100706338, 100704059	1134	69	14556	2.41837	0.719436	0.0615707	7.84555
UP_KEYWORDS	Intermediate filament	8	0.560224	0.0120838	100702817, 100696816, 100692632, 100696071, 100695133, 100701728, 100697815, 100691893	1134	33	14556	3.11175	0.905441	0.106234	14.0685
UP_KEYWORDS	Calcium/phospholipid-binding	5	0.35014	0.0147696	100700535, 100711830, 100691990, 100693483, 100703370	1134	13	14556	4.93691	0.944238	0.122968	16.9371
UP_KEYWORDS	Homeobox	28	1.96078	0.0170024	100697381, 100534471, 100695154, 100695754, 100695489, 100700683, 100702637, 100707629, 100710719, 100690927, 100534422, 100534461, 100698137, 100706092, 100534464, 100707712, 100701597, 100694496, 100709783, 100694782, 100698401, 100534570, 100703597, 100690656, 100697872, 100705348, 100702905, 100695166	1134	226	14556	1.5903	0.964093	0.13467	19.2544
UP_KEYWORDS	Annexin	5	0.35014	0.0194271	100700535, 100711830, 100691990, 100693483, 100703370	1134	14	14556	4.58428	0.977762	0.146646	21.7035
UP_KEYWORDS	FAD	8	0.560224	0.0254774	100711593, 100703037, 100703354, 100692854, 100706190, 100706549, 100692860, 100702383	1134	38	14556	2.70231	0.993307	0.181488	27.5199
UP_KEYWORDS	Calcium	25	1.7507	0.0320625	100696429, 100704979, 100703500, 100695964, 100700322, 100696764, 100697247, 100710397, 100694261, 100695821, 100709069, 100703370, 100689962, 100698708, 100700535, 100711830, 100691990, 100700015, 100709162, 100698145, 100694847, 100711438, 100694142, 100693483, 100710918	1134	207	14556	1.55024	0.998204	0.21585	33.3967
UP_KEYWORDS	Ligand-gated ion channel	9	0.630252	0.0340848	100697557, 100702227, 100705403, 100701194, 100689876, 100697749, 100696615, 100697455, 100708615	1134	49	14556	2.35763	0.998803	0.220558	35.1115
UP_KEYWORDS	Flavoprotein	8	0.560224	0.0371227	100711593, 100703037, 100703354, 100692854, 100706190, 100706549, 100692860, 100702383	1134	41	14556	2.50458	0.99935	0.230568	37.6112
UP_KEYWORDS	Elongation factor	4	0.280112	0.0372928	100709421, 100708578, 100701054, 100695243	1134	10	14556	5.13439	0.999372	0.2245	37.7486
UP_KEYWORDS	Tricarboxylic acid cycle	4	0.280112	0.0372928	100711262, 100707459, 100702411, 100712273	1134	10	14556	5.13439	0.999372	0.2245	37.7486
UP_KEYWORDS	GPI-anchor	4	0.280112	0.04838	100706473, 100534504, 102077503, 100691301	1134	11	14556	4.66763	0.999934	0.274344	46.1222
UP_KEYWORDS	Magnesium	14	0.980392	0.0493648	100703480, 100712573, 100694445, 100700846, 100706997, 100694563, 100707459, 100698428, 100709925, 100702411, 100708086, 100703979, 100693909, 100699754	1134	101	14556	1.77924	0.999946	0.271534	46.8135
UP_KEYWORDS	Metal-binding	93	6.51261	0.0519579	100705081, 100704538, 100695964, 100706000, 100695821, 100706721, 100700683, 100700395, 100693909, 100706473, 100692262, 100691994, 100702441, 100708029, 100698867, 100706997, 100707391, 100694679, 100696228, 100691854, 100698513, 100692620, 100700506, 100699477, 100706338, 100693394, 100706266, 100692566, 100711284, 100702360, 100709954, 100701221, 100702216, 102080222, 100707712, 100701438, 100…	1134	1003	14556	1.19018	0.999968	0.276368	48.5948
UP_KEYWORDS	Integrin	6	0.420168	0.0622076	100697706, 100711983, 100703183, 100708604, 100699105, 100693382	1134	28	14556	2.75057	0.999996	0.314478	55.1119
UP_KEYWORDS	Oxygen transport	4	0.280112	0.0747108	100534457, 102080222, 100700939, 100704059	1134	13	14556	3.94953	1	0.357929	62.0308
UP_KEYWORDS	Monooxygenase	8	0.560224	0.083448	100705229, 100702216, 100694909, 100692956, 100691854, 100700506, 100695816, 100706338	1134	49	14556	2.09567	1	0.383061	66.2678
UP_KEYWORDS	Iron	15	1.05042	0.087336	100708687, 100534457, 100702216, 100694909, 102080222, 100701438, 100695816, 100700939, 100705229, 100692956, 100691854, 100693750, 100700506, 100706338, 100704059	1134	121	14556	1.59124	1	0.388889	68.0095
UP_KEYWORDS	Ion channel	22	1.54062	0.0875029	100534513, 100696764, 100694261, 100689876, 100697749, 100697455, 100702614, 100690940, 100699433, 100689973, 100697688, 100697557, 100694858, 100689842, 100697082, 100705403, 100702227, 100701194, 100696615, 100698500, 100708615, 100706930	1134	197	14556	1.43346	1	0.381294	68.0824
Category	Term	Count	%	PValue	Genes	List Total	Pop Hits	Pop Total	Fold Enrichment	Bonferroni	Benjamini	FDR
GOTERM_BP_DIRECT	GO:0006412~translation	41	2.87115	4.54903e-16	100702190, 100690746, 100700449, 100705081, 100705596, 100534449, 100534549, 100691912, 100703191, 100706131, 100693356, 100709589, 100695881, 100690460, 100693457, 100708520, 100697017, 100697988, 100694481, 100701640, 100709648, 100691205, 100708525, 100707041, 100690034, 100534443, 100696222, 100695084, 100689943, 100699803, 100706674, 100704053, 100707344, 100708460, 100707655, 100696602, 100…	590	108	6677	4.29625	2.91323e-13	2.91323e-13	6.66134e-13
GOTERM_BP_DIRECT	GO:0006096~glycolytic process	10	0.70028	0.000607625	100534540, 100691625, 100534541, 100534536, 100704344, 100691260, 100699677, 100694503, 100692737, 100693640	590	29	6677	3.9024	0.328823	0.180746	0.904531
GOTERM_BP_DIRECT	GO:0002040~sprouting angiogenesis	11	0.770308	0.000635455	100692701, 100694252, 100534491, 100709924, 100711438, 100697894, 100694905, 100707615, 100705741, 100701270, 100708357	590	35	6677	3.55676	0.340973	0.129769	0.945776
GOTERM_BP_DIRECT	GO:0009617~response to bacterium	7	0.490196	0.000744223	100696234, 100698825, 100712402, 100707440, 100690050, 100702768, 100689715	590	14	6677	5.65847	0.386388	0.114938	1.10682
GOTERM_BP_DIRECT	GO:0030334~regulation of cell migration	6	0.420168	0.00246019	100705856, 100695301, 100711659, 100708604, 100697814, 100699105	590	12	6677	5.65847	0.801283	0.276152	3.61542
GOTERM_BP_DIRECT	GO:0006814~sodium ion transport	6	0.420168	0.0074639	100694365, 100692894, 100693782, 100695267, 100698842, 100710243	590	15	6677	4.52678	0.992662	0.559178	10.5956
GOTERM_BP_DIRECT	GO:0007160~cell-matrix adhesion	6	0.420168	0.0074639	100698708, 100695618, 100694847, 100708604, 100699105, 100706266	590	15	6677	4.52678	0.992662	0.559178	10.5956
GOTERM_BP_DIRECT	GO:0031101~fin regeneration	9	0.630252	0.0159016	100708580, 100703459, 100696752, 100707555, 100702721, 100698339, 100707845, 100709766, 100692213	590	38	6677	2.68033	0.999973	0.777357	21.3083
GOTERM_BP_DIRECT	GO:0043009~chordate embryonic development	13	0.910364	0.0183044	100695881, 100707648, 100690460, 100692474, 100709648, 100699139, 100691806, 100689943, 100534569, 100700889, 100693356, 100690034, 100696222	590	70	6677	2.10172	0.999995	0.780162	24.1322
GOTERM_BP_DIRECT	GO:0001525~angiogenesis	12	0.840336	0.0183787	100696234, 100696429, 100534572, 100693685, 100692052, 100710248, 100710719, 100708717, 102082242, 100697000, 100695821, 100711460	590	62	6677	2.19038	0.999995	0.741294	24.218
GOTERM_BP_DIRECT	GO:0070527~platelet aggregation	3	0.210084	0.0219421	100705772, 100708604, 100699105	590	3	6677	11.3169	1	0.766699	28.228
GOTERM_BP_DIRECT	GO:0006958~complement activation, classical pathway	3	0.210084	0.0219421	102078117, 100692629, 100693084	590	3	6677	11.3169	1	0.766699	28.228
GOTERM_BP_DIRECT	GO:0007626~locomotory behavior	7	0.490196	0.0229321	100712038, 100693374, 100696714, 100695133, 100700237, 100710448, 100703257	590	26	6677	3.04687	1	0.749304	29.3065
GOTERM_BP_DIRECT	GO:0006099~tricarboxylic acid cycle	6	0.420168	0.0266787	100711262, 100711722, 100707459, 100702411, 100708317, 100712273	590	20	6677	3.39508	1	0.771962	33.2524
GOTERM_BP_DIRECT	GO:0008152~metabolic process	18	1.2605	0.0335478	100696477, 100706747, 100698421, 100534426, 100534482, 100690946, 100696859, 100709821, 100702334, 100711066, 100701073, 100709803, 100693722, 100706460, 100699406, 100702985, 100702825, 100702912	590	120	6677	1.69754	1	0.821277	39.9582
GOTERM_BP_DIRECT	GO:0035479~angioblast cell migration from lateral mesoderm to midline	3	0.210084	0.0413311	100693870, 100702089, 100710492	590	4	6677	8.48771	1	0.861629	46.7948
GOTERM_BP_DIRECT	GO:0002042~cell migration involved in sprouting angiogenesis	3	0.210084	0.0413311	100689834, 100711983, 100695280	590	4	6677	8.48771	1	0.861629	46.7948
GOTERM_BP_DIRECT	GO:1902017~regulation of cilium assembly	3	0.210084	0.0413311	100689749, 100698339, 100707779	590	4	6677	8.48771	1	0.861629	46.7948
GOTERM_BP_DIRECT	GO:0001558~regulation of cell growth	7	0.490196	0.0438763	100692290, 102082028, 100708122, 100694095, 100711949, 100696646, 100709924	590	30	6677	2.64062	1	0.859455	48.8678
GOTERM_BP_DIRECT	GO:0042074~cell migration involved in gastrulation	7	0.490196	0.0577377	100693870, 100707175, 100693419, 100695964, 100698145, 100695280, 100698207	590	32	6677	2.47558	1	0.912694	58.8963
GOTERM_BP_DIRECT	GO:0007155~cell adhesion	12	0.840336	0.0632322	100705856, 100697706, 100707344, 100692208, 100711983, 100695935, 100696639, 100707163, 100703183, 100711808, 100697814, 100693382	590	75	6677	1.81071	1	0.919587	62.3373
GOTERM_BP_DIRECT	GO:0001570~vasculogenesis	6	0.420168	0.0636275	100696429, 100534457, 100711607, 100695280, 100701270, 100710492	590	25	6677	2.71607	1	0.908912	62.5742
GOTERM_BP_DIRECT	GO:0030325~adrenal gland development	4	0.280112	0.0659842	100689834, 100711983, 100693550, 100694473	590	11	6677	4.11525	1	0.90528	63.9579
GOTERM_BP_DIRECT	GO:0001756~somitogenesis	8	0.560224	0.0722111	100704414, 100534429, 100709711, 100697604, 100709766, 100711460, 100696180, 100706266	590	42	6677	2.15561	1	0.914428	67.3878
GOTERM_BP_DIRECT	GO:0051726~regulation of cell cycle	8	0.560224	0.0800273	100697381, 100690460, 100705173, 100705596, 100706092, 100699803, 100702526, 100693356	590	43	6677	2.10548	1	0.926142	71.2623
GOTERM_BP_DIRECT	GO:0030218~erythrocyte differentiation	5	0.35014	0.0801575	100695881, 100709688, 100693636, 100705836, 100692069	590	19	6677	2.97814	1	0.917205	71.323
GOTERM_BP_DIRECT	GO:0006813~potassium ion transport	4	0.280112	0.0824095	100694365, 100693782, 100695267, 100698842	590	12	6677	3.77232	1	0.913964	72.3549
GOTERM_BP_DIRECT	GO:0007154~cell communication	8	0.560224	0.0883141	100693369, 100699964, 100697961, 100703209, 100699698, 100691841, 100692726, 100709284	590	44	6677	2.05763	1	0.92012	74.8982
GOTERM_BP_DIRECT	GO:0006694~steroid biosynthetic process	3	0.210084	0.0917886	100690018, 100534450, 100534568	590	6	6677	5.65847	1	0.920049	76.2909
GOTERM_BP_DIRECT	GO:0008016~regulation of heart contraction	5	0.35014	0.0935272	100703459, 100700683, 100709284, 100702614, 100701270	590	20	6677	2.82924	1	0.916049	76.9605
GOTERM_BP_DIRECT	GO:0007275~multicellular organism development	14	0.980392	0.0940527	100702637, 100534471, 100534461, 100698401, 100692270, 100534570, 100698137, 100534464, 100694759, 100708499, 100534422, 100709783, 100701076, 100694782	590	99	6677	1.60038	1	0.909268	77.1593
GOTERM_BP_DIRECT	GO:0007229~integrin-mediated signaling pathway	6	0.420168	0.0949478	100697706, 100711983, 100703183, 100708604, 100699105, 100693382	590	28	6677	2.42506	1	0.903411	77.4944
Category	Term	Count	%	PValue	Genes	List Total	Pop Hits	Pop Total	Fold Enrichment	Bonferroni	Benjamini	FDR
GOTERM_CC_DIRECT	GO:0005840~ribosome	32	2.2409	9.14527e-13	100700449, 100705081, 100705596, 100534449, 100534549, 100691912, 100703191, 100534569, 100706131, 100693356, 100692069, 100695881, 100690460, 100708520, 100697988, 100694481, 100697017, 100701640, 100709648, 100691806, 100534443, 100696222, 100695084, 100699803, 100689943, 100704053, 100707655, 100696602, 100711190, 100697190, 100699139, 100711099	680	84	7752	4.34286	9.78505e-11	9.78505e-11	1.02794e-09
GOTERM_CC_DIRECT	GO:0005581~collagen trimer	12	0.840336	4.98879e-05	100710950, 102078117, 100699591, 100696420, 100702721, 100709119, 100694532, 100693347, 100710094, 100698439, 100699320, 100693084	680	32	7752	4.275	0.00532391	0.00266551	0.0560627
GOTERM_CC_DIRECT	GO:0015934~large ribosomal subunit	5	0.35014	0.0079761	100702190, 100708460, 100706674, 100708525, 100707041	680	10	7752	1900-01-05 16:48:00	0.575509	0.248453	8.60831
GOTERM_CC_DIRECT	GO:0005576~extracellular region	41	2.87115	0.0124359	100699595, 102077161, 100534493, 100708122, 100704332, 100694095, 100710950, 100705330, 100696639, 100695618, 102075588, 100693958, 100709119, 100691523, 100711748, 100711949, 100709924, 100708499, 100709602, 100698439, 100703185, 100692290, 100692270, 102082028, 100700322, 100689908, 100693347, 100695280, 100710519, 100693424, 100689834, 102078117, 100702249, 100710404, 100691823, 100696646, 100…	680	319	7752	1.4652	0.737889	0.284481	13.1219
GOTERM_CC_DIRECT	GO:0005615~extracellular space	16	1.12045	0.0145888	100695799, 100534429, 100708173, 100701840, 102077519, 100702644, 100701202, 100691543, 100694653, 100709588, 100696234, 100701930, 100707049, 100690644, 100703589, 100707856	680	93	7752	1.96129	0.792474	0.269846	15.2271
GOTERM_CC_DIRECT	GO:0015935~small ribosomal subunit	4	0.280112	0.0268088	100690746, 100693457, 100694704, 100691205	680	8	7752	1900-01-05 16:48:00	0.945398	0.384066	26.3215
GOTERM_CC_DIRECT	GO:0005890~sodium:potassium-exchanging ATPase complex	4	0.280112	0.0268088	100694365, 100693782, 100695267, 100698842	680	8	7752	1900-01-05 16:48:00	0.945398	0.384066	26.3215
GOTERM_CC_DIRECT	GO:0005623~cell	14	0.980392	0.0327518	100534536, 100706190, 100707555, 100701438, 100709284, 100703257, 100707175, 100704380, 100695118, 100697107, 100710196, 100706338, 100693640, 100702711	680	85	7752	1.87765	0.97165	0.398914	31.2239
GOTERM_CC_DIRECT	GO:0005887~integral component of plasma membrane	17	1.19048	0.045136	100692208, 100701099, 100711706, 100704529, 100695063, 100694252, 100694392, 100709069, 100693279, 100703798, 100701270, 100698548, 102081914, 100697180, 100712288, 100534440, 100693942	680	116	7752	1.67069	0.992859	0.460839	40.4981
GOTERM_CC_DIRECT	GO:0005759~mitochondrial matrix	5	0.35014	0.0453656	100692854, 100706813, 100690396, 100692207, 100696752	680	16	7752	3.5625	0.993041	0.424182	40.6588
GOTERM_CC_DIRECT	GO:0031012~extracellular matrix	6	0.420168	0.0621104	100695964, 100701221, 100696228, 100709069, 100690638, 100710918	680	25	7752	2.736	0.998952	0.496472	51.3628
GOTERM_CC_DIRECT	GO:0005901~caveola	3	0.210084	0.0640871	100709440, 100709711, 100700519	680	5	7752	1900-01-06 20:09:36	0.999164	0.474952	52.5027
GOTERM_CC_DIRECT	GO:0005764~lysosome	5	0.35014	0.0664231	100689911, 100691345, 100704001, 100690050, 100709098	680	18	7752	3.16667	0.99936	0.458201	53.8184
GOTERM_CC_DIRECT	GO:0005882~intermediate filament	6	0.420168	0.0716005	100696816, 100692632, 100696071, 100695133, 100697815, 100696658	680	26	7752	2.63077	0.999647	0.457458	56.6169
GOTERM_CC_DIRECT	GO:0031225~anchored component of membrane	4	0.280112	0.0810457	100706473, 100534504, 102077503, 100691301	680	12	7752	1900-01-03 19:12:00	0.999882	0.475844	61.3276
Category	Term	Count	%	PValue	Genes	List Total	Pop Hits	Pop Total	Fold Enrichment	Bonferroni	Benjamini	FDR
GOTERM_MF_DIRECT	GO:0003735~structural constituent of ribosome	43	3.0112	2.04101e-18	100702190, 100690746, 100700449, 100705081, 100705596, 100534449, 100534549, 100691912, 100703191, 100706131, 100693356, 100692069, 100709589, 100695881, 100690460, 100693457, 100708520, 100697017, 100697988, 100694481, 100701640, 100709648, 100691806, 100691205, 100708525, 100707041, 100690034, 100534443, 100696222, 100695084, 100689943, 100699803, 100706674, 100704053, 100707344, 100708460, 100…	717	107	8363	4.68735	7.38845e-16	7.38845e-16	2.80543e-15
GOTERM_MF_DIRECT	GO:0005391~sodium:potassium-exchanging ATPase activity	5	0.35014	0.00473086	100691994, 100692262, 100691724, 100699746, 100699477	717	9	8363	6.47993	0.820331	0.576126	6.31026
GOTERM_MF_DIRECT	GO:0005201~extracellular matrix structural constituent	7	0.490196	0.00683601	100712002, 100699591, 100702721, 100694532, 100694485, 100710094, 100699320	717	21	8363	3.88796	0.916519	0.562952	8.99774
GOTERM_MF_DIRECT	GO:0005021~vascular endothelial growth factor-activated receptor activity	4	0.280112	0.0102634	100696429, 100692052, 100695821, 100701270	717	6	8363	7.77592	0.976116	0.606879	13.2208
GOTERM_MF_DIRECT	GO:0003746~translation elongation factor activity	5	0.35014	0.0203621	100709421, 100708578, 100701054, 100700156, 100695243	717	13	8363	4.48611	0.999417	0.774499	24.6308
GOTERM_MF_DIRECT	GO:0004465~lipoprotein lipase activity	3	0.210084	0.0207115	100534504, 100689908, 100710519	717	3	8363	11.6639	0.999488	0.717115	24.9995
GOTERM_MF_DIRECT	GO:0020037~heme binding	14	0.980392	0.0233595	100534457, 100702216, 100694909, 102080222, 100695816, 100701938, 100700939, 100705229, 100692956, 100691854, 100693750, 100700506, 100706338, 100704059	717	83	8363	1.9674	0.999808	0.705464	27.7396
GOTERM_MF_DIRECT	GO:0019843~rRNA binding	4	0.280112	0.0252336	100705081, 100694704, 100709648, 100703191	717	8	8363	5.83194	0.999904	0.685406	29.6223
GOTERM_MF_DIRECT	GO:0005544~calcium-dependent phospholipid binding	5	0.35014	0.0266194	100700535, 100711830, 100691990, 100693483, 100703370	717	14	8363	4.16567	0.999943	0.662165	30.9852
GOTERM_MF_DIRECT	GO:0005509~calcium ion binding	49	3.43137	0.0271	100695964, 100696265, 100698708, 102081914, 100696639, 100700015, 100691990, 100695618, 100708807, 100702834, 100711438, 100698701, 100703500, 100710463, 100707828, 100691543, 100700838, 100689962, 100708630, 100697131, 100710196, 100698356, 100704215, 100707793, 100694847, 100694142, 100693483, 100709296, 100704979, 100711582, 100697247, 100695842, 100703370, 100711830, 100709162, 100698145, 100…	717	425	8363	1.34478	0.999952	0.630113	31.4522
GOTERM_MF_DIRECT	GO:0005044~scavenger receptor activity	7	0.490196	0.0284461	100695301, 100694100, 100706640, 100709788, 100691147, 100702768, 100705741	717	28	8363	2.91597	0.999971	0.613146	32.7444
GOTERM_MF_DIRECT	GO:0005506~iron ion binding	16	1.12045	0.0332317	100708687, 100702216, 100694909, 102080222, 100690858, 100695816, 100700939, 100705229, 100705178, 100703780, 100692956, 100691854, 100693750, 100700506, 100706338, 100704059	717	105	8363	1.77735	0.999995	0.639233	37.1577
GOTERM_MF_DIRECT	GO:0004181~metallocarboxypeptidase activity	5	0.35014	0.033904	100709588, 100700724, 100702784, 100708633, 100534407	717	15	8363	3.88796	0.999996	0.617288	37.7558
GOTERM_MF_DIRECT	GO:0004082~bisphosphoglycerate mutase activity	3	0.210084	0.0390823	100691625, 100534541, 100692737	717	4	8363	8.74791	0.999999	0.643291	42.1883
GOTERM_MF_DIRECT	GO:0004948~calcitonin receptor activity	3	0.210084	0.0390823	100707330, 100711460, 100696897	717	4	8363	8.74791	0.999999	0.643291	42.1883
GOTERM_MF_DIRECT	GO:0004619~phosphoglycerate mutase activity	3	0.210084	0.0390823	100691625, 100534541, 100692737	717	4	8363	8.74791	0.999999	0.643291	42.1883
GOTERM_MF_DIRECT	GO:0008308~voltage-gated anion channel activity	3	0.210084	0.0390823	100703459, 100698339, 100696468	717	4	8363	8.74791	0.999999	0.643291	42.1883
GOTERM_MF_DIRECT	GO:0004114~3',5'-cyclic-nucleotide phosphodiesterase activity	6	0.420168	0.0417692	100696806, 100710815, 100707391, 100696828, 100706000, 100693394	717	23	8363	3.04275	1	0.642881	44.371
GOTERM_MF_DIRECT	GO:0005244~voltage-gated ion channel activity	4	0.280112	0.0613232	100694858, 100689842, 100696764, 100690940	717	11	8363	4.24141	1	0.761122	58.099
GOTERM_MF_DIRECT	GO:0008235~metalloexopeptidase activity	3	0.210084	0.0614845	100706473, 100702018, 100693807	717	5	8363	6.99833	1	0.741081	58.1978
GOTERM_MF_DIRECT	GO:0004962~endothelin receptor activity	3	0.210084	0.0614845	100704989, 100698766, 100690331	717	5	8363	6.99833	1	0.741081	58.1978
GOTERM_MF_DIRECT	GO:0004083~bisphosphoglycerate 2-phosphatase activity	3	0.210084	0.0614845	100691625, 100534541, 100692737	717	5	8363	6.99833	1	0.741081	58.1978
GOTERM_MF_DIRECT	GO:0043565~sequence-specific DNA binding	45	3.15126	0.0851155	100534409, 100697381, 100534471, 100704249, 100704505, 100695154, 100700789, 100711278, 100695754, 100695489, 100700683, 100698108, 100700395, 100702637, 100701360, 100702441, 100707629, 100690927, 100534422, 100697805, 100695162, 100705923, 100534461, 100698137, 100534514, 100706092, 100534464, 100707712, 100701597, 100694496, 100709783, 100694782, 100628563, 100698401, 100703597, 100534570, 100…	717	418	8363	1.25568	1	0.832878	70.558
GOTERM_MF_DIRECT	GO:0004859~phospholipase inhibitor activity	3	0.210084	0.0870951	100711830, 100691990, 100693483	717	6	8363	5.83194	1	0.823801	71.4217
GOTERM_MF_DIRECT	GO:0016829~lyase activity	3	0.210084	0.0870951	100698421, 100693061, 100690946	717	6	8363	5.83194	1	0.823801	71.4217
GOTERM_MF_DIRECT	GO:0003840~gamma-glutamyltransferase activity	3	0.210084	0.0870951	100699923, 100703613, 100703292	717	6	8363	5.83194	1	0.823801	71.4217
GOTERM_MF_DIRECT	GO:0005344~oxygen transporter activity	4	0.280112	0.0936416	100534457, 102080222, 100700939, 100704059	717	13	8363	3.58889	1	0.831295	74.1134
GOTERM_MF_DIRECT	GO:0019825~oxygen binding	4	0.280112	0.0936416	100534457, 102080222, 100700939, 100704059	717	13	8363	3.58889	1	0.831295	74.1134
GOTERM_MF_DIRECT	GO:0003995~acyl-CoA dehydrogenase activity	4	0.280112	0.0936416	100711593, 100703037, 100706549, 100702383	717	13	8363	3.58889	1	0.831295	74.1134

## Sheet: Pituitary
Category	Term	Count	%	PValue	Genes	List Total	Pop Hits	Pop Total	Fold Enrichment	Bonferroni	Benjamini	FDR
UP_KEYWORDS	Signal	93	22.2488	9.07543e-11	100691644, 100706829, 100691524, 100693586, 102079789, 100694676, 100693346, 100699132, 100710411, 100694031, 100710932, 100710417, 100705856, 102081539, 106098471, 100705732, 100701746, 100701744, 100696905, 100694846, 100692226, 100700816, 100711096, 100693479, 100692422, 100693277, 100708180, 100711335, 100699840, 100711379, 100704175, 100709740, 100708131, 102080817, 100698954, 100698955, 100…	318	2185	14556	1.94826	9.80146e-09	9.80146e-09	8.71241e-09
UP_KEYWORDS	Transmembrane helix	119	28.4689	2.22381e-05	100706829, 100691524, 100695568, 100691884, 100699132, 100699133, 100711741, 100692452, 100710139, 100710932, 100710417, 102081817, 100701010, 100701374, 100689962, 100705732, 100702239, 100704934, 100690686, 100692226, 100700736, 102083054, 100690201, 100697513, 100691495, 100711335, 100706035, 100698955, 100700296, 100690813, 100693926, 100693249, 100691986, 100700868, 100697329, 100708192, 100…	318	3888	14556	1.40099	0.00239885	0.000820799	0.000729599
UP_KEYWORDS	Transmembrane	119	28.4689	2.28e-05	100706829, 100691524, 100695568, 100691884, 100699132, 100699133, 100711741, 100692452, 100710139, 100710932, 100710417, 102081817, 100701010, 100701374, 100689962, 100705732, 100702239, 100704934, 100690686, 100692226, 100700736, 102083054, 100690201, 100697513, 100691495, 100711335, 100706035, 100698955, 100700296, 100690813, 100693926, 100693249, 100691986, 100700868, 100697329, 100708192, 100…	318	3890	14556	1.40027	0.0024594	0.000820799	0.000729599
UP_KEYWORDS	Membrane	119	28.4689	7.06179e-05	100706829, 100691524, 100695568, 100691884, 100699132, 100699133, 100711741, 100692452, 100710139, 100710932, 100710417, 102081817, 100701010, 100701374, 100689962, 100705732, 100702239, 100704934, 100690686, 100692226, 100700736, 102083054, 100690201, 100697513, 100691495, 100711335, 100706035, 100698955, 100700296, 100690813, 100693926, 100693249, 100691986, 100700868, 100697329, 100708192, 100…	318	3984	14556	1.36723	0.00759799	0.00190668	0.00169483
UP_KEYWORDS	Transferase	31	7.41627	0.000262336	100691208, 100690537, 100690934, 100704429, 100700868, 100696413, 100693346, 100699132, 100712573, 100697065, 100699638, 100708987, 100703457, 100708129, 100689712, 100711194, 100699062, 100698825, 100693479, 100692422, 100699484, 100695776, 100696446, 100697655, 100707466, 100694282, 100711614, 100698581, 100702096, 100701248, 100708459	318	692	14556	2.05055	0.0279383	0.00566646	0.00503685
UP_KEYWORDS	Hormone	5	1.19617	0.000326554	100534500, 100534501, 100711096, 100704156, 100707302	318	16	14556	14.3042	0.0346587	0.00587796	0.00522486
UP_KEYWORDS	Kinase	19	4.54545	0.00085936	100691208, 100690934, 100700868, 100711194, 100693346, 100692422, 100699132, 100699484, 100712573, 100696413, 100696446, 100697655, 100707466, 100711614, 100698581, 100702096, 100708987, 100701248, 100708129	318	357	14556	2.43613	0.0886706	0.0132587	0.0117855
UP_KEYWORDS	Calcium	13	3.11005	0.00196875	100690934, 100704934, 100698708, 100698828, 100690555, 100697897, 100699133, 100697247, 100698850, 100707158, 100703025, 100689962, 100705732	318	207	14556	2.87467	0.191711	0.0265782	0.023625
UP_KEYWORDS	Ion transport	15	3.58852	0.00338809	100702614, 100700816, 100691986, 100692542, 100699440, 100702090, 100699133, 100698259, 100691032, 100711741, 100704175, 100704274, 100705590, 100707165, 100703353	318	280	14556	2.45216	0.306868	0.0406571	0.0361396
UP_KEYWORDS	ATP-binding	28	6.69856	0.00427814	100690537, 100690934, 100691644, 100700868, 100696413, 100693346, 100699132, 100712573, 100696313, 100699133, 100710139, 100698131, 100710837, 100708987, 100703457, 100708129, 100711194, 100699062, 100692422, 100699484, 100696446, 100696225, 100697655, 100707466, 100711614, 100698581, 100702096, 100701248	318	720	14556	1.78008	0.370626	0.0462039	0.0410701
UP_KEYWORDS	Tyrosine-protein kinase	7	1.67464	0.00509758	100700868, 100711194, 100693346, 100692422, 100699132, 100696446, 100708129	318	73	14556	4.38925	0.424172	0.050049	0.044488
UP_KEYWORDS	Nucleotide-binding	31	7.41627	0.0150227	100690537, 100690934, 100691644, 100700868, 100696413, 100693346, 100699132, 100712573, 100696313, 100699133, 100706143, 100710139, 100698131, 100710837, 100708987, 100703457, 100708129, 100711194, 100694449, 100699062, 100692422, 100699484, 100696446, 100696225, 100697655, 100707466, 100711614, 100708131, 100698581, 100702096, 100701248	318	908	14556	1.56275	0.805001	0.135204	0.120181
UP_KEYWORDS	Potassium	6	1.43541	0.0225336	100708697, 100700816, 100699062, 100692542, 100703353, 100703457	318	74	14556	3.71137	0.91469	0.17896	0.159076
UP_KEYWORDS	Disulfide bond	28	6.69856	0.0231985	100534500, 100534501, 100704748, 100697247, 100711741, 100710411, 100696550, 100710932, 100697260, 100709439, 100707338, 100698708, 100694846, 100711096, 100694645, 100711550, 100692422, 100693277, 100699840, 100711379, 100704175, 100709740, 100698955, 100696180, 100704156, 100707302, 100703941, 100708119	318	827	14556	1.54977	0.920735	0.17896	0.159076
UP_KEYWORDS	Ion channel	10	2.39234	0.0287443	100704175, 100702614, 100700816, 100705590, 100707165, 100692542, 100699440, 100703353, 100691032, 100711741	318	197	14556	2.32353	0.957142	0.206959	0.183963
UP_KEYWORDS	Secreted	11	2.63158	0.0334186	100534500, 100698954, 100534501, 100711096, 100707060, 100705290, 100703298, 100704156, 100707302, 100708119, 100710411	318	235	14556	2.14259	0.974546	0.225576	0.200512
UP_KEYWORDS	Transport	21	5.02392	0.0373182	100702614, 100700816, 100691986, 100692542, 100699440, 100702090, 100699133, 100698259, 100691032, 100710201, 100711741, 100704175, 100704274, 100697273, 100705590, 100707165, 100710628, 100708473, 100703353, 100704783, 100702655	318	596	14556	1.61283	0.983551	0.23708	0.210738
UP_KEYWORDS	Chaperone	3	0.717703	0.0518505	100711757, 100704618, 100701980	318	17	14556	8.07769	0.996818	0.311103	0.276536
UP_KEYWORDS	Serine/threonine-protein kinase	9	2.15311	0.0608005	100707466, 100711614, 100698581, 100702096, 100699484, 100712573, 100696413, 100708987, 100701248	318	193	14556	2.13452	0.998858	0.345603	0.307202
Category	Term	Count	%	PValue	Genes	List Total	Pop Hits	Pop Total	Fold Enrichment	Bonferroni	Benjamini	FDR
GOTERM_BP_DIRECT	GO:0007156~homophilic cell adhesion via plasma membrane adhesion molecules	6	1.43541	0.011912	100707828, 100704934, 100698828, 100689962, 100698850, 100705732	152	61	6677	4.32075	0.912196	1	1
GOTERM_BP_DIRECT	GO:0035556~intracellular signal transduction	9	2.15311	0.0565348	100702517, 100706035, 100690934, 100708131, 100711194, 100695325, 100696446, 100691096, 100709657	152	184	6677	2.14863	0.999993	1	1
GOTERM_BP_DIRECT	GO:0006751~glutathione catabolic process	2	0.478469	0.0663318	100704429, 100699638	152	3	6677	29.2851	0.999999	1	1
GOTERM_BP_DIRECT	GO:0006457~protein folding	5	1.19617	0.0794732	100711757, 100704618, 100711482, 100701980, 100700552	152	72	6677	3.05053	1	1	1
GOTERM_BP_DIRECT	GO:0003323~type B pancreatic cell development	2	0.478469	0.0874562	100700683, 100705290	152	4	6677	21.9638	1	1	1
Category	Term	Count	%	PValue	Genes	List Total	Pop Hits	Pop Total	Fold Enrichment	Bonferroni	Benjamini	FDR
GOTERM_CC_DIRECT	GO:0016021~integral component of membrane	111	26.555	0.00121705	100706829, 100691524, 100695568, 100691884, 100699133, 100692452, 100710139, 100710932, 100710417, 102081817, 100701010, 100701374, 100689962, 100705732, 100702239, 100704934, 100690686, 100692226, 100700736, 102083054, 100690201, 100697513, 100691495, 100711335, 100706035, 100698955, 100700296, 100690813, 100693926, 100693249, 100691986, 100697329, 100708192, 100712573, 100710275, 100702090, 100…	187	3714	7752	1.23895	0.0440581	0.0450307	0.0450307
GOTERM_CC_DIRECT	GO:0032420~stereocilium	2	0.478469	0.0474149	100695583, 100698828	187	2	7752	41.4545	0.834255	0.739011	0.739011
GOTERM_CC_DIRECT	GO:0005887~integral component of plasma membrane	7	1.67464	0.0599198	100700868, 100699440, 100693346, 100699132, 100700994, 100710201, 100711741	187	116	7752	2.50157	0.898351	0.739011	0.739011
Category	Term	Count	%	PValue	Genes	List Total	Pop Hits	Pop Total	Fold Enrichment	Bonferroni	Benjamini	FDR
GOTERM_MF_DIRECT	GO:0005509~calcium ion binding	24	5.74163	7.60787e-05	100702517, 100705917, 100690934, 100704934, 100698708, 100707828, 100698828, 100690555, 100691524, 100704618, 100698701, 100697897, 100709081, 100697247, 100690097, 100693277, 100699840, 100698850, 100707158, 100711757, 100701980, 100703025, 100689962, 100705732	189	425	8363	2.49875	0.0111969	0.0112596	0.0112596
GOTERM_MF_DIRECT	GO:0005524~ATP binding	37	8.85167	0.0139696	100690537, 100690934, 100691644, 100700868, 100696413, 100693346, 100699132, 100712573, 100696313, 100699133, 100710139, 100698131, 100710837, 100709836, 100708987, 100703457, 100708129, 100692924, 100711290, 100711194, 100699062, 102078426, 100692422, 100699484, 100696446, 100696225, 100697655, 100698951, 100707466, 100711614, 100711637, 100708131, 100698581, 100702096, 100709944, 100701248, 100…	189	1111	8363	1.47363	0.875328	0.804625	0.804625
GOTERM_MF_DIRECT	GO:0030553~cGMP binding	3	0.717703	0.01631	100707466, 100690909, 100708987	189	9	8363	14.7496	0.912295	0.804625	0.804625
GOTERM_MF_DIRECT	GO:0003839~gamma-glutamylcyclotransferase activity	2	0.478469	0.086948	100704429, 100699638	189	4	8363	22.1243	0.999999	1	1
GOTERM_MF_DIRECT	GO:0004114~3',5'-cyclic-nucleotide phosphodiesterase activity	3	0.717703	0.0934739	100690909, 100690322, 100711016	189	23	8363	5.77157	1	1	1
GOTERM_MF_DIRECT	GO:0008146~sulfotransferase activity	4	0.956938	0.0972647	100689712, 100694282, 100709793, 100693479	189	49	8363	3.61214	1	1	1
