# Supplementary material for: Transcriptomes of testis and pituitary from male Nile tilapia (O. niloticus L.) in the context of social status
Source: PLoS One. 2022 May 11;17(5):e0268140. doi: 10.1371/journal.pone.0268140 (PMC9094562; doi:10.1371/journal.pone.0268140)
Supplement: S4 Table — (XLSX) [file pone.0268140.s005.xlsx]

## Sheet: Sheet1
Target	ID	Status	Mean Cq	Ctrl (Sub) average Cq per target	delta Cq per sample, per target	Relative quantity (RQ)	Norm factor GEOMEAN (RQ (HKG1-3)	Normalized Expression per sample RQ/Norm factor	Log normalized expression (log2)	Biogroup expression GEOMEAN	Log2	SD	SEM SD/square root(n)
dmrt1	149S	S	22.6636	22.4412	-0.222424	0.848322
dmrt1	175S		23.1792		-0.738044	0.579365
dmrt1	17S		23.3247		-0.88346	0.520292
dmrt1	30S		21.508		0.933194	1.99401
dmrt1	31S		21.9776		0.463618	1.40899
dmrt1	7S		22.1405		0.300691	1.24904
dmrt1	9S		22.2948		0.146424	1.11437
dmrt1	158D	D	23.0419		-0.600736	0.641288
dmrt1	170D		23.0449		-0.603734	0.639868
dmrt1	18D		22.8331		-0.391896	0.748392
dmrt1	32D		22.3127		0.128457	1.09966
dmrt1	8D		21.7471		0.694093	1.67083
ef1	149S	S	19.1241	19.2069	0.0828484	1.06128
ef1	175S		19.9409		-0.734002	0.590435
ef1	17S		20.3842		-1.17731	0.429507
ef1	30S		18.284		0.922969	1.93972
ef1	31S		18.7092		0.497693	1.42941
ef1	7S		19.0342		0.172751	1.13202
ef1	9S		18.9719		0.235047	1.1838
ef1	158D	D	19.8003		-0.593368	0.653154
ef1	170D		19.5459		-0.338952	0.784026
ef1	18D		19.241		-0.0340702	0.97584
ef1	32D		18.1613		1.04559	2.11821
ef1	8D		18.0061		1.20084	2.36792
gapdh	149S	S	23.309	23.3171	0.00816672	1.00592
gapdh	175S		24.2546		-0.937487	0.507871
gapdh	17S		24.855		-1.53789	0.329084
gapdh	30S		21.9393		1.37779	2.70673
gapdh	31S		22.7107		0.606397	1.54999
gapdh	7S		23.2975		0.0195784	1.01425
gapdh	9S		22.8537		0.463443	1.39785
gapdh	158D	D	23.8695		-0.552371	0.670855
gapdh	170D		23.4628		-0.145629	0.900103
gapdh	18D		24.4463		-1.12919	0.442166
gapdh	32D		23.6092		-0.292105	0.809688
gapdh	8D		22.6627		0.654392	1.60469
acvr_2bb	149S	S	26.7757	26.4651	-0.310607	0.802583	0.9675	0.829543	-0.269611	1	3.20343e-16	0.207063	0.0782624
acvr_2bb	175S		27.0241		-0.558951	0.67317	0.557989	1.20642	0.270734
acvr_2bb	17S		27.5921		-1.127	0.450249	0.418962	1.07468	0.103904
acvr_2bb	30S		25.1886		1.27653	2.46904	2.18761	1.12865	0.174596
acvr_2bb	31S		26.1866		0.27852	1.21799	1.4615	0.833386	-0.262943
acvr_2bb	7S		26.3219		0.143188	1.1067	1.1277	0.98138	-0.0271167
acvr_2bb	9S		26.1668		0.298315	1.23518	1.22628	1.00726	0.0104374
acvr_2bb	158D	D	26.9485		-0.483428	0.710146	0.654987	1.08421	0.116651	1.43777	0.523838	0.503853	0.22533
acvr_2bb	170D		26.58		-0.114903	0.921866	0.767192	1.20161	0.264969
acvr_2bb	18D		25.6343		0.830852	1.80088	0.686063	2.62494	1.39228
acvr_2bb	32D		25.8145		0.650628	1.58513	1.23552	1.28297	0.359491
acvr_2bb	8D		25.1194		1.34571	2.593	1.85167	1.40036	0.485794
amh	149S	S	23.3969	23.0478	-0.349132	0.773084	0.9675	0.799054	-0.323636	1	-6.40685e-16	0.519179	0.196231
amh	175S		24.3599		-1.31211	0.380131	0.557989	0.681252	-0.553741
amh	17S		23.8582		-0.810451	0.550221	0.418962	1.3133	0.393193
amh	30S		22.4989		0.548895	1.49874	2.18761	0.685104	-0.545604
amh	31S		22.6036		0.444201	1.38742	1.4615	0.949318	-0.0750365
amh	7S		22.612		0.435752	1.37881	1.1277	1.22268	0.290043
amh	9S		22.0049		1.04284	2.15706	1.22628	1.75903	0.814782
amh	158D	D	25.5687		-2.52089	0.155936	0.654987	0.238076	-2.07051	0.456168	-1.13236	0.619456	0.277029
amh	170D		24.1676		-1.11982	0.438018	0.767192	0.570937	-0.808597
amh	18D		23.9813		-0.93353	0.502497	0.686063	0.732436	-0.449226
amh	32D		23.6688		-0.621042	0.632668	1.23552	0.512068	-0.965592
amh	8D		23.4982		-0.450458	0.717443	1.85167	0.387458	-1.36789
amhR	149S	S	24.5933	24.4392	-0.154133	0.885567	0.9675	0.915315	-0.12766	1	3.20343e-16	0.303528	0.114723
amhR	175S		25.6319		-1.19271	0.390471	0.557989	0.699782	-0.515023
amhR	17S		25.5249		-1.08571	0.424841	0.418962	1.01403	0.020105
amhR	30S		23.3214		1.11772	2.41398	2.18761	1.10348	0.14206
amhR	31S		24.0224		0.416789	1.38905	1.4615	0.950431	-0.0733462
amhR	7S		23.8549		0.584308	1.58519	1.1277	1.40568	0.491272
amhR	9S		24.1254		0.313737	1.28065	1.22628	1.04434	0.0625925
amhR	158D	D	25.1852		-0.746068	0.555302	0.654987	0.847807	-0.238192	0.938473	-0.0916123	0.233227	0.104302
amhR	170D		24.683		-0.243788	0.825128	0.767192	1.07552	0.10503
amhR	18D		24.7286		-0.289395	0.795985	0.686063	1.16022	0.214398
amhR	32D		24.3957		0.043426	1.03483	1.23552	0.837572	-0.255715
amhR	8D		23.9071		0.532081	1.52124	1.85167	0.821549	-0.283582
ar	149S	S	25.1696	24.5221	-0.64747	0.588144	0.9675	0.607901	-0.718091	1	-8.00857e-16	0.468573	0.177104
ar	175S		25.1351		-0.612985	0.605008	0.557989	1.08427	0.116718
ar	17S		25.853		-1.33093	0.335857	0.418962	0.80164	-0.318974
ar	30S		23.0677		1.45438	3.29456	2.18761	1.50601	0.590731
ar	31S		24.1859		0.336188	1.31732	1.4615	0.901351	-0.149839
ar	7S		23.9054		0.616667	1.65787	1.1277	1.47013	0.555947
ar	9S		24.3379		0.184149	1.16295	1.22628	0.94836	-0.0764928
ar	158D	D	25.0041		-0.482027	0.673575	0.654987	1.02838	0.0403732	1.52082	0.604853	0.576882	0.25799
ar	170D		24.7824		-0.260292	0.807848	0.767192	1.05299	0.0744952
ar	18D		24.1124		0.40973	1.39918	0.686063	2.03944	1.02817
ar	32D		23.8105		0.711623	1.79207	1.23552	1.45047	0.536518
ar	8D		22.6336		1.88852	4.70285	1.85167	2.53979	1.34471
bcat_82	149S	S	28.4333	27.8723	-0.561	0.675938	0.9675	0.698645	-0.517369	1	-1.28137e-15	0.28329	0.107074
bcat_82	175S		28.4246		-0.552358	0.680029	0.557989	1.21871	0.285359
bcat_82	17S		28.8333		-0.960975	0.511254	0.418962	1.22029	0.28722
bcat_82	30S		26.9271		0.945207	1.93456	2.18761	0.884327	-0.177348
bcat_82	31S		27.1977		0.674548	1.60148	1.4615	1.09578	0.131956
bcat_82	7S		27.7273		0.144956	1.1065	1.1277	0.9812	-0.0273815
bcat_82	9S		27.5627		0.309621	1.2413	1.22628	1.01225	0.017564
bcat_82	158D	D	29.0878		-1.2155	0.428021	0.654987	0.653481	-0.613783	0.785657	-0.348029	0.216775	0.0969446
bcat_82	170D		28.2838		-0.411513	0.750293	0.767192	0.977972	-0.0321343
bcat_82	18D		28.8725		-1.00019	0.497447	0.686063	0.725074	-0.4638
bcat_82	32D		27.851		0.0213214	1.015	1.23552	0.821517	-0.283638
bcat_82	8D		27.3341		0.538165	1.45603	1.85167	0.786333	-0.346788
bcat_80	149S	S	23.4065	22.8953	-0.511254	0.703413	0.9675	0.727042	-0.45989	1	-9.61028e-16	0.318701	0.120458
bcat_80	175S		24.0421		-1.14688	0.454204	0.557989	0.814002	-0.296896
bcat_80	17S		23.9966		-1.10131	0.468673	0.418962	1.11865	0.161762
bcat_80	30S		21.3967		1.49859	2.80452	2.18761	1.282	0.358398
bcat_80	31S		22.0058		0.889468	1.84425	1.4615	1.26189	0.33559
bcat_80	7S		22.6323		0.262992	1.19838	1.1277	1.06268	0.0877099
bcat_80	9S		22.7869		0.108394	1.07744	1.22628	0.878628	-0.186675
bcat_80	158D	D	23.5344		-0.639159	0.644148	0.654987	0.983451	-0.0240747	1.12123	0.165082	0.349332	0.156226
bcat_80	170D		23.4943		-0.599042	0.662178	0.767192	0.863118	-0.21237
bcat_80	18D		22.7929		0.102363	1.07298	0.686063	1.56397	0.645209
bcat_80	32D		22.1822		0.713039	1.6334	1.23552	1.32204	0.40277
bcat_80	8D		21.986		0.909278	1.86956	1.85167	1.00966	0.0138766
cyp11b2	149S	S	24.4324	25.7806	1.34819	2.64943	0.9675	2.73843	1.45335	1	-1.1212e-15	0.804331	0.304009
cyp11b2	175S		26.968		-1.18742	0.423943	0.557989	0.759768	-0.396369
cyp11b2	17S		26.6912		-0.910638	0.517822	0.418962	1.23597	0.305638
cyp11b2	30S		25.0865		0.694036	1.65133	2.18761	0.754857	-0.405724
cyp11b2	31S		25.0319		0.748695	1.71787	1.4615	1.17542	0.233176
cyp11b2	7S		26.7067		-0.926141	0.512053	1.1277	0.454069	-1.13902
cyp11b2	9S		25.5473		0.233281	1.18364	1.22628	0.96523	-0.0510554
cyp11b2	158D	D	24.5807		1.19989	2.38016	0.654987	3.6339	1.86152	4.01626	2.00585	1.13705	0.508503
cyp11b2	170D		25.9752		-0.194642	0.868777	0.767192	1.13241	0.179398
cyp11b2	18D		23.4415		2.33911	5.42213	0.686063	7.90325	2.98245
cyp11b2	32D		22.6766		3.10394	9.4238	1.23552	7.62743	2.9312
cyp11b2	8D		22.9382		2.84232	7.80032	1.85167	4.21259	2.07471
dkk3b	149S	S	27.5196	27.4194	-0.100255	0.933337	0.9675	0.96469	-0.0518632	1	9.61028e-16	0.36039	0.136215
dkk3b	175S		28.8232		-1.40382	0.380596	0.557989	0.682084	-0.551979
dkk3b	17S		28.0679		-0.648587	0.639982	0.418962	1.52754	0.611212
dkk3b	30S		26.4246		0.994754	1.98283	2.18761	0.90639	-0.141796
dkk3b	31S		26.7919		0.627416	1.53994	1.4615	1.05368	0.0754327
dkk3b	7S		27.4045		0.0148362	1.01026	1.1277	0.895862	-0.158651
dkk3b	9S		26.9037		0.515658	1.42596	1.22628	1.16283	0.217644
dkk3b	158D	D	26.6152		0.804112	1.73905	0.654987	2.65509	1.40876	1.96618	0.975397	0.379743	0.169826
dkk3b	170D		27.3328		0.086604	1.06141	0.767192	1.3835	0.468318
dkk3b	18D		26.709		0.710318	1.63035	0.686063	2.37638	1.24877
dkk3b	32D		26.3675		1.05186	2.0623	1.23552	1.66919	0.739144
dkk3b	8D		25.5047		1.91467	3.73426	1.85167	2.0167	1.012
fshr	149S	S	23.4292	23.5726	0.143396	1.10996	0.9675	1.14725	0.19818	1	3.20343e-16	0.330499	0.124917
fshr	175S		24.1896		-0.616931	0.638364	0.557989	1.14404	0.194141
fshr	17S		24.6492		-1.0766	0.456904	0.418962	1.09056	0.125073
fshr	30S		23.1523		0.420383	1.35778	2.18761	0.620667	-0.68811
fshr	31S		23.1887		0.38392	1.32223	1.4615	0.904711	-0.144471
fshr	7S		23.3495		0.223127	1.17625	1.1277	1.04306	0.0608205
fshr	9S		23.0499		0.522708	1.46272	1.22628	1.19281	0.254366
fshr	158D	D	24.4202		-0.847561	0.539754	0.654987	0.824068	-0.279164	0.925919	-0.111042	0.673276	0.301098
fshr	170D		24.061		-0.488394	0.700942	0.767192	0.913645	-0.130294
fshr	18D		23.2349		0.337736	1.27854	0.686063	1.86359	0.898084
fshr	32D		23.3382		0.234479	1.18601	1.23552	0.959932	-0.0589958
fshr	8D		23.6641		-0.0914751	0.935614	1.85167	0.505281	-0.984841
gthrII	149S	S	25.2666	26.1342	0.867591	1.89564	0.9675	1.95932	0.970353	1	3.20343e-16	0.967346	0.365623
gthrII	175S		25.7168		0.417362	1.36024	0.557989	2.43776	1.28556
gthrII	17S		26.886		-0.751744	0.574556	0.418962	1.37138	0.455628
gthrII	30S		26.3337		-0.19953	0.863219	2.18761	0.394594	-1.34156
gthrII	31S		26.4794		-0.345151	0.775356	1.4615	0.530522	-0.914514
gthrII	7S		26.0058		0.128391	1.09927	1.1277	0.97479	-0.0368363
gthrII	9S		26.2511		-0.116919	0.917421	1.22628	0.748135	-0.418629
gthrII	158D	D	25.5285		0.605728	1.56286	0.654987	2.3861	1.25466	3.74762	1.90597	0.749322	0.335107
gthrII	170D		25.1422		0.992038	2.07777	0.767192	2.70828	1.43738
gthrII	18D		23.6692		2.46504	6.15422	0.686063	8.97033	3.16516
gthrII	32D		24.1758		1.95843	4.23626	1.23552	3.42874	1.77768
gthrII	8D		23.5166		2.6176	6.88675	1.85167	3.71922	1.895
hsd11b2	149S	S	21.2652	22.6101	1.34491	2.67773	0.9675	2.76768	1.46868	1	-1.60171e-16	1.73753	0.656724
hsd11b2	175S		24.5986		-1.98851	0.233093	0.557989	0.417737	-1.25933
hsd11b2	17S		21.8261		0.784014	1.77569	0.418962	4.2383	2.08349
hsd11b2	30S		24.3039		-1.69379	0.289247	2.18761	0.13222	-2.91898
hsd11b2	31S		22.6237		-0.013607	0.990084	1.4615	0.677446	-0.561823
hsd11b2	7S		21.4161		1.194	2.39755	1.1277	2.12606	1.08818
hsd11b2	9S		22.2372		0.372974	1.3141	1.22628	1.07162	0.0997938
hsd11b2	158D	D	20.2178		2.39238	5.76672	0.654987	8.80433	3.13821	10.159	3.34468	0.642235	0.287216
hsd11b2	170D		20.4584		2.15175	4.83496	0.767192	6.30215	2.65584
hsd11b2	18D		19.0226		3.58751	13.8375	0.686063	20.1694	4.3341
hsd11b2	32D		19.459		3.15115	10.0523	1.23552	8.13609	3.02434
hsd11b2	8D		18.3892		4.2209	22.0046	1.85167	11.8837	3.57091
igf3	149S	S	24.7819	24.9821	0.200136	1.16664	0.9675	1.20583	0.270024	1	-1.76188e-15	0.250638	0.0947323
igf3	175S		25.6845		-0.702486	0.582171	0.557989	1.04334	0.0612063
igf3	17S		26.2743		-1.29224	0.369663	0.418962	0.882331	-0.180608
igf3	30S		23.9725		1.00952	2.1759	2.18761	0.994646	-0.0077446
igf3	31S		24.1598		0.822302	1.88374	1.4615	1.28892	0.366157
igf3	7S		25.0151		-0.0330336	0.974881	1.1277	0.864488	-0.210082
igf3	9S		24.9863		-0.00420216	0.996769	1.22628	0.812842	-0.298954
igf3	158D	D	26.0836		-1.10152	0.428146	0.654987	0.653671	-0.613364	0.982022	-0.0261729	0.763083	0.341261
igf3	170D		24.4404		0.541626	1.51757	0.767192	1.97808	0.984103
igf3	18D		25.1998		-0.217751	0.845614	0.686063	1.23256	0.301658
igf3	32D		24.5866		0.395448	1.356	1.23552	1.09752	0.134243
igf3	8D		25.0259		-0.043814	0.966821	1.85167	0.522135	-0.937505
inha	149S	S	31.5774	31.2282	-0.349135	0.769245	0.9675	0.795086	-0.330818	1	-1.28137e-15	0.576849	0.218028
inha	175S		31.7794		-0.551188	0.660887	0.557989	1.18441	0.244167
inha	17S		31.5367		-0.30853	0.793078	0.418962	1.89296	0.920644
inha	30S		30.8271		0.401099	1.35174	2.18761	0.617907	-0.694539
inha	31S		31.2908		-0.062621	0.954035	1.4615	0.65278	-0.615331
inha	7S		30.7998		0.428399	1.37976	1.1277	1.22352	0.291032
inha	9S		30.7862		0.441976	1.3939	1.22628	1.1367	0.184845
inha	158D	D	32.7229		-1.49468	0.32526	0.654987	0.496591	-1.00987	0.548031	-0.867671	0.931006	0.416359
inha	170D		31.0357		0.192496	1.15563	0.767192	1.50631	0.591018
inha	18D		32.2887		-1.06048	0.450742	0.686063	0.656997	-0.606041
inha	32D		32.427		-1.19879	0.406249	1.23552	0.328809	-1.60468
inha	8D		31.9846		-0.756373	0.566459	1.85167	0.305918	-1.70878
insl3	149S	S	27.722	28.3649	0.642846	1.60622	0.9675	1.66017	0.731335	1	-6.40685e-16	1.53005	0.578303
insl3	175S		27.4504		0.914425	1.96223	0.557989	3.51661	1.81418
insl3	17S		28.3686		-0.00370162	0.997275	0.418962	2.38035	1.25117
insl3	30S		28.8125		-0.447685	0.718911	2.18761	0.328629	-1.60547
insl3	31S		30.161		-1.79618	0.266047	1.4615	0.182038	-2.45769
insl3	7S		28.0516		0.313267	1.25977	1.1277	1.11712	0.15978
insl3	9S		27.9878		0.37703	1.3204	1.22628	1.07675	0.106688
insl3	158D	D	28.3849		-0.0200609	0.985321	0.654987	1.50434	0.589127	3.69839	1.8869	0.734177	0.328334
insl3	170D		26.6837		1.68116	3.45317	0.767192	4.50105	2.17026
insl3	18D		26.6634		1.70146	3.50524	0.686063	5.1092	2.3531
insl3	32D		25.9431		2.42176	5.96097	1.23552	4.82469	2.27044
insl3	8D		25.6		2.76481	7.67618	1.85167	4.14555	2.05156
stAR2	149S	S	22.7144	22.2045	-0.509926	0.690047	0.9675	0.713227	-0.487567	1	3.20343e-16	2.30869	0.872603
stAR2	175S		23.904		-1.69952	0.290403	0.557989	0.520446	-0.942181
stAR2	17S		20.3691		1.83535	3.80116	0.418962	9.07282	3.18155
stAR2	30S		24.8438		-2.63928	0.146577	2.18761	0.0670033	-3.89962
stAR2	31S		22.3732		-0.168711	0.884489	1.4615	0.605194	-0.72453
stAR2	7S		20.0407		2.16375	4.82702	1.1277	4.28042	2.09775
stAR2	9S		21.1862		1.01834	2.09781	1.22628	1.71071	0.774599
stAR2	158D	D	20.7429		1.46158	2.89612	0.654987	4.42165	2.14458	6.95083	2.79719	1.41051	0.630801
stAR2	170D		19.2083		2.99619	8.84517	0.767192	11.5293	3.52723
stAR2	18D		18.7097		3.49478	12.713	0.686063	18.5303	4.21181
stAR2	32D		21.2875		0.917009	1.94871	1.23552	1.57725	0.657408
stAR2	8D		18.0757		4.1288	20.1641	1.85167	10.8897	3.44489
